# Supplementary material for: Efficacy of β-lactam/β-lactamase inhibitor combination is linked to WhiB4-mediated changes in redox physiology of Mycobacterium tuberculosis
Source: eLife. 2017 May 26;6:e25624. doi: 10.7554/eLife.25624 (PMC5473688; doi:10.7554/eLife.25624)
Supplement: Figure 1—source data 1. — DOI: http://dx.doi.org/10.7554/eLife.25624.004 [file elife-25624-fig1-data1.xlsx]

## Sheet: Sheet1
			Cumulative node weight intensities (CNW)
		Respiration and metabolism	2.07168e+07
		Cell wall processes	3.06164e+07
		Virulence and stress tolerance	1.18481e+07
		Information pathways	1.64798e+07
		Lipid metabolism	1.33078e+07
		PE and PPE proteins	504132
		Regulatory proteins	1.21025e+07
		Conserved hypotheticals	2.44931e+07
		Insertion sequences and phages	368109
