# Supplementary material for: Efficacy of β-lactam/β-lactamase inhibitor combination is linked to WhiB4-mediated changes in redox physiology of Mycobacterium tuberculosis
Source: eLife. 2017 May 26;6:e25624. doi: 10.7554/eLife.25624 (PMC5473688; doi:10.7554/eLife.25624)
Supplement: Figure 6—source data 1. — DOI: http://dx.doi.org/10.7554/eLife.25624.018 [file elife-25624-fig6-data1.xlsx]

## Sheet: Sheet1
			Cumulative node weight intensities (CNW)
		Cell wall processes	594604
		Conserved hypotheticals	1.96317e+06
		Information pathways	502906
		Insertion sequences and phages	31285.4
		Respiration and CCM	1.35206e+06
		Lipid metabolism	374550
		PE and PPE proteins	909462
		Regulatory proteins	604310
		Virulence	803650
