# Supplementary material for: Efficacy of β-lactam/β-lactamase inhibitor combination is linked to WhiB4-mediated changes in redox physiology of Mycobacterium tuberculosis
Source: eLife. 2017 May 26;6:e25624. doi: 10.7554/eLife.25624 (PMC5473688; doi:10.7554/eLife.25624)
Supplement: Table 2—source data 1. — DOI: http://dx.doi.org/10.7554/eLife.25624.027 [file elife-25624-table2-data1.xlsx]

## Sheet: Amoxicillin
	µg/ml	160	80	40	20	10	5	2.5	1.25	0.625	Bacteria only	Drug Only
	Mtb	1265.8	1601.48	2893.59	6164.34	9451.07	11093.5	11726	11177.3	12180.4	11897.3	1080.89
	Mtb	1275.08	1556.18	2695.9	5933.79	9708.25	11644.2	11920.7	12178.9	10672.2	12624.8
	MtbΔWhiB4	5535.86	5862.1	9248.56	8516.75	10531.3	10759.1	10689.7	10814.4	10743.7	10286.6
	MtbΔWhiB4	4249.48	4916.87	8659.72	9220.81	9857.23	10146.5	9800.49	9966.65	9323.11	9884.43
	whiB4-OE	1129.05	1225.9	1692.33	4102	6990.39	7456.78	8487.95	8259.05	8057.71	8856.9
	whiB4-OE	1183.02	1302.34	2062.54	4152.14	6041.79	9536.62	9472.1	8525.39	9124.65	8345.26
	µg/ml	160	80	40	20	10	5	2.5	1.25	0.625	Bacteria only
	Mtb	184.908	520.593	1812.7	5083.45	8370.18	10012.6	10645.1	10096.4	11099.5	10816.4
	Mtb	194.186	475.289	1615.01	4852.9	8627.36	10563.3	10839.8	11098	9591.26	11543.9
	MtbΔWhiB4	4454.97	4781.21	8167.67	7435.85	9450.45	9678.24	9608.85	9733.46	9662.76	9205.68
	MtbΔWhiB4	3168.59	3835.98	7578.83	8139.91	8776.34	9065.66	8719.59	8885.76	8242.22	8803.54
	whiB4-OE	48.159	145.008	611.44	3021.11	5909.5	6375.89	7407.06	7178.16	6976.82	7776.01
	whiB4-OE	102.133	221.453	981.65	3071.25	4960.9	8455.73	8391.21	7444.5	8043.76	7264.37
	µg/ml	160	80	40	20	10	5	2.5	1.25	0.625	Bacteria only
	Mtb	98.2905	95.187	83.2413	53.0026	22.6162	7.43166	1.58443	6.6573	-2.61682	1.84904e-05
	Mtb	98.3179	95.8828	86.0099	57.9615	25.265	8.49515	6.09981	3.86289	16.9152	1.73251e-05
	MtbΔWhiB4	51.6063	48.0624	11.2758	19.2254	-2.65893	-5.13337	-4.37963	-5.73319	-4.96522	0
	MtbΔWhiB4	64.0077	56.4269	13.9115	7.53814	0.308921	-2.97745	0.953514	-0.933931	6.37607	0
	whiB4-OE	99.3807	98.1352	92.1368	61.1483	24.0035	18.0056	4.74479	7.68845	10.2777	0
	whiB4-OE	98.5941	96.9515	86.4868	57.7218	31.7092	-16.3999	-15.5119	-2.47955	-10.7288	0

## Sheet: Ampicillin
	µg/ml	4000	2000	1000	500	250	125	62.5	31.25	15.625	Bacteria only	Drug Only
	Mtb	1496.42	1274.22	1207.06	1679.51	4483.73	8406.13	9477.76	9880.64	9763.82	9508.17	1657.45
	Mtb	1463.19	1282.23	1229.53	1753.79	3662.7	6844.99	8934.72	8977.34	4506.66	9209.8
	MtbΔWhiB4	1606.38	2025.09	3155.68	4914.34	6067.78	7335.38	7154.41	6986.18	6103.08	4476.51
	MtbΔWhiB4	1656.72	2317.82	4315.96	5844.34	8019.2	8295.06	8227.24	8263.54	3172.62	5127.15
	whiB4-OE	1432.49	1322.02	1248.97	1567.72	2396.32	3252.01	5031.2	5942.82	6326.13	6976.51
	whiB4-OE	1482.31	1275.67	1257.19	1423.68	1993.37	2846.09	3658.37	5049.06	5653.03	6870.42
	µg/ml	4000	2000	1000	500	250	125	62.5	31.25	15.625	Bacteria only
	Mtb	-161.03	-383.228	-450.382	22.066	2826.28	6748.69	7820.32	8223.2	8106.38	7850.72
	Mtb	-194.258	-375.216	-427.918	96.346	2005.25	5187.54	7277.28	7319.9	2849.22	7552.35
	MtbΔWhiB4	-51.064	367.647	1498.24	3256.9	4410.33	5677.93	5496.96	5328.73	4445.63	2819.06
	MtbΔWhiB4	-0.727	660.378	2658.52	4186.9	6361.75	6637.61	6569.79	6606.09	1515.18	3469.7
	whiB4-OE	-224.96	-335.425	-408.471	-89.723	738.878	1594.56	3373.75	4285.38	4668.69	5319.06
	whiB4-OE	-175.137	-381.78	-400.258	-233.766	335.923	1188.65	2000.92	3391.61	3995.58	5212.98
	µg/ml	4000	2000	1000	500	250	125	62.5	31.25	15.625	Bacteria only
	Mtb	102.051	104.881	105.737	99.7189	63.9997	14.0374	0.387315	-4.74447	-3.25641	0
	Mtb	102.572	104.968	105.666	98.7243	73.4486	31.3122	3.64227	3.07794	62.2738	0
	MtbΔWhiB4	101.811	86.9585	46.8533	-15.5312	-56.4468	-101.412	-94.9927	-89.025	-57.699	1.11022e-14
	MtbΔWhiB4	100.021	80.9673	23.3791	-20.6702	-83.3516	-91.3021	-89.3474	-90.3936	56.3312	0
	whiB4-OE	104.229	106.306	107.679	101.687	86.1089	70.0218	36.5724	19.4336	12.2272	0
	whiB4-OE	103.36	107.324	107.678	104.484	93.556	77.1983	61.6165	34.939	23.3531	0

## Sheet: Cloxacillin
	µg/ml	1600	800	400	200	100	50	25	12.5	6.25	Bacteria only	Drug Only
	Mtb	969.266	1088.76	1709.76	2520.2	2704.12	4220.55	7229.81	9809.12	10308.9	11644.2	936.204
	Mtb	1006.69	1042.99	1736.76	2893.58	2722.11	4556.55	7665.54	9570.24	11129.8	11425.7
	MtbΔWhiB4	944.85	1406.75	2306.73	4029.45	6018.4	8129.17	9329.51	9980.55	9786.63	9582.95
	MtbΔWhiB4	1034.55	1503.13	2590.6	3904.62	6168.97	8310.37	9518.27	9916.16	9808.4	9585.72
	whiB4-OE	1046.69	1042.4	1310.68	1528.36	2105.89	2824.55	4294.78	6098.65	7195.66	7488.17
	whiB4-OE	1035.44	1069.45	1330.18	1544.35	2066.53	2794.04	4492.64	6211.8	6979.19	7731.64
	µg/ml	1600	800	400	200	100	50	25	12.5	6.25	Bacteria only
	Mtb	33.0623	152.56	773.557	1583.99	1767.92	3284.34	6293.61	8872.92	9372.69	10708
	Mtb	70.4863	106.786	800.557	1957.37	1785.9	3620.34	6729.34	8634.04	10193.6	10489.5
	MtbΔWhiB4	8.6463	470.548	1370.53	3093.24	5082.19	7192.97	8393.3	9044.34	8850.43	8646.75
	MtbΔWhiB4	98.3463	566.924	1654.4	2968.41	5232.77	7374.17	8582.07	8979.96	8872.2	8649.52
	whiB4-OE	110.489	106.194	374.473	592.153	1169.68	1888.35	3358.58	5162.45	6259.46	6551.96
	whiB4-OE	99.2413	133.247	393.973	608.146	1130.32	1857.84	3556.44	5275.59	6042.99	6795.44
	µg/ml	1600	800	400	200	100	50	25	12.5	6.25	Bacteria only
	Mtb	99.6912	98.5753	92.7759	85.2073	83.4897	69.328	41.225	17.1373	12.47	-2.80165e-06
	Mtb	99.328	98.982	92.368	81.3397	82.9744	65.486	35.8468	17.6887	2.82044	-3.14601e-05
	MtbΔWhiB4	99.9	94.5581	84.1498	64.2265	41.2242	16.8131	2.93112	-4.59816	-2.35556	-3.46951e-06
	MtbΔWhiB4	98.863	93.4456	80.8729	65.6812	39.5022	14.7447	0.779821	-3.82038	-2.57452	-3.4684e-06
	whiB4-OE	98.3136	98.3792	94.2846	90.9622	82.1476	71.1789	48.7394	21.2076	4.46437	-4.57878e-06
	whiB4-OE	98.5396	98.0392	94.2024	91.0507	83.3664	72.6606	47.6643	22.3656	11.0728	-4.41473e-06

## Sheet: Carbenicillin
	µg/ml	8192	4096	2048	1024	512	256	128	64	32	Bacteria only	Drug Only
	Mtb	2028.38	1578.91	1438.36	2151.18	4624.97	7450.38	9934.34	12897.8	13419.5	13195	1014.45
	Mtb	1757.42	1832.13	1402.24	2277.81	5016.72	8083.85	10939.9	13269.5	13917.9	13743.4
	MtbΔWhiB4	1982.71	2258.3	3347.69	6329.86	7856.46	10128	11196.5	11778.2	11816.5	11723.2
	MtbΔWhiB4	1980.65	1885.13	3555.3	5161	7161.83	7857.28	9068.74	11004.2	11259.4	10576
	whiB4-OE	2002.05	1651.54	1578.31	1695.89	1889.19	3000.41	4788.39	6330.91	7293.45	9566.68
	whiB4-OE	2072.01	1724.07	1546.78	1598.25	1761.18	2949.55	3839.73	5964.74	6860.64	9509.55
	µg/ml	8192	4096	2048	1024	512	256	128	64	32	Bacteria only
	Mtb	1013.92	564.46	423.911	1136.72	3610.52	6435.93	8919.89	11883.3	12405	12180.5
	Mtb	742.966	817.679	387.788	1263.36	4002.27	7069.39	9925.48	12255	12903.5	12729
	MtbΔWhiB4	968.258	1243.85	2333.24	5315.41	6842.01	9113.55	10182.1	10763.7	10802.1	10708.7
	MtbΔWhiB4	966.193	870.676	2540.84	4146.55	6147.38	6842.83	8054.29	9989.71	10245	9561.52
	whiB4-OE	987.6	637.091	563.86	681.439	874.735	1985.96	3773.94	5316.45	6279	8552.23
	whiB4-OE	1057.56	709.615	532.327	583.799	746.728	1935.1	2825.28	4950.29	5846.18	8495.1
	µg/ml	8192	4096	2048	1024	512	256	128	64	32	Bacteria only
	Mtb	91.6759	95.3659	96.5198	90.6677	70.3583	47.1622	26.7693	2.44009	-1.84286	-1.64196e-05
	Mtb	94.1632	93.5762	96.9535	90.0749	68.5578	44.4622	22.0246	3.72325	-1.37092	-7.85609e-06
	MtbΔWhiB4	90.9582	88.3847	78.2118	50.3637	36.108	14.8959	4.91785	-0.513619	-0.87173	-1.86764e-05
	MtbΔWhiB4	89.895	90.894	73.4264	56.633	35.7071	28.4337	15.7635	-4.47821	-7.14805	0
	whiB4-OE	88.4521	92.5506	93.4069	92.032	89.7719	76.7784	55.8719	37.8355	26.5806	0
	whiB4-OE	87.551	91.6468	93.7337	93.1278	91.2099	77.221	66.7423	41.7277	31.1817	0

## Sheet: Meropenem
	µg/ml	20	10	5	2.5	1.25	0.625	0.3125	0.15625	0.07	Bacteria only	Drug Only
	Mtb	1375.36	1169.96	1239	2881.66	6452.67	8967.74	9729.68	9569.4	9487.97	9162.28	1904
	Mtb	1391.3	1183.28	1199.62	4107.48	7610.93	9052.37	10205.9	9765.53	9403.97	9338.52
	MtbΔWhiB4	1545.26	3057.06	5730.52	6638.77	7975.12	8956.49	8553.63	8189.03	7929.16	7304.09
	MtbΔWhiB4	1432.27	3275.84	5231.1	6251.07	6975.77	8422.82	8053.64	7645.82	7291.3	6732.64
	whiB4-OE	1386.05	1259.87	1393.9	1843.93	2280.67	3289.09	3266.81	4519.51	4589.85	4270.89
	whiB4-OE	1473.64	1284.43	1870.56	2094.89	2903.64	4451.97	4667.36	8310.2	7986.75	9814.99
	µg/ml	20	10	5	2.5	1.25	0.625	0.3125	0.15625	0.07	Bacteria only
	Mtb	-528.642	-734.036	-665.001	977.66	4548.67	7063.74	7825.68	7665.4	7583.97	7258.28
	Mtb	-512.698	-720.714	-704.376	2203.48	5706.93	7148.37	8301.94	7861.54	7499.97	7434.52
	MtbΔWhiB4	-358.741	1153.06	3826.52	4734.77	6071.12	7052.49	6649.63	6285.03	6025.16	5400.09
	MtbΔWhiB4	-471.729	1371.85	3327.1	4347.07	5071.77	6518.82	6149.64	5741.82	5387.3	4828.64
	whiB4-OE	-517.951	-644.127	-510.093	-60.067	376.676	1385.09	1362.82	2615.51	2685.85	2366.89
	whiB4-OE	-430.358	-619.569	-33.434	190.891	999.641	2547.97	2763.36	6406.2	6082.75	7910.99
	µg/ml	20	10	5	2.5	1.25	0.625	0.3125	0.15625	0.07	Bacteria only
	Mtb	107.283	110.113	109.162	86.5304	37.3313	2.68018	-7.81734	-5.60908	-4.48715	1.11022e-14
	Mtb	106.896	109.694	109.474	70.3615	23.2375	3.849	-11.6674	-5.74366	-0.880272	0
	MtbΔWhiB4	106.643	78.6473	29.1398	12.3206	-12.4262	-30.5994	-23.1392	-16.3874	-11.5752	0
	MtbΔWhiB4	109.769	71.5894	31.0965	9.9732	-5.0352	-35.0031	-27.3576	-18.9117	-11.5697	0
	whiB4-OE	121.883	127.214	121.551	102.538	84.0856	41.4806	42.4216	-10.5041	-13.4762	0
	whiB4-OE	105.44	107.832	100.423	97.587	87.3639	67.792	65.0693	19.0215	23.1101	1.11022e-14

## Sheet: Penicillin
	µg/ml	1600	800	400	200	100	50	25	12.5	6.25	Bacteria only	Drug Only
	Mtb	2264.76	1714.17	1504.62	2349.77	7635.88	8480.76	10774.7	10221.4	11065.7	10620.2	2579.22
	Mtb	2224.36	1644.45	1508.07	2400.77	5757.44	9346.16	10262.7	10927.7	9992.63	9703.82
	MtbΔWhiB4	2158.79	2401.78	5006.41	6838.91	8852.89	9678.74	8518.89	9137.31	9138.82	9057.99
	MtbΔWhiB4	2196.97	2483.16	5303.28	6374.26	8411.69	8899.93	9870.32	8319.63	8499.15	9232.56
	whiB4-OE	1972.89	1493.51	1275.35	1321.28	1994.12	3615.91	5959.66	6944.33	7471.35	9368.93
	whiB4-OE	2070.47	1657.41	1380.35	1425.32	2590.19	4409.5	5190.76	6437.48	8503.27	10290.6
	µg/ml	1600	800	400	200	100	50	25	12.5	6.25	Bacteria only
	Mtb	-314.458	-865.052	-1074.6	-229.451	5056.66	5901.54	8195.48	7642.18	8486.51	8041.02
	Mtb	-354.864	-934.767	-1071.15	-178.451	3178.22	6766.93	7683.52	8348.47	7413.41	7124.59
	MtbΔWhiB4	-420.432	-177.436	2427.19	4259.69	6273.67	7099.51	5939.67	6558.09	6559.6	6478.77
	MtbΔWhiB4	-382.25	-96.063	2724.06	3795.04	5832.47	6320.71	7291.09	5740.41	5919.93	6653.34
	whiB4-OE	-606.335	-1085.71	-1303.87	-1257.94	-585.106	1036.69	3380.44	4365.11	4892.13	6789.71
	whiB4-OE	-508.751	-921.808	-1198.87	-1153.9	10.971	1830.28	2611.54	3858.26	5924.05	7711.33
	µg/ml	1600	800	400	200	100	50	25	12.5	6.25	Bacteria only
	Mtb	103.911	110.758	113.364	102.854	37.1142	26.6071	-1.92084	4.9601	-5.54015	-2.22045e-14
	Mtb	104.981	113.12	115.035	102.505	55.3909	5.02008	-7.84504	-17.1782	-4.05376	-2.22045e-14
	MtbΔWhiB4	106.489	102.739	62.5362	34.2515	3.16571	-9.58125	8.32104	-1.22431	-1.24764	0
	MtbΔWhiB4	105.745	101.444	59.0573	42.9603	12.3377	4.9995	-9.58547	13.7214	11.0232	0
	whiB4-OE	108.93	115.991	119.204	118.527	108.618	84.7314	50.2123	35.7099	27.9479	0
	whiB4-OE	106.597	111.954	115.547	114.964	99.8577	76.265	66.1337	49.9664	23.1773	0

## Sheet: Lysozyme
	µg/ml	1600	800	400	200	100	50	25	12.5	6.25	Bacteria only	Drug Only
	Mtb	1146.5	1131.09	1193.32	1202.9	1329.73	2048.28	10142	11724.2	11508.8	11292.2	1160.57
	Mtb	1162.86	1122.89	1172.9	1193.58	1309.81	1957.1	9197.54	11311.9	11429.9	11133.3
	MtbΔWhiB4	1318.66	1349.64	1587.38	1955.98	3066.02	6077.68	9532.84	11667.8	11267.5	11267.9
	MtbΔWhiB4	1352.13	1426.43	1647.23	2104.02	3237.63	6457.46	10018.7	11537.2	11430.3	11182.8
	whiB4-OE	1110	1100.32	1145.5	1129.1	1196.49	1456.01	2206.7	8757.03	10566.4	10855.2
	whiB4-OE	1223.85	1137.76	1175.87	1183.63	1228.04	1510.33	1874.21	9102.83	10910.9	10965.7
	µg/ml	1600	800	400	200	100	50	25	12.5	6.25	Bacteria only
	Mtb	-14.066	-29.473	32.749	42.337	169.167	887.709	8981.39	10563.6	10348.2	10131.6
	Mtb	2.289	-37.674	12.336	33.013	149.238	796.532	8036.97	10151.4	10269.4	9972.78
	MtbΔWhiB4	158.092	189.075	426.811	795.409	1905.45	4917.11	8372.27	10507.2	10106.9	10107.3
	MtbΔWhiB4	191.559	265.866	486.663	943.452	2077.06	5296.9	8858.16	10376.6	10269.7	10022.2
	whiB4-OE	-50.563	-60.249	-15.068	-31.472	35.919	295.443	1046.13	7596.46	9405.8	9694.62
	whiB4-OE	63.28	-22.811	15.307	23.067	67.473	349.762	713.643	7942.27	9750.38	9805.12
	µg/ml	1600	800	400	200	100	50	25	12.5	6.25	Bacteria only
	Mtb	100.139	100.291	99.6768	99.5821	98.3303	91.2382	11.3529	-4.26357	-2.13769	-2.22045e-14
	Mtb	99.977	100.378	99.8763	99.669	98.5035	92.0129	19.4109	-1.79079	-2.97399	-2.22045e-14
	MtbΔWhiB4	98.4359	98.1293	95.7772	92.1304	81.1478	51.351	17.1663	-3.95672	0.00379923	2.96815e-05
	MtbΔWhiB4	98.0886	97.3472	95.1441	90.5864	79.2753	47.1483	11.6144	-3.53659	-2.46996	-2.99336e-05
	whiB4-OE	100.522	100.621	100.155	100.325	99.6295	96.9525	89.2091	21.6425	2.97916	-2.22045e-14
	whiB4-OE	99.3546	100.233	99.8439	99.7647	99.3119	96.4329	92.7217	18.9988	0.558331	0

## Sheet: Vancomycin
	µg/ml	160	80	40	20	10	5	2.5	1.25	0.625	Bacteria only	Drug Only
	Mtb	1164.9	1211.27	1374.73	1509.02	1991.55	2663.44	4496.3	6795.58	9580.9	12789.5	1268.13
	Mtb	1145.49	1200.76	1354.37	1522.15	1956.09	2653.33	4369.62	6985.37	9739.38	11991.9
	MtbΔWhiB4	1867.09	2261.54	2665.55	3019.11	4119.01	5320.95	6384.58	8261.11	10291.7	12313.6
	MtbΔWhiB4	1562.11	1820.56	2713.48	2504.96	4189.22	5162.26	6389.35	9968.19	10468.2	12216.8
	whiB4-OE	1096.79	1127.58	1234.19	1350.61	1495.83	1651.96	2097.46	2940.68	4958.82	11909.5
	whiB4-OE	1103.24	1150.46	1209.72	1296.74	1469.89	1629.35	2077.68	2926.79	4552.34	11459.1
	µg/ml	160	80	40	20	10	5	2.5	1.25	0.625	Bacteria only
	Mtb	-103.231	-56.863	106.601	240.888	723.412	1395.31	3228.16	5527.44	8312.76	11521.3
	Mtb	-122.64	-67.376	86.235	254.013	687.96	1385.2	3101.49	5717.24	8471.24	10723.8
	MtbΔWhiB4	598.957	993.41	1397.41	1750.98	2850.88	4052.81	5116.44	6992.98	9023.59	11045.5
	MtbΔWhiB4	293.974	552.43	1445.35	1236.83	2921.09	3894.12	5121.22	8700.06	9200.05	10948.6
	whiB4-OE	-171.34	-140.558	-33.941	82.479	227.7	383.831	829.327	1672.55	3690.69	10641.3
	whiB4-OE	-164.893	-117.671	-58.416	28.604	201.754	361.215	809.543	1658.65	3284.2	10191
	µg/ml	160	80	40	20	10	5	2.5	1.25	0.625	Bacteria only
	Mtb	100.896	100.494	99.0748	97.9092	93.7211	87.8893	71.981	52.0242	27.8489	0
	Mtb	101.144	100.628	99.1959	97.6313	93.5847	87.083	71.0785	46.6865	21.0052	-1.86501e-05
	MtbΔWhiB4	94.5773	91.0062	87.3485	84.1475	74.1896	63.3079	53.6783	36.6891	18.3049	-1.8107e-05
	MtbΔWhiB4	97.315	94.9544	86.7989	88.7034	73.3201	64.4328	53.2251	20.5375	15.9708	3.65342e-05
	whiB4-OE	101.61	101.321	100.319	99.2249	97.8602	96.393	92.2066	84.2825	65.3175	0
	whiB4-OE	101.618	101.155	100.573	99.7193	98.0203	96.4555	92.0563	83.7243	67.7734	-9.81261e-06

## Sheet: Isoniazid
	µg/ml	0.125	0.0625	0.03125	0.015626	0.008	Bacteria only	Drug Only
	Mtb	2805.7	2698.87	5523.82	9132.45	9260.13	9335.28	1818.15
	Mtb	2674.85	2426.29	6635.12	9188.38	8929.97	9146.7
	MtbΔWhiB4	2660.63	2560.86	3200.67	8018.38	8657.8	8608.39
	MtbΔWhiB4	2924.8	2127.04	3974.66	8548.46	8246.62	8804.86
	whiB4-OE	1882.01	1963.58	2321.31	5996.09	6493.35	6537.69
	whiB4-OE	2038.49	1982.03	2180.99	6599.03	6545.92	6440.73
	µg/ml	0.125	0.0625	0.03125	0.015626	0.008	Bacteria only
	Mtb	987.545	880.716	3705.67	7314.3	7441.98	7517.13
	Mtb	856.694	608.135	4816.97	7370.23	7111.82	7328.55
	MtbΔWhiB4	842.474	742.708	1382.52	6200.23	6839.65	6790.24
	MtbΔWhiB4	1106.64	308.891	2156.51	6730.31	6428.47	6986.71
	whiB4-OE	63.861	145.432	503.16	4177.93	4675.2	4719.54
	whiB4-OE	220.339	163.876	362.835	4780.88	4727.77	4622.57
	µg/ml	0.125	0.0625	0.03125	0.015626	0.008	Bacteria only
	Mtb	86.8627	88.2839	50.7036	2.69824	0.999664	0
	Mtb	88.3102	91.7018	34.2712	-0.568803	2.95729	0
	MtbΔWhiB4	87.5929	89.0621	79.6396	8.68911	-0.727633	0
	MtbΔWhiB4	84.1607	95.5789	69.1341	3.66984	7.99011	1.11022e-14
	whiB4-OE	98.6469	96.9185	89.3388	11.4758	0.939435	0
	whiB4-OE	95.2334	96.4549	92.1508	-3.42461	-2.27561	0

## Sheet: Rifampicin
	µg/ml	4	2	1	0.5	0.25	0.125	0.0625	0.03125	0.015626	Bacteria only	Drug Only
	Mtb	958.847	943.785	971.585	992.581	1048.39	1074.33	1220.69	1853.1	4653.8	9303.23	964.404
	Mtb	941.958	946.341	922.366	974.479	995.633	1023.94	1180.91	1839.44	4172.84	8166.02
	MtbΔWhiB4	938.799	942.225	959.551	952.527	1049.01	1109.83	1346.14	1982.67	4279.12	8458.45
	MtbΔWhiB4	923.911	933.054	957.579	1019.28	1042.3	1129.71	1318.07	1943.83	4324.22	8554.61
	whiB4-OE	879.318	884.564	890.69	932.395	863.888	1052.83	1327.61	1912.32	2625.16	5133.83
	whiB4-OE	914.524	899.701	921.945	966.943	947.392	1086.39	1352.73	1762.72	2492.4	5675.89
	µg/ml	4	2	1	0.5	0.25	0.125	0.0625	0.03125	0.015626	Bacteria only
	Mtb	-5.5565	-20.6185	7.1815	28.1775	83.9895	109.923	256.288	888.698	3689.4	8338.83
	Mtb	-22.4455	-18.0625	-42.0375	10.0755	31.2295	59.5355	216.504	875.032	3208.44	7201.61
	MtbΔWhiB4	-25.6045	-22.1785	-4.8525	-11.8765	84.6045	145.424	381.735	1018.26	3314.72	7494.05
	MtbΔWhiB4	-40.4925	-31.3495	-6.8245	54.8755	77.8985	165.304	353.671	979.426	3359.82	7590.21
	whiB4-OE	-85.0855	-79.8395	-73.7135	-32.0085	-100.515	88.4245	363.205	947.914	1660.76	4169.43
	whiB4-OE	-49.8795	-64.7025	-42.4585	2.5395	-17.0115	121.987	388.323	798.316	1528	4711.49
	µg/ml	4	2	1	0.5	0.25	0.125	0.0625	0.03125	0.015626	Bacteria only
	Mtb	100.067	100.247	99.9139	99.6621	98.9928	98.6818	96.9266	89.3427	55.7564	5.99605e-06
	Mtb	100.312	100.251	100.584	99.8601	99.5664	99.1733	96.9937	87.8495	55.4483	6.94289e-06
	MtbΔWhiB4	100.342	100.296	100.065	100.158	98.871	98.0595	94.9062	86.4124	55.7687	6.67196e-06
	MtbΔWhiB4	100.533	100.413	100.09	99.277	98.9737	97.8221	95.3404	87.0962	55.7349	6.58744e-06
	whiB4-OE	102.041	101.915	101.768	100.768	102.411	97.8792	91.2888	77.2651	60.1682	1.19921e-05
	whiB4-OE	101.059	101.373	100.901	99.9461	100.361	97.4109	91.758	83.056	67.5687	1.06124e-05
