# Supplementary material for: Efficacy of β-lactam/β-lactamase inhibitor combination is linked to WhiB4-mediated changes in redox physiology of Mycobacterium tuberculosis
Source: eLife. 2017 May 26;6:e25624. doi: 10.7554/eLife.25624 (PMC5473688; doi:10.7554/eLife.25624)
Supplement: Supplementary file 1. — (A) Raw microarray data sheet depicting log intensity values and absolute fold change values for Wt Mtb-treated 10XAG vs Wt Mtb-Untreated. (B) List of nodes present in top 1% network of for Wt Mtb-treated 10XAG vs Wt Mtb-Untreated. (C) List of Nodes common in top 1% network of Wt Mtb-treated 10XAG and Wt Mtb CHP treatments. (D) Raw microarray data sheet depicting log intensity values and absolute fold change values for Wt Mtb treated 1XAG and 5XAG vs Wt Mtb Untreated. DOI: http://dx.doi.org/10.7554/eLife.25624.029 [file elife-25624-supp1.xlsx]

## Sheet: S1A
Supplementary Table S1A: Raw microarray data sheet depicting log intensity values and absolute fold change values for Wt Mtb 10XAG vs Wt Mtb Untreated.
p Value_Wt Mtb treated 10XAG vs Wt Mtb Untreated	Absolute fold change_Wt Mtb treated 10XAG vs Wt Mtb Untreated	Regulation_Wt Mtb treated 10XAG vs Wt Mtb Untreated	SystematicName	Wt Mtb treated 10XAG 1	Wt Mtb treated 10XAG 2	Wt Mtb untreated 1	Wt Mtb untreated 2
0.00212013	36.7315	down	Rv0950c	-3.22296	-2.74599	2.23924	2.18971
0.00266868	25.5763	down	Rv2988c	-5.65597	-5.1765	-0.705854	-0.773146
0.00927307	20.59	down	Rv2989	-5.64426	-4.82162	-0.769595	-0.96853
7.63686e-05	17.7915	down	Rv1886c	-2.19698	-2.2165	1.91142	1.98133
0.0104236	15.2107	up	Rv1076	4.05838	3.27695	-0.156213	-0.362492
0.00181653	14.9328	up	Rv3171c	3.87019	3.54343	-0.22552	-0.161685
0.00170006	12.8404	up	Rv1221	3.15011	2.84608	-0.682183	-0.686852
0.00017602	12.3016	down	Rv3135	-2.829	-2.92241	0.756331	0.73381
0.00178183	11.3309	up	Rv0997	3.42291	3.2511	-0.044631	-0.285748
7.49136e-06	11.3102	down	Rv1885c	-2.04289	-2.02484	1.46248	1.4689
0.000976653	10.6226	down	Rv0703	-3.06439	-2.85338	0.465555	0.434804
0.000790103	10.3902	down	Rv0705	-2.94448	-2.87116	0.556957	0.381707
0.00132902	10.3758	down	Rv0704	-3.09543	-2.87006	0.34268	0.442126
2.96629e-06	9.97536	up	Rv1057	2.93576	2.92476	-0.389661	-0.386558
0.00192882	9.89102	down	Rv0702	-2.98915	-2.7186	0.505574	0.398913
0.047364	9.6266	down	Rv2189c	-1.25538	-2.72984	1.29345	1.25538
0.000227859	9.59806	down	Rv2190c	-2.00994	-2.05852	1.18566	1.27136
0.0132167	9.53374	up	Rv1075c	3.55494	2.80643	-0.0211935	-0.123518
0.0039955	9.50484	down	Rv3611	-2.13643	-2.49989	0.833566	1.02743
0.000329507	9.35308	up	Rv0251c	1.66148	1.57148	-1.64644	-1.57148
0.000241677	8.73382	down	Rv0707	-2.8863	-2.78978	0.294446	0.282704
0.00122101	8.57642	down	Rv0706	-2.696	-2.63369	0.539395	0.331666
0.000298184	8.19671	down	Rv0708	-2.55675	-2.56697	0.525355	0.421014
0.0011419	8.01014	down	Rv2959c	-2.29152	-2.14776	0.710485	0.85388
0.00413946	7.96748	down	Rv0651	-2.24088	-2.62565	0.542719	0.57899
0.00226361	7.77382	down	Rv0701	-2.70091	-2.43126	0.351255	0.433817
0.00283922	7.71299	down	Rv0867c	-1.47591	-1.34028	1.68121	1.39718
0.00209393	7.69597	down	Rv2987c	-3.57382	-3.45428	-0.448973	-0.690916
0.00244237	7.67735	down	Rv3136	-1.91265	-2.17632	0.957902	0.834347
0.00147439	7.67186	down	Rv2782c	-2.09674	-2.15266	0.92436	0.70539
0.0144995	7.56082	down	Rv1014c	-2.83455	-2.13412	0.374264	0.49416
0.00633528	7.55401	up	Rv1861	2.62774	2.16242	-0.504789	-0.539535
0.00187669	7.5244	down	Rv0700	-2.65003	-2.3996	0.403371	0.370149
0.00596022	7.51119	up	Rv0467	1.33974	1.79086	-1.34775	-1.33974
0.000504275	7.27451	up	Rv3139	1.94802	1.88533	-0.890022	-1.00233
0.0123859	7.2503	up	Rv0789c	2.83556	2.381	-0.0229814	-0.476535
0.00195349	6.85852	up	Rv2710	2.02248	1.7814	-0.851677	-0.900241
0.00204374	6.84522	up	Rv0132c	2.25648	2.18722	-0.674031	-0.432466
0.00398225	6.8164	up	Rv2706c	1.38884	1.25973	-1.60767	-1.28179
0.00330173	6.79777	down	Rv0710	-2.31611	-2.3564	0.586806	0.270809
0.004687	6.77017	up	Rv2322c	2.53944	2.16183	-0.391573	-0.425543
0.0192612	6.63187	up	Rv3241c	1.87269	1.52538	-1.3733	-0.687465
0.00907825	6.5677	down	Rv3425	-2.30139	-1.78086	0.685226	0.663303
0.0616256	6.56756	down	Rv0944	-2.93606	-1.52523	0.534817	0.434609
0.00558362	6.45155	up	Rv1987	2.60489	2.20178	-0.296795	-0.275823
0.00267078	6.45001	up	Rv0129c	2.82779	2.55081	0.0146174	-0.0146174
0.00554892	6.41984	down	Rv2478c	-1.50045	-1.89506	0.948226	1.02134
0.00324094	6.35395	up	Rv0981	2.65973	2.35534	-0.163759	-0.156475
0.0201707	6.32971	down	Rv0320	-1.65567	-0.902261	1.45726	1.30909
0.00109083	6.28967	down	Rv0709	-2.20749	-2.29241	0.326306	0.479764
0.00114693	6.28859	up	Rv2324	2.30561	2.12604	-0.441803	-0.432016
0.00269344	6.18886	up	Rv0244c	1.72524	1.99071	-0.73878	-0.804619
0.00449228	6.13584	down	Rv0718	-2.53916	-2.20342	0.298882	0.193052
0.00687744	6.06565	down	Rv0716	-2.73981	-2.31866	0.122973	0.0198746
0.00181922	6.06296	up	Rv3717	2.87608	2.65738	0.14734	0.186076
0.00283716	6.0567	up	Rv1854c	1.65322	1.41432	-1.13527	-0.994255
0.0174709	5.99596	up	Rv1405c	2.03238	2.6181	-0.0743218	-0.443185
0.0138743	5.89229	up	Rv1670	2.2412	1.63793	-0.661552	-0.576976
0.00640334	5.83416	down	Rv1715	-1.70201	-1.59666	1.09289	0.697487
0.00499115	5.8241	down	Rv3485c	-1.53916	-1.17874	1.18743	1.17874
0.0142967	5.76769	up	Rv1566c	2.6755	2.08152	-0.0776505	-0.221325
0.00261932	5.75951	down	Rv0652	-1.92147	-2.18025	0.469102	0.481066
0.00198375	5.72794	down	Rv2958c	-1.73873	-1.51817	0.910881	0.868249
0.0034727	5.7173	up	Rv3766	1.84687	1.55975	-0.773588	-0.850462
0.0183526	5.63329	up	Rv2745c	1.78277	1.33453	-1.19444	-0.676206
0.00215713	5.61012	up	Rv1497	2.18833	1.9587	-0.399857	-0.429176
0.00100498	5.57747	up	Rv2053c	1.99558	1.84118	-0.576348	-0.546115
0.00463075	5.49488	up	Rv3810	2.41836	2.11084	-0.126159	-0.260815
0.0101846	5.47211	down	Rv1573	-1.67053	-1.1809	1.07383	0.978938
0.00314446	5.45703	down	Rv0717	-2.50708	-2.25176	0.0173445	0.120054
0.00142115	5.40306	down	Rv0714	-2.40877	-2.23476	0.141436	0.0825868
0.00175633	5.3833	down	Rv0715	-2.4509	-2.2571	0.106052	0.042932
0.00468827	5.37711	down	Rv3922c	-2.16731	-1.8349	0.439206	0.412241
0.00127591	5.35066	up	Rv0211	1.93139	2.08069	-0.369941	-0.457411
0.00796671	5.31289	down	Rv3920c	-1.94769	-1.53413	0.732254	0.604921
0.00120892	5.29677	up	Rv3140	1.58724	1.55028	-0.754714	-0.917984
0.00615118	5.24852	up	Rv1157c	2.78295	2.41965	0.159162	0.259622
0.000420331	5.2264	down	Rv2948c	-1.73293	-1.66861	0.721926	0.648172
0.00368705	5.22248	down	Rv0053	-1.94309	-2.21833	0.257706	0.350345
0.00627677	5.2066	up	Rv1158c	2.77378	2.39621	0.220826	0.188481
0.00203649	5.13719	down	Rv1010	-1.65962	-1.44764	0.819732	0.794963
0.000914653	5.12584	down	Rv3145	-1.37376	-1.49298	0.963643	0.885199
0.00231996	5.1251	down	Rv0720	-2.15381	-2.05041	0.356795	0.154144
0.0322518	5.11004	down	Rv2924c	-1.79453	-0.934867	0.934867	1.04241
0.00380244	5.07545	down	Rv3646c	-1.75478	-1.51397	0.789816	0.628507
0.00508091	5.03587	up	Rv1433	2.5849	2.25595	0.116415	0.0599589
0.000306056	4.99168	down	Rv2645	-1.60175	-1.61666	0.750221	0.670426
0.0072423	4.97731	up	Rv1809	1.96255	1.61973	-0.623568	-0.424882
0.00686086	4.91347	down	Rv1884c	-1.2984	-1.49898	1.06087	0.73524
0.00104264	4.87241	up	Rv3310	2.49938	2.36464	0.177571	0.117179
0.000787347	4.85676	down	Rv0069c	-1.47086	-1.59308	0.767085	0.728961
0.0014833	4.83835	down	Rv2784c	-2.20187	-2.0307	0.177372	0.139085
0.0126402	4.77584	down	Rv0723	-2.07579	-1.81798	0.530097	0.0876403
0.00133273	4.77568	down	Rv3457c	-2.00679	-1.84471	0.345055	0.314862
0.00614469	4.76452	up	Rv2165c	2.08271	1.84411	-0.42018	-0.15766
0.00245411	4.76108	down	Rv1015c	-1.79755	-1.58915	0.598265	0.517615
0.0322411	4.75292	down	Rv2647	-0.86228	-1.62166	1.17153	0.842156
0.00101268	4.75002	up	Rv0711	1.67675	1.71275	-0.483894	-0.622472
0.00346089	4.72442	up	Rv1772	1.38527	1.17165	-0.883902	-1.03945
0.00945851	4.71169	up	Rv1808	2.04689	1.61396	-0.439327	-0.372314
0.019975	4.69085	down	Rv1348	-1.29873	-1.93225	0.659523	0.569192
0.00974262	4.65829	up	Rv0563	1.72717	1.29416	-0.752086	-0.666187
0.00223731	4.63583	down	Rv1009	-1.73198	-1.66032	0.615209	0.418146
0.00314795	4.62182	up	Rv0983	1.83501	1.63201	-0.403375	-0.546534
0.000831584	4.62	down	Rv0315	-1.36466	-1.23726	0.907829	0.906032
0.00693866	4.61825	down	Rv0316	-1.62746	-1.29736	0.661738	0.828128
0.00490015	4.59686	down	Rv3921c	-1.8521	-1.55354	0.457565	0.538097
0.0125958	4.59456	up	Rv1435c	2.39288	1.90254	-0.0971923	-0.00724745
0.00726674	4.59071	up	Rv1671	1.6438	1.48854	-0.460814	-0.804269
0.00254042	4.53738	down	Rv2523c	-1.56331	-1.35204	0.692868	0.7555
0.0171784	4.51827	up	Rv0307c	1.99719	1.52099	-0.253044	-0.580313
0.00157937	4.51392	up	Rv2166c	2.10403	1.99783	-0.191756	-0.0551524
0.00109453	4.51146	down	Rv1557	-1.79745	-1.66817	0.409133	0.472435
0.00289617	4.49816	down	Rv3456c	-2.07754	-1.91623	0.257203	0.0876908
0.0141223	4.49194	up	Rv2525c	2.25655	1.76151	-0.0776722	-0.238944
0.00338976	4.47444	up	Rv1159A	1.88148	1.64356	-0.357113	-0.441256
0.00110206	4.46364	up	Rv0998	1.96429	1.89961	-0.290269	-0.162272
0.0404837	4.40495	up	Rv1806	0.758562	1.46651	-1.29462	-0.758562
0.00821625	4.4032	up	Rv2256c	2.03642	1.6499	-0.269023	-0.321766
0.00660588	4.37681	down	Rv3146	-1.1783	-1.52053	0.811858	0.749066
0.000445283	4.37094	up	Rv0982	1.81787	1.74222	-0.323669	-0.372123
0.00308449	4.36842	up	Rv0311	1.76054	1.58478	-0.375095	-0.533815
0.00293917	4.34747	up	Rv0887c	1.229	0.999046	-1.01326	-0.999046
0.0110306	4.32184	up	Rv3413c	2.10159	1.66484	-0.276648	-0.180222
0.00290491	4.3212	down	Rv2949c	-1.60136	-1.37334	0.627045	0.621123
0.0347863	4.31757	down	Rv0083	-1.43002	-0.692656	1.21457	0.883193
0.00556445	4.2995	up	Rv0984	1.8863	1.58643	-0.319195	-0.41641
0.00280433	4.29524	down	Rv3026c	-1.20707	-0.987034	1.02434	0.987034
0.000458015	4.28137	down	Rv0081	-1.376	-1.38694	0.761187	0.672022
0.00759903	4.26795	up	Rv2927c	2.40128	2.06293	0.209764	0.0673585
0.00346782	4.25263	up	Rv2321c	1.84358	1.65577	-0.258776	-0.418589
0.00133134	4.23068	down	Rv0196	-0.625888	-0.616589	1.53551	1.38379
0.0095523	4.22714	down	Rv3148	-1.22058	-1.62978	0.647339	0.661665
0.00051766	4.2127	down	Rv0699	-1.44215	-1.43216	0.590633	0.684549
0.000989721	4.20718	down	Rv3147	-1.21604	-1.34605	0.786036	0.797574
0.00480729	4.18988	down	Rv2783c	-1.90531	-1.64865	0.354877	0.224979
0.0108014	4.17493	down	Rv2950c	-1.76735	-1.39258	0.589294	0.37428
0.0026687	4.17444	down	Rv3151	-1.1783	-1.37918	0.818905	0.746783
0.0102297	4.16926	down	Rv0082	-1.19652	-1.48158	0.874886	0.566588
0.00875581	4.15967	down	Rv0255c	-1.21668	-0.893972	1.10831	0.893972
0.00417858	4.15105	up	Rv2115c	1.95836	1.80094	-0.066422	-0.281234
0.00106479	4.1447	down	Rv1485	-1.91617	-1.84011	0.117981	0.228278
0.00110928	4.13161	down	Rv3149	-1.23298	-1.21233	0.891486	0.756609
0.000631515	4.12684	down	Rv3331	-1.37469	-1.28079	0.738263	0.696337
0.00698554	4.09403	up	Rv1488	1.65657	1.34727	-0.604243	-0.45896
0.0028649	4.09119	up	Rv2145c	2.00647	1.78843	-0.136267	-0.133876
0.00903616	4.08918	up	Rv1489	1.73352	1.38233	-0.557446	-0.390325
0.0349324	4.0642	down	Rv1858	-1.57907	-0.804258	0.858359	0.804258
0.0123046	4.0491	down	Rv3771c	-2.01762	-1.56784	0.203601	0.246138
7.0895e-05	4.04354	down	Rv3154	-1.334	-1.3011	0.702245	0.693883
0.00275237	4.04345	down	Rv3156	-1.2954	-1.38665	0.578931	0.770204
0.0309991	4.03413	up	Rv2320c	1.80716	1.48041	-0.692379	-0.0445619
0.00739522	4.01823	up	Rv2164c	2.07775	1.73111	-0.110455	-0.0938158
0.00598385	4.00566	up	Rv3313c	1.87553	1.57032	-0.309325	-0.248899
0.013573	4.00064	down	Rv0226c	-1.34776	-0.87734	0.89802	0.87734
0.00172693	4.00035	down	Rv2450c	-1.31885	-1.22987	0.796105	0.655435
0.203152	3.99935	down	Rv1026	-2.54909	-0.414736	0.414736	0.62097
0.0103562	3.98784	down	Rv0085	-1.80092	-1.46483	0.47958	0.245884
0.00182697	3.97497	up	Rv2894c	2.00199	1.83378	-0.0867758	-0.0593376
0.0150272	3.96479	down	Rv1549	-0.977728	-0.652519	1.35724	0.987002
0.0053231	3.961	down	Rv3923c	-2.10914	-1.86259	-0.0772276	0.0772276
0.0142803	3.94604	down	Rv1297	-1.59978	-1.12161	0.6114	0.628026
0.00756562	3.9205	down	Rv3153	-1.07866	-1.28745	0.925213	0.650756
0.00640579	3.89355	up	Rv2319c	1.88843	1.58965	-0.272612	-0.171479
0.0184367	3.88741	up	Rv0188	1.71419	1.18232	-0.465575	-0.555536
0.000336397	3.88232	down	Rv3739c	-1.56921	-1.53695	0.371766	0.43591
0.00850451	3.87607	down	Rv0534c	-1.52179	-1.15897	0.615415	0.613015
0.00426058	3.87375	up	Rv3209	1.91261	1.72663	-0.0462456	-0.221971
0.0387111	3.87038	down	Rv0881	-1.87238	-1.08909	0.52847	0.415004
0.00465123	3.87001	up	Rv1434	1.97672	1.71635	-0.13588	-0.0757194
0.00347412	3.86794	down	Rv3158	-1.10635	-1.3174	0.693152	0.786229
0.00394392	3.86658	down	Rv0722	-1.91595	-1.68216	0.189923	0.114081
0.0084247	3.85291	up	Rv3841	1.73403	1.43983	-0.255715	-0.462318
0.00677535	3.84079	up	Rv1469	1.49442	1.17586	-0.626957	-0.585573
0.00204261	3.83668	up	Rv2016	1.08169	0.914628	-0.914628	-0.968772
0.00478952	3.83059	down	Rv2275	-1.9921	-1.74522	0.0152977	0.12251
0.00274402	3.8065	down	Rv2522c	-1.34696	-1.14545	0.672448	0.69207
0.0175772	3.80333	down	Rv2276	-2.068	-1.57348	0.183421	0.0296278
0.000330477	3.7964	down	Rv0892	-1.52211	-1.56936	0.353077	0.404718
0.00492845	3.79477	up	Rv2267c	2.39581	2.16007	0.286951	0.420906
0.0241637	3.78348	down	Rv1631	-1.61988	-1.01816	0.643925	0.557468
0.0202949	3.77939	down	Rv3612c	-1.53216	-0.979551	0.636554	0.688041
0.00372143	3.77482	down	Rv1613	-1.567	-1.33332	0.475868	0.456637
0.00234405	3.77197	down	Rv2440c	-1.92743	-1.78197	0.118414	0.00283003
0.0135587	3.76813	up	Rv0063	2.13816	1.68954	0.0194607	-0.0194607
0.0269149	3.76371	up	Rv1622c	1.97226	1.35393	-0.332432	-0.165694
0.00425919	3.72948	down	Rv3674c	-1.3409	-1.36648	0.668953	0.421613
0.00245663	3.69736	up	Rv0293c	1.77132	1.5929	-0.175803	-0.232969
0.0110707	3.68913	up	Rv1623c	1.70095	1.32162	-0.309121	-0.434872
0.0039267	3.68677	down	Rv3157	-1.22305	-0.987253	0.767397	0.787018
0.00577645	3.68331	up	Rv3197	1.5788	1.37789	-0.50525	-0.300063
0.0270746	3.65749	down	Rv1644	-1.63989	-1.01809	0.496071	0.587656
0.00218405	3.63778	up	Rv2866	1.39213	1.2489	-0.492772	-0.592319
0.0235628	3.63756	down	Rv1870c	-1.26322	-0.737478	0.987764	0.737478
0.000460683	3.62753	down	Rv3442c	-1.64646	-1.71854	0.193637	0.159343
0.0101128	3.62465	down	Rv1068c	-1.34125	-0.991825	0.761435	0.621177
0.00166683	3.6127	down	Rv1133c	-1.53226	-1.59806	0.356152	0.219685
0.00629486	3.60202	up	Rv1748	1.59124	1.29656	-0.401582	-0.40823
0.00522357	3.56692	up	Rv1152	1.07187	1.15515	-0.847614	-0.594729
0.000216454	3.56282	up	Rv1487	1.45974	1.50227	-0.368609	-0.335422
0.00301747	3.56247	up	Rv1478	1.70543	1.50425	-0.236113	-0.219962
0.000689258	3.56134	up	Rv0465c	0.977923	0.886053	-0.886053	-0.91481
0.00148214	3.54144	up	Rv1846c	1.60929	1.53312	-0.312238	-0.194026
0.00553627	3.53511	down	Rv1503c	-0.885204	-0.830539	0.830539	1.09723
0.00466499	3.53453	down	Rv1857	-1.22175	-0.978813	0.750096	0.692377
0.0016192	3.52483	down	Rv0655	-1.01472	-1.15041	0.762537	0.70743
0.00735447	3.52443	up	Rv3226c	1.07624	0.802157	-0.802157	-0.954221
0.00250781	3.51075	down	Rv3150	-1.18441	-1.36428	0.52422	0.550647
0.00457022	3.47723	up	Rv1477	1.6424	1.40871	-0.307354	-0.237405
0.0397533	3.47471	down	Rv3658c	-1.10134	-1.83458	0.283941	0.37392
0.00332134	3.47175	up	Rv1072	1.35014	1.1882	-0.461638	-0.591349
0.0186076	3.46528	down	Rv1614	-1.49996	-1.05293	0.408957	0.624104
0.0137189	3.46342	down	Rv1714	-1.13895	-1.18205	0.420689	0.842704
0.00476502	3.45925	up	Rv2223c	1.59491	1.3493	-0.300913	-0.335786
0.00109499	3.45227	down	Rv3152	-1.10177	-1.09196	0.749681	0.631689
0.0212097	3.4418	down	Rv3137	-0.798174	-0.905143	1.18994	0.673074
0.0149466	3.43445	down	Rv3582c	-1.84709	-1.42562	0.207237	0.0802078
0.00346204	3.42972	down	Rv2946c	-1.23248	-1.02827	0.623692	0.671744
0.0447511	3.42941	up	Rv0754	1.07327	1.17624	-0.267319	-1.0391
0.000635425	3.42713	down	Rv2947c	-1.47195	-1.46766	0.262431	0.351959
0.000766223	3.42495	down	Rv3598c	-1.46945	-1.38174	0.328204	0.37277
0.00957181	3.41244	down	Rv3027c	-1.35318	-1.05174	0.480397	0.656291
0.005537	3.41179	down	Rv1006	-1.38996	-1.1283	0.491731	0.531066
0.000983877	3.40623	up	Rv0376c	1.22637	1.11547	-0.599664	-0.594854
0.000292297	3.39004	up	Rv2052c	1.14089	1.16583	-0.580524	-0.635359
0.0023393	3.38779	up	Rv0116c	1.34351	1.18049	-0.473231	-0.523459
0.000780009	3.38	up	Rv3290c	0.288845	0.235601	-1.45354	-1.53606
0.00707134	3.37885	up	Rv2865	1.62214	1.33336	-0.244082	-0.313481
0.00475369	3.37691	down	Rv0237	-1.51149	-1.31587	0.414078	0.269975
0.030812	3.36119	down	Rv0440	-1.09933	-1.25537	0.876102	0.267148
0.00435274	3.36081	down	Rv3402c	-1.34495	-1.32119	0.530887	0.300596
0.00395603	3.3587	up	Rv0040c	1.40758	1.21621	-0.381212	-0.490808
0.00274159	3.34861	down	Rv0719	-1.54852	-1.36998	0.304303	0.264325
0.0840869	3.33571	down	Rv2824c	-1.99305	-0.930655	0.187429	0.364847
0.00135938	3.33266	down	Rv2888c	-1.35456	-1.32601	0.333904	0.458876
0.00596837	3.32915	up	Rv1620c	1.53155	1.31277	-0.391512	-0.234482
0.0939996	3.32025	down	Rv3797	-0.462491	-1.20478	1.33282	0.462491
0.00739793	3.31373	down	Rv2277c	-1.16763	-1.18313	0.403782	0.702374
0.00117288	3.31181	up	Rv0179c	1.12718	1.04045	-0.603474	-0.684134
0.00622341	3.31147	down	Rv2563	-0.911768	-0.849632	0.980116	0.713424
0.00174087	3.30426	up	Rv2224c	1.38739	1.30865	-0.315973	-0.436633
0.000508607	3.30206	down	Rv3443c	-1.59612	-1.65066	0.127687	0.0722618
0.00510852	3.29976	up	Rv2017	0.99898	0.778209	-0.889321	-0.778209
0.000445289	3.29936	up	Rv2711	0.845829	0.81652	-0.924279	-0.857742
0.0273784	3.29485	up	Rv3260c	1.16762	0.767849	-0.963465	-0.541492
0.00213937	3.28935	up	Rv0131c	1.32593	1.17286	-0.446595	-0.49022
0.0120346	3.26992	down	Rv3511	-0.888024	-1.1908	0.783359	0.556323
0.0135367	3.26044	down	Rv0059	-1.86186	-1.46449	0.0155804	0.0681994
0.067491	3.24651	down	Rv1349	-0.949104	-1.8787	0.305355	0.264619
0.00826559	3.24338	up	Rv1725c	1.03017	1.11444	-0.774659	-0.475726
0.00648496	3.24214	up	Rv2748c	1.58797	1.31571	-0.263181	-0.227033
0.00450901	3.23643	up	Rv2169c	1.35181	1.12384	-0.462977	-0.450181
0.00437395	3.23481	down	Rv3363c	-1.07169	-1.02424	0.535865	0.755563
0.00935609	3.22631	down	Rv0448c	-1.25103	-1.29944	0.251824	0.577476
0.0121991	3.21768	down	Rv0512	-1.17007	-0.890133	0.530493	0.781352
0.00238628	3.21064	up	Rv2255c	1.25693	1.22881	-0.521136	-0.358844
0.00472914	3.19839	down	Rv3673c	-1.02534	-0.966512	0.793381	0.56946
0.00747229	3.18904	down	Rv1505c	-0.853802	-0.842242	0.679768	0.970428
0.000771816	3.18887	up	Rv0897c	1.45784	1.37057	-0.242753	-0.274922
0.00874388	3.1883	up	Rv1186c	1.68622	1.44002	-0.207839	-0.0114937
0.00797494	3.18377	down	Rv0667	-1.60523	-1.31825	0.164939	0.253057
0.00896568	3.17573	down	Rv2739c	-1.02785	-1.23763	0.414954	0.653744
0.000791483	3.17567	up	Rv2729c	1.27108	1.17959	-0.452211	-0.431239
0.00648661	3.17397	up	Rv0305c	1.35008	1.11478	-0.499779	-0.367937
0.00559778	3.17345	up	Rv1807	0.766871	1.01679	-0.766871	-0.781566
0.00338558	3.16501	down	Rv0684	-1.39079	-1.3493	0.386888	0.197452
0.00799942	3.15488	up	Rv0874c	1.32422	1.06963	-0.538384	-0.382929
0.147561	3.15351	down	Rv3094c	-1.87082	-0.439117	0.439117	0.564862
0.00701727	3.14828	up	Rv3414c	1.83738	1.60173	0.139369	-0.00938463
0.00533611	3.13624	up	Rv1672c	1.43893	1.53947	-0.0498319	-0.269835
0.0121687	3.13597	up	Rv0411c	0.898497	0.536171	-0.90192	-0.961231
0.0102297	3.12567	up	Rv1697	1.83532	1.5321	0.110952	-0.0318599
0.00750457	3.12528	up	Rv2686c	0.667725	0.805607	-1.03286	-0.781781
0.00384375	3.12057	down	Rv2889c	-1.58987	-1.54729	0.173069	-0.0266099
0.000280416	3.11992	down	Rv2113	-0.94669	-0.904061	0.7335	0.698767
0.010607	3.10402	down	Rv3372	-1.69187	-1.36588	0.152332	0.0581908
0.00128216	3.10206	up	Rv3096	1.68726	1.57919	-0.0225039	0.0225039
0.0492109	3.09912	down	Rv0980c	-1.42254	-1.71183	-0.282422	0.411763
0.000807017	3.09448	down	Rv0420c	-1.61218	-1.55903	0.082036	0.00614786
0.00523265	3.08368	up	Rv1810	1.55969	1.65255	0.0899363	-0.126994
0.011678	3.06623	up	Rv0190	1.19385	1.22638	-0.230876	-0.581833
0.0206511	3.05282	down	Rv0721	-1.59778	-1.41937	-0.115887	0.319022
0.00332315	3.05173	up	Rv2975c	0.902362	0.741272	-0.834344	-0.741272
0.00843034	3.04928	up	Rv2744c	1.06351	0.798017	-0.74455	-0.610864
0.00542632	3.04888	up	Rv2676c	1.24836	1.06994	-0.527821	-0.370443
0.03497	3.04867	down	Rv3361c	-0.64955	-1.26734	0.64955	0.649923
0.000754697	3.04574	up	Rv0426c	0.912417	0.841571	-0.70342	-0.756179
0.0214793	3.04482	down	Rv3000	-1.5574	-1.1934	0.0755923	0.386325
0.00114632	3.03644	down	Rv2562	-1.19665	-1.29765	0.335283	0.375184
0.000851356	3.02079	up	Rv0027	0.833833	0.92318	-0.703279	-0.729562
0.00780236	3.00812	down	Rv3229c	-0.780971	-1.05477	0.705459	0.636524
0.0608624	2.99993	up	Rv1698	1.93869	1.12085	-0.0258918	-0.0844245
0.000489876	2.99024	down	Rv1483	-1.37063	-1.30707	0.256046	0.226777
0.0229184	2.97516	down	Rv3212	-1.08384	-0.630374	0.801346	0.630374
0.000526316	2.97203	up	Rv2342	1.32621	1.29282	-0.293905	-0.229968
0.00184087	2.97124	down	Rv0197	-0.639714	-0.504718	0.998244	0.999457
0.00551916	2.96389	down	Rv1612	-1.42044	-1.2311	0.310363	0.173087
0.00124287	2.9579	up	Rv1972	0.436495	0.541068	-1.05806	-1.09352
0.0121536	2.95581	up	Rv2155c	1.67858	1.34138	-0.0964365	-0.0107069
0.00376476	2.95442	up	Rv0794c	0.962464	0.786502	-0.649569	-0.727214
0.0737248	2.95309	up	Rv2500c	0.75334	1.65193	-0.348955	-0.370221
0.000114575	2.95209	up	Rv3016	1.08931	1.12262	-0.454342	-0.457198
0.118586	2.9484	up	Rv3178	1.62615	0.689863	-0.762833	-0.0410156
0.0218914	2.94616	down	Rv0167	-0.221864	-0.562881	1.32746	1.00546
0.0103411	2.94445	up	Rv0348	1.36646	1.06152	-0.391423	-0.296591
0.033505	2.94389	down	Rv2386c	-1.31088	-0.777094	0.633501	0.393973
0.0221998	2.94289	up	Rv2694c	1.57557	1.10572	-0.194423	-0.23875
0.0129458	2.93633	up	Rv0468	0.675128	1.02803	-0.675128	-0.729737
0.00747096	2.92885	up	Rv0412c	0.84099	0.680941	-0.680941	-0.897792
0.00116601	2.92283	up	Rv1056	1.16299	1.0925	-0.380198	-0.45905
0.013812	2.92112	down	Rv2935	-0.979195	-1.3465	0.385747	0.381602
0.00478339	2.91617	up	Rv2695	1.50581	1.37384	-0.0197904	-0.1887
0.00465881	2.90858	up	Rv2037c	0.898235	0.762645	-0.790716	-0.629038
0.0143388	2.90643	up	Rv2225	1.62208	1.25024	-0.115321	-0.0908496
0.00495996	2.90162	up	Rv0898c	1.27659	1.15834	-0.228244	-0.410531
0.0111523	2.89739	down	Rv2952	-0.973262	-0.759291	0.792045	0.54491
0.0671593	2.89487	down	Rv0833	-0.537366	-1.35062	0.689758	0.489248
0.00564517	2.89482	up	Rv3087	0.910476	0.720803	-0.651548	-0.784125
0.000115936	2.89403	down	Rv3364c	-1.20285	-1.18679	0.323839	0.352687
0.00955584	2.89369	down	Rv2890c	-1.23081	-1.41447	0.0904856	0.33005
0.000306678	2.88996	up	Rv0410c	0.78498	0.746563	-0.783994	-0.746563
0.118836	2.88882	down	Rv0519c	-0.140368	-0.00529528	2.03439	0.880899
0.000494821	2.88804	up	Rv0064A	1.30147	1.27442	-0.273392	-0.210896
0.00662228	2.88739	down	Rv0591	-1.39691	-1.50427	-0.0338359	0.192185
0.000555891	2.88701	up	Rv0208c	0.904474	0.908501	-0.587068	-0.659112
0.000742107	2.88642	down	Rv1169c	-0.31791	-0.240309	1.2654	1.23494
0.00189375	2.87777	up	Rv2776c	0.720932	0.59966	-0.837459	-0.891854
0.0177868	2.87568	down	Rv3460c	-1.2356	-0.91296	0.577724	0.321519
0.00178333	2.87209	up	Rv0064A	1.30685	1.23016	-0.305289	-0.201902
0.123447	2.87193	up	Rv2812	1.08299	0.0281229	-0.699949	-1.23297
0.0268223	2.86575	up	Rv2570	1.57265	1.19154	0.0309682	-0.304604
0.000177647	2.84793	down	Rv0567	-1.21411	-1.18065	0.323719	0.301338
0.00596679	2.84655	down	Rv3924c	-1.61906	-1.39936	-0.0405817	0.0405817
0.00285814	2.8465	up	Rv2658c	0.833083	0.69853	-0.69853	-0.788235
0.00921061	2.84355	up	Rv1773c	0.73281	0.666288	-0.666288	-0.950003
0.017267	2.84053	up	Rv3238c	1.55707	1.18601	-0.0585415	-0.210699
0.00153475	2.84029	down	Rv2646	-0.833456	-0.740787	0.68228	0.755552
0.0121488	2.83939	down	Rv3458c	-1.23734	-1.06755	0.497503	0.20877
0.0124909	2.83871	down	Rv2933	-1.34353	-1.66694	0.0518851	-0.0518851
0.0214389	2.83742	down	Rv2399c	-2.01614	-1.57433	-0.327288	-0.254023
0.00299711	2.83505	up	Rv2707	1.09035	1.24395	-0.306127	-0.366323
0.00694736	2.8329	up	Rv0857	1.32712	1.26659	-0.0832455	-0.327606
0.0052215	2.82719	up	Rv0937c	1.60073	1.39801	0.0394702	-0.0394702
0.00387379	2.81662	up	Rv2437	0.870621	0.713578	-0.651556	-0.752171
0.00269087	2.81565	up	Rv1467c	1.3398	1.20474	-0.259489	-0.182907
0.0176505	2.8154	up	Rv1592c	0.630844	1.02741	-0.630844	-0.69758
0.0147028	2.81129	up	Rv2429	0.616852	0.897656	-0.851105	-0.616852
0.104392	2.81066	down	Rv3093c	-1.50161	-0.45934	0.561534	0.45934
0.00271455	2.80844	up	Rv3484	0.932481	0.893284	-0.501619	-0.652155
0.0292079	2.80485	up	Rv0389	1.20725	0.749796	-0.633081	-0.385726
0.03984	2.80404	down	Rv1607	-1.56616	-0.953917	0.225132	0.229805
0.00466003	2.80351	down	Rv3020c	-1.24354	-1.04215	0.328893	0.359886
0.0116621	2.80343	down	Rv3648c	-1.01408	-0.759167	0.700602	0.500535
0.0208095	2.79522	down	Rv1676	-0.599112	-0.980787	0.589022	0.797003
0.0158311	2.78565	up	Rv0744c	1.01879	0.642496	-0.652255	-0.642496
0.00585131	2.78533	down	Rv3459c	-1.36368	-1.13827	0.240633	0.213113
0.0160232	2.78528	down	Rv0698	-1.52882	-1.24037	-0.0294573	0.215919
0.00106703	2.78528	up	Rv2659c	0.90758	0.819635	-0.634228	-0.594202
0.00185485	2.78189	down	Rv3455c	-1.21477	-1.28589	0.172935	0.278538
0.0194227	2.78085	up	Rv3891c	1.48277	1.12822	-0.0599251	-0.280143
0.00699961	2.77852	down	Rv0428c	-0.822602	-0.609766	0.694486	0.821779
0.000230437	2.77851	up	Rv3452	1.01911	1.03892	-0.425222	-0.465371
0.00535383	2.777	down	Rv0001	-1.00668	-0.807389	0.524191	0.608794
0.00840817	2.77506	up	Rv2204c	0.741277	0.775904	-0.848704	-0.579154
0.00473888	2.77101	down	Rv2439c	-1.12223	-1.31931	0.274332	0.224954
0.00963498	2.75724	up	Rv3206c	0.710526	0.42537	-0.919819	-0.870735
0.000412149	2.74814	up	Rv2043c	0.994355	0.9636	-0.454164	-0.504789
0.00235784	2.74783	down	Rv1379	-1.20966	-1.14414	0.218471	0.344309
0.0036798	2.7474	down	Rv0227c	-0.862286	-0.815148	0.704857	0.533848
0.00435702	2.73733	down	Rv0070c	-1.14915	-0.993894	0.324416	0.438085
0.00103756	2.73395	up	Rv2091c	1.04684	1.06253	-0.350191	-0.442416
0.0157639	2.73328	up	Rv1468c	1.00991	0.645342	-0.595695	-0.650315
0.00367561	2.73243	down	MTB000019	-1.48546	-1.32671	0.0824704	0.00572538
0.00717631	2.73224	up	Rv3088	0.796978	0.550295	-0.770064	-0.782832
0.00693237	2.72933	down	Rv0514	-0.838438	-0.639843	0.639843	0.778966
0.00425627	2.7289	up	Rv1005c	1.0815	0.909476	-0.41299	-0.492666
0.00131125	2.72782	down	Rv2940c	-1.00303	-1.09523	0.373556	0.423686
0.0666621	2.71652	down	Rv2071c	-0.116853	-0.893151	0.992507	0.881011
0.0182905	2.70866	up	Rv3890c	1.43088	1.03708	-0.193924	-0.213276
0.00921743	2.70841	down	Rv1241	-1.20404	-0.930315	0.346163	0.394372
0.00335235	2.70702	up	Rv2154c	1.46705	1.30082	-0.0459347	-0.0595989
0.0447067	2.70592	down	Rv1550	-0.379656	-0.436218	1.3412	0.715165
0.000206938	2.70184	down	Rv1519	-0.490201	-0.528248	0.932704	0.916735
0.00207657	2.68679	up	Rv0835	1.23773	1.10869	-0.244173	-0.261174
0.0158296	2.6828	up	Rv1996	1.1305	0.79471	-0.392745	-0.529526
0.00107318	2.67969	up	Rv1974	1.40033	1.39003	0.0194535	-0.0732231
0.0020791	2.67864	down	Rv2445c	-0.840259	-0.965423	0.501403	0.535917
0.00972673	2.67281	down	Rv0114	-0.740255	-0.478097	0.860901	0.757458
0.00681414	2.67117	up	Rv3854c	0.63677	0.864059	-0.63677	-0.69734
0.00720311	2.67049	down	Rv0668	-1.39922	-1.26815	0.18505	-0.0182052
0.0184765	2.67035	down	Rv2274A	-1.56098	-1.20668	-0.049093	0.115497
0.00492564	2.66984	down	Rv1484	-1.24539	-1.06357	0.303448	0.221105
0.00624821	2.66848	up	Rv0872c	1.35174	1.12692	-0.173526	-0.179844
0.00595986	2.6649	up	Rv0873	1.04502	0.841961	-0.42916	-0.512023
0.00126664	2.65864	up	Rv2163c	1.50278	1.40448	0.0324526	0.0534239
0.00823942	2.65829	up	Rv2005c	1.11809	0.860799	-0.42799	-0.414119
0.0563777	2.65541	down	Rv1094	-1.18647	-0.499968	0.631463	0.499968
0.0109329	2.65404	down	Rv0166	-0.157896	-0.355751	1.26206	1.04067
0.0026151	2.65365	up	Rv3837c	0.847752	0.784774	-0.656624	-0.526808
0.00114007	2.65006	up	Rv3767c	0.669415	0.736799	-0.669415	-0.736423
0.0149097	2.6465	up	Rv1990c	1.39849	1.05196	-0.185573	-0.172154
0.00658865	2.64281	down	Rv3366	-0.996618	-1.04985	0.267608	0.490075
0.00236937	2.63758	down	Rv1079	-1.02667	-0.910923	0.394281	0.466551
0.00157953	2.63704	down	Rv0466	-0.870697	-0.805476	0.605944	0.515722
0.00193107	2.63414	down	Rv2231B	-1.13012	-1.12574	0.330856	0.207947
0.00256918	2.62975	up	Rv3832c	0.651613	0.702963	-0.783662	-0.651613
0.0079287	2.62818	down	Rv1132	-1.15175	-0.902079	0.363932	0.370368
0.00180868	2.62506	up	Rv2601A	0.801358	0.872108	-0.603202	-0.508028
0.000198225	2.62107	up	Rv1110	0.931418	0.895802	-0.468418	-0.484675
0.0175764	2.62003	up	Rv3054c	0.944848	0.58203	-0.670255	-0.58203
0.00479335	2.61699	down	Rv3919c	-1.03409	-0.951548	0.482247	0.307928
0.00381906	2.61497	up	Rv2455c	1.11435	0.960857	-0.310499	-0.387893
0.0192494	2.61423	up	Rv1648	1.20119	0.815614	-0.40844	-0.347525
0.00500585	2.60929	down	Rv0554	-0.989847	-1.17421	0.335668	0.267591
0.243375	2.60666	down	Rv1958c	-0.547025	-1.39954	-0.320232	1.13807
0.00293376	2.60299	down	Rv2859c	-1.1745	-1.03737	0.304442	0.244038
0.00275415	2.59965	down	Rv0177	-0.961146	-0.89629	0.514426	0.384775
0.0117361	2.59695	up	Rv1412	1.19747	0.896576	-0.326581	-0.333002
0.000574685	2.59554	down	Rv2240c	-1.06638	-1.10269	0.263941	0.31906
0.0216339	2.59329	down	Rv2564	-1.12404	-0.812636	0.272238	0.540659
0.00972571	2.5924	up	Rv3699	0.787116	1.0394	-0.408797	-0.513268
0.272822	2.58865	up	Rv2503c	0.215147	2.04628	-0.215147	-0.267826
0.00179078	2.58543	down	Rv0893c	-1.39289	-1.34792	-0.0535421	0.0535421
0.00473937	2.58242	up	Rv3267	1.24875	1.07536	-0.168911	-0.244439
0.0111311	2.57407	down	Rv0513	-0.912455	-0.630409	0.62689	0.558349
0.00367024	2.57191	up	Rv0473	0.930677	0.809155	-0.549162	-0.436687
0.000165547	2.56976	up	Rv3642c	1.01914	1.00267	-0.366193	-0.335263
0.00837435	2.56536	down	Rv2489c	-0.807346	-1.05742	0.421077	0.432479
0.00626998	2.56398	up	Rv1621c	0.818213	0.616243	-0.602672	-0.679644
0.0192031	2.56288	down	Rv2781c	-0.849494	-1.23086	0.326974	0.308207
0.0228395	2.56231	up	Rv2151c	1.48949	1.07318	-0.0917335	-0.0604968
0.0352978	2.56201	down	Rv3282	-1.41013	-0.914934	0.109108	0.280374
0.0182945	2.56064	up	Rv2266	1.14506	1.36599	0.0487163	-0.250675
0.00386527	2.54688	up	Rv2675c	0.948494	0.947891	-0.316444	-0.484636
0.00570556	2.54671	up	Rv0207c	0.801951	0.919279	-0.404202	-0.571837
0.0179799	2.54585	down	Rv2257c	-1.38273	-1.02148	0.11511	0.176984
0.00206112	2.54565	down	Rv0643c	-0.589219	-0.466653	0.821311	0.818882
0.00401508	2.54541	down	Rv2906c	-0.905477	-0.933916	0.343721	0.512678
0.0158723	2.54186	up	Rv1052	0.630849	0.610385	-0.896574	-0.553962
0.0496249	2.53632	down	Rv0482	-0.996703	-0.380823	0.611858	0.696091
0.000638362	2.53474	up	Rv0064	1.25647	1.24548	-0.0573883	-0.124331
0.0200211	2.5345	down	Rv0224c	-1.07575	-0.691575	0.442062	0.474009
0.00187414	2.53424	down	MTB000011	-0.891717	-0.858027	0.522346	0.411013
0.0039446	2.53374	down	Rv0155	-0.987944	-0.824349	0.456286	0.413963
0.0126631	2.52616	down	Rv2907c	-0.741411	-1.03694	0.412603	0.482937
0.0113202	2.52448	down	MTB000019	-1.10173	-1.34605	0.187127	0.0370617
0.00234635	2.52443	up	Rv3785	1.24095	1.11823	-0.135448	-0.177291
0.00198619	2.52413	down	Rv1300	-0.951309	-0.908392	0.461561	0.350312
0.0100416	2.52106	up	Rv1471	0.792028	0.573043	-0.573043	-0.729945
0.0395764	2.52088	down	Rv2911	-0.484515	-1.01786	0.521761	0.643712
0.00510213	2.5157	down	Rv0143c	-0.922082	-0.741697	0.467875	0.530264
0.0082463	2.50757	up	Rv3007c	1.22444	1.01721	-0.268321	-0.142609
0.00205881	2.50657	down	Rv0359	-0.671696	-0.688361	0.586021	0.705355
0.00393328	2.50466	down	MTB000011	-0.892858	-0.759228	0.548349	0.44879
0.00527693	2.50339	down	Rv0003	-1.07424	-0.996358	0.200235	0.376941
0.22728	2.50133	up	Rv3008	1.23189	-0.031893	-1.15971	-0.285687
0.00378923	2.49783	down	Rv0613c	-1.34365	-1.23639	0.0920596	-0.0307517
0.0362067	2.49652	down	Rv2957	-1.2314	-0.714977	0.344636	0.348819
0.00565436	2.49428	up	Rv0580c	1.19272	0.994488	-0.215429	-0.234616
0.00112307	2.49223	up	Rv0388c	0.84598	0.758419	-0.521216	-0.509254
0.0379095	2.49113	down	Rv3752c	-1.07758	-0.57524	0.409254	0.571523
0.00111608	2.48963	up	Rv1335	0.786314	0.742096	-0.513684	-0.589766
0.000382562	2.48713	down	Rv1816	-0.682299	-0.63942	0.63942	0.667827
0.0287944	2.48614	up	Rv0724A	0.500874	0.4279	-1.07449	-0.624554
0.0039366	2.48512	up	Rv1986	1.18062	1.01537	-0.213518	-0.217122
0.00227793	2.4807	up	Rv3863	1.45199	1.37736	0.0535879	0.154277
0.00056603	2.47708	up	Rv3802c	0.877802	0.939039	-0.394502	-0.405935
0.0018494	2.4745	down	Rv1883c	-0.763903	-0.769016	0.59691	0.484444
0.0164423	2.47335	up	Rv0549c	0.759969	0.533468	-0.786028	-0.533468
0.00684845	2.47317	down	MTB000019	-1.22164	-1.13305	0.0297832	0.228244
0.000534378	2.47076	up	Rv2094c	1.08689	1.03698	-0.226048	-0.259995
0.00442536	2.46938	down	Rv3234c	-0.773241	-0.784621	0.612074	0.438356
0.00627384	2.46787	up	Rv1489A	1.15296	0.968414	-0.195216	-0.289942
0.00415809	2.46672	down	Rv2582	-0.662304	-0.535551	0.759191	0.648143
0.000149814	2.46198	down	Rv0644c	-0.633921	-0.617857	0.660196	0.687667
0.00308485	2.46131	down	Rv0637	-1.23709	-1.10798	0.0942512	0.159537
0.0024483	2.45982	up	Rv2428	0.607327	0.726561	-0.607327	-0.655885
0.000845985	2.45938	down	Rv1591	-0.636399	-0.628349	0.628349	0.703491
0.00474698	2.45488	down	Rv0636	-1.07288	-1.07376	0.311916	0.132744
0.000897876	2.45464	down	Rv0696	-0.661936	-0.621015	0.687056	0.621015
0.00284395	2.45279	up	Rv2050	0.716377	0.599484	-0.599484	-0.673497
0.00606844	2.45159	up	Rv2089c	0.78552	0.587132	-0.627656	-0.587132
0.0348276	2.44904	up	Rv1403c	0.957364	1.20035	-0.429187	0.00246644
0.0417558	2.44772	up	Rv0118c	0.659486	1.18917	-0.302938	-0.431288
0.00258233	2.44432	down	Rv1201c	-1.24649	-1.11519	0.108988	0.108192
0.000434622	2.44267	up	Rv3064c	0.968136	0.960869	-0.297334	-0.35058
0.000469498	2.4373	down	Rv0695	-0.642573	-0.625036	0.677923	0.625036
0.0003314	2.43663	down	Rv0200	-0.632854	-0.62935	0.630453	0.677114
0.0135406	2.4357	up	Rv3188	1.03684	0.737572	-0.376959	-0.4173
0.0091489	2.43348	up	Rv0724	0.761743	0.516223	-0.658161	-0.62991
0.0931228	2.43176	up	Rv3131	0.780926	0.736096	-0.102863	-0.94412
0.00404194	2.4314	up	Rv1991c	1.00213	1.08543	-0.167672	-0.308336
0.00150761	2.43032	up	Rv2293c	0.866767	0.823086	-0.480978	-0.391466
0.0959435	2.42708	down	Rv0393	-1.08817	-0.242265	0.550831	0.677175
0.00189501	2.42628	down	Rv0203	-0.728958	-0.774346	0.476177	0.578011
0.00231484	2.4262	up	Rv2042c	0.684179	0.804822	-0.521571	-0.546822
0.0708615	2.4208	up	Rv1805c	0.384094	0.907527	-0.875255	-0.384094
0.0232266	2.41879	down	Rv0890c	-0.995874	-0.6011	0.465326	0.48627
0.00162061	2.41592	up	MTB000018	0.570348	0.636002	-0.708809	-0.629986
0.00302703	2.41524	up	MTB000018	0.521131	0.606878	-0.763685	-0.652634
0.0134722	2.41418	up	Rv1990A	0.680526	0.976925	-0.426473	-0.459141
0.00453859	2.41397	up	Rv1470	1.1391	0.967227	-0.219645	-0.216843
0.00246454	2.41107	up	MTB000018	0.552794	0.617989	-0.738365	-0.630196
0.0133164	2.41009	up	Rv1880c	1.0814	0.811074	-0.38297	-0.262731
0.0866251	2.40787	down	Rv0267	-1.34005	-0.541129	0.336457	0.317875
0.0240748	2.40765	down	Rv0010c	-1.04766	-0.650476	0.392303	0.444804
0.0148242	2.40517	down	Rv3111	0.0694981	-0.205309	1.12459	1.27188
0.0163397	2.40197	up	Rv1615	1.03427	0.97054	-0.101332	-0.422291
0.00835736	2.40041	down	Rv3589	-0.960005	-0.79515	0.467629	0.303774
0.00444838	2.39876	down	Rv2990c	-1.0633	-1.18585	0.0795703	0.19586
0.00146661	2.39796	down	Rv1630	-1.08175	-1.00376	0.24768	0.190425
0.00298702	2.39399	up	Rv1411c	0.981716	0.974939	-0.212185	-0.349991
0.00110409	2.39327	down	Rv0175	-0.903839	-0.943615	0.372097	0.298411
0.159746	2.39118	up	Rv0414c	0.0268092	1.14543	-0.543163	-0.800037
0.00409218	2.39048	down	Rv2387	-1.02689	-0.909054	0.234212	0.344434
0.00162203	2.38775	up	MTB000018	0.570172	0.619125	-0.705324	-0.616678
0.0222382	2.38727	up	Rv3258c	1.49961	1.34529	0.341146	-0.00697422
0.0120903	2.38724	down	Rv2836c	-1.22923	-0.954497	0.186589	0.140372
0.00887528	2.38635	up	Rv0884c	1.07794	0.840951	-0.30636	-0.284351
0.0309079	2.38482	down	Rv1499	-1.21697	-0.768282	0.236506	0.285997
0.00164413	2.38182	up	MTB000018	0.544471	0.60688	-0.716515	-0.636263
0.0102049	2.38116	down	Rv1611	-1.10968	-0.998013	0.0832849	0.312356
0.0109361	2.3805	up	Rv0046c	0.954643	0.946183	-0.168984	-0.432722
0.0140388	2.38013	down	Rv0112	-0.849344	-0.550523	0.562081	0.540137
0.0214879	2.37747	up	MTB000076	0.196261	0.202984	-1.23594	-0.86367
0.000326534	2.37692	up	Rv2507	1.24907	1.23191	0.0122809	-0.0294871
0.00440034	2.37629	up	Rv0903c	1.26797	1.20174	-0.0900843	0.0623662
0.00433696	2.37603	up	Rv2268c	1.7268	1.57086	0.373329	0.427223
0.0154031	2.37527	up	Rv3046c	1.21504	0.904378	-0.209171	-0.167591
0.0502526	2.37382	down	Rv3670	-0.476347	-1.04918	0.533919	0.434968
0.0528745	2.37377	up	Rv1359	1.46565	0.947721	-0.189481	0.108492
0.000226298	2.37368	up	Rv0096	1.19454	1.23199	-0.032625	-0.0350873
0.000105732	2.37062	down	Rv0635	-1.09163	-1.08237	0.146324	0.170204
0.0158331	2.3706	up	Rv0712	0.835012	1.10293	-0.191413	-0.361145
0.0356218	2.36756	down	Rv2510c	-0.981752	-0.530246	0.572237	0.402565
0.00907893	2.36589	up	Rv2411c	0.99962	0.787113	-0.29501	-0.403027
0.00367132	2.36442	up	Rv2727c	1.14704	1.00079	-0.186072	-0.14907
0.0156457	2.36397	up	Rv2870c	1.26583	0.981034	-0.184156	-0.051414
0.0454401	2.36259	up	Rv0996	1.39852	0.872043	-0.029675	-0.180506
0.00708624	2.36247	up	Rv1995	0.888141	0.755526	-0.337092	-0.499835
0.00216205	2.3606	up	Rv1174c	1.14382	1.02852	-0.155686	-0.150273
0.0431179	2.35974	up	Rv3350c	0.460463	0.488595	-1.02961	-0.498598
0.00515725	2.35955	up	Rv2035	0.719833	0.589708	-0.522594	-0.644893
0.004114	2.3578	up	Rv1982A	0.986765	0.827724	-0.334095	-0.3263
0.0384161	2.35734	up	Rv0738	1.45671	1.01761	0.11902	-0.11902
0.0396301	2.35729	down	Rv1551	-0.1318	-0.632205	0.812021	0.898228
0.00796349	2.35713	up	Rv3288c	0.23737	0.193586	-1.13043	-0.912677
0.00282645	2.35214	down	Rv3747	-0.768975	-0.780917	0.524499	0.393557
0.0151811	2.352	up	Rv1239c	0.944761	0.640882	-0.464829	-0.417308
0.00558163	2.3501	down	Rv0035	-0.385523	-0.213443	0.967155	0.899318
0.000300088	2.34984	down	Rv2211c	-1.06605	-1.05646	0.192119	0.150497
0.00543222	2.34967	up	Rv3036c	1.00894	0.936829	-0.175793	-0.343352
0.00758769	2.34842	up	Rv2182c	1.1089	0.894632	-0.217044	-0.242802
0.0048816	2.34722	down	Rv0326	-0.95969	-1.09671	0.255275	0.150241
0.01942	2.34658	up	Rv1651c	0.811748	0.498923	-0.651521	-0.498923
0.00453536	2.34621	down	Rv1299	-1.05873	-0.931275	0.288722	0.181933
0.0275615	2.34489	down	Rv2273	-1.21232	-0.795612	0.219103	0.232007
0.0146636	2.34479	down	Rv1376	-1.0089	-0.70814	0.377924	0.363958
0.0109175	2.34092	up	Rv2893	0.740395	0.829812	-0.320677	-0.563272
0.00280526	2.3408	up	Rv1027c	0.939441	0.901329	-0.36889	-0.244341
0.00128432	2.3378	up	Rv2527	1.03374	1.00587	-0.163666	-0.247026
0.0017996	2.33614	up	MTB000018	0.533851	0.56422	-0.724825	-0.625359
0.0881994	2.33362	down	Rv2485c	0.389022	-0.389022	1.20719	1.23796
0.00916453	2.33068	up	Rv2640c	0.706877	0.488384	-0.579391	-0.666855
0.0264125	2.32921	down	Rv1752	-1.28423	-0.93971	0.00184011	0.2139
0.00427291	2.32681	up	Rv2436	1.07098	0.957521	-0.260366	-0.147842
0.00481125	2.32529	up	Rv2497c	0.67219	0.632441	-0.647479	-0.482707
0.00678806	2.32437	down	Rv3362c	-0.674897	-0.537205	0.537205	0.684372
0.0390426	2.32395	down	Rv0165c	-0.3047	-0.788421	0.723487	0.616552
0.000765059	2.32172	down	Rv2883c	-0.949437	-0.986467	0.275321	0.219169
0.00832135	2.31852	up	Rv1086	0.694396	0.503865	-0.67175	-0.556392
0.000816829	2.31846	up	Rv0387c	0.86122	0.926271	-0.33149	-0.307347
0.00111759	2.31787	up	Rv1330c	0.803957	0.846439	-0.422178	-0.353028
0.0238512	2.31732	up	Rv2825c	0.625939	0.50278	-0.828558	-0.467638
0.00428323	2.31633	down	Rv0303	-0.888443	-1.03796	0.275883	0.221395
0.0896914	2.31451	down	Rv3375	-1.22308	-0.444775	0.38676	0.366798
0.0146424	2.31329	down	Rv0268c	-1.30765	-1.01247	0.0614572	0.0383143
0.0439319	2.30837	down	Rv3444c	-0.454543	-0.972004	0.454544	0.532662
0.0271373	2.30791	up	Rv3080c	0.855206	0.498072	-0.433561	-0.626332
0.0271398	2.30596	down	Rv1718	-0.91438	-1.29012	0.179281	0.0269477
0.0648257	2.30546	down	Rv0630c	-0.925747	-0.379943	0.379943	0.724479
0.00182931	2.3017	up	Rv3289c	0.425657	0.328641	-0.808222	-0.842883
0.00882924	2.30118	down	Rv0503c	-0.297907	-0.281713	1.02601	0.799117
0.0308343	2.30048	up	Rv3675	0.947032	0.544914	-0.376788	-0.53513
0.028024	2.29828	up	MTB000064	0.378287	0.644076	-0.532865	-0.84588
0.0335345	2.298	up	Rv3765c	1.21945	0.78147	-0.14599	-0.253858
0.00672759	2.29567	up	Rv1364c	1.17715	0.984614	-0.140415	-0.0956492
0.126032	2.29567	down	Rv2086	-1.34274	-0.429106	0.429378	0.196605
0.00039675	2.29484	up	Rv2045c	1.10059	1.14657	-0.081269	-0.0683572
0.00532171	2.29435	down	Rv0828c	-0.88348	-0.804648	0.27562	0.43242
0.00325671	2.2939	down	Rv0058	-1.26368	-1.13193	-0.0188622	0.0188622
0.0595537	2.29359	down	Rv2834c	-1.05154	-0.439813	0.464043	0.439813
0.0277871	2.29308	down	Rv2274A	-1.37809	-0.994162	-0.0574446	0.0797744
0.00914557	2.29133	down	Rv3748	-0.867596	-0.818167	0.2408	0.465806
0.0204632	2.28835	up	Rv0275c	1.07101	0.911377	-0.357183	-0.0490403
0.0170356	2.28663	down	Rv1217c	-0.0662863	-0.381813	0.969116	0.969234
0.000872805	2.28658	up	Rv0028	0.577625	0.647953	-0.577625	-0.583179
0.0138866	2.28144	up	Rv0147	0.804576	0.529518	-0.488749	-0.557041
0.038112	2.28098	up	Rv2044c	0.644922	1.09554	-0.399558	-0.239282
0.0567628	2.28072	down	Rv1929c	-1.24012	-0.661906	0.302694	0.174257
0.0280163	2.27946	up	Rv2875	0.429506	0.0257785	-0.984831	-0.937265
0.00489571	2.2789	down	Rv3439c	-0.563259	-0.587023	0.695803	0.530595
0.0831597	2.27698	up	Rv2626c	0.408485	0.417762	-0.408485	-1.13951
0.049555	2.27532	down	Rv3727	-0.932202	-0.417044	0.417044	0.605849
0.0119457	2.2749	down	MTB000062	-0.724243	-0.842898	0.285683	0.518776
0.00211902	2.27385	down	Rv1168c	-0.0175073	-0.0539711	1.09789	1.20091
0.014521	2.27149	down	Rv1709	-0.799679	-0.512759	0.542088	0.512759
0.000508381	2.27062	down	Rv1507c	-0.343319	-0.368097	0.851016	0.803745
0.000215373	2.26981	up	Rv1982A	0.809733	0.844075	-0.358206	-0.353126
0.0181737	2.26905	down	Rv0592	-0.599867	-0.817617	0.592724	0.353973
0.0799236	2.2687	down	Rv2381c	-0.898392	-0.473535	0.781347	0.210455
0.00616776	2.26802	up	Rv1334	0.664676	0.800844	-0.385006	-0.512344
0.0583386	2.26713	up	Rv1119c	1.29009	0.847416	-0.31231	0.0880742
0.00290934	2.2669	down	Rv1590	-0.604986	-0.69325	0.57771	0.485492
0.00278173	2.26627	up	Rv1442	0.975254	0.858401	-0.241628	-0.285351
0.00445637	2.26545	up	Rv1342c	0.535647	0.61739	-0.670913	-0.535647
0.00550119	2.26088	down	Rv2981c	-1.40004	-1.3053	-0.102036	-0.249532
0.00901066	2.26018	down	Rv0544c	-0.951359	-0.804262	0.383667	0.213584
0.0295937	2.25918	down	Rv3792	-0.940227	-0.528725	0.463009	0.419633
0.0234534	2.25905	up	Rv0260c	0.11743	0.220706	-1.18252	-0.830776
0.00561451	2.25702	down	Rv3454	-0.953416	-1.07618	0.223197	0.0960455
0.00675377	2.2563	up	Rv0670	0.67367	0.488033	-0.62117	-0.565037
0.046738	2.25442	down	Rv2000	-0.302685	-0.383369	1.08946	0.57
0.0698137	2.25341	up	Rv0863	1.57833	0.939915	0.015677	0.158347
0.000900232	2.25244	up	Rv2111c	0.793036	0.761888	-0.362493	-0.425567
0.0292583	2.25223	up	Rv0776c	0.810117	0.513108	-0.650892	-0.368588
0.00464801	2.25204	up	Rv1783	1.02868	0.871274	-0.20621	-0.236299
0.022901	2.25079	down	Rv2379c	-0.875575	-1.202	0.208095	0.055186
0.00278099	2.24975	up	Rv0902c	1.17177	1.12513	0.0359402	-0.0785594
0.0217069	2.24835	up	Rv0349	0.693469	0.637998	-0.675997	-0.330268
0.0179819	2.24672	down	Rv3761c	-1.22496	-0.91564	0.133331	0.0617101
0.00400432	2.24578	up	Rv2041c	0.910171	0.968333	-0.159828	-0.296103
0.0175708	2.24558	up	MTB000076	0.291299	0.167309	-1.08178	-0.793783
0.00212207	2.24546	up	Rv3668c	0.856571	0.800576	-0.292446	-0.384434
0.00620744	2.24433	down	Rv0216	-0.662451	-0.845746	0.40107	0.423301
0.00138496	2.24346	up	Rv3610c	0.692692	0.664228	-0.446234	-0.528293
0.0504756	2.2432	up	Rv2330c	0.482072	0.4021	-0.992803	-0.454144
0.00158837	2.24316	down	Rv3501c	-0.685057	-0.765903	0.463047	0.417052
0.0144576	2.24289	up	Rv1912c	0.791977	0.508906	-0.520927	-0.508906
0.00112947	2.24067	down	Rv2845c	-0.823647	-0.855227	0.288668	0.360318
0.0140089	2.23988	down	Rv3112	0.100487	-0.100487	1.2597	1.06714
0.00404685	2.23809	up	Rv1351	0.60468	0.548119	-0.517308	-0.654426
0.0718209	2.23784	up	Rv1198	0.992285	1.65092	0.149942	0.169054
0.00141885	2.23453	up	Rv2097c	1.0075	1.09388	-0.102364	-0.116208
0.00444565	2.23251	up	Rv0252	1.07177	1.06821	-0.0111835	-0.166169
0.00752965	2.23193	up	Rv1357c	0.393431	0.569705	-0.726213	-0.627233
0.0273045	2.22931	down	Rv2793c	-1.00189	-0.632872	0.402732	0.2757
0.00686957	2.22806	up	Rv2359	0.944931	0.760131	-0.330357	-0.276158
0.0142546	2.22619	down	Rv3741c	-1.13846	-0.878491	0.0958977	0.196304
0.0704469	2.22537	up	Rv3619c	0.97853	1.62214	0.111689	0.180899
0.272029	2.22466	down	Rv2252	-0.080893	-0.253264	1.74989	0.223117
0.0272879	2.22402	down	Rv0541c	-0.846024	-0.463402	0.463402	0.533515
0.0338618	2.22379	up	Rv1013	0.900906	0.465504	-0.465504	-0.474133
0.00781064	2.22265	down	Rv2442c	-0.85753	-1.05191	0.165198	0.229928
0.000661471	2.22122	down	Rv0734	-1.18096	-1.12175	0.00101805	-0.00101805
0.00737586	2.2205	down	Rv0891c	-0.848605	-0.678669	0.438812	0.335678
0.00502199	2.21955	up	Rv0821c	0.934708	0.781373	-0.320813	-0.263641
0.00695697	2.21887	down	Rv2956	-0.947999	-0.866948	0.329829	0.154873
0.00386809	2.21884	up	Rv0253	1.00112	1.14198	-0.0647266	-0.0917833
0.000743505	2.21555	up	Rv0047c	1.12199	1.12798	0.00848627	-0.0538487
0.00272562	2.21497	up	Rv0876c	1.13655	1.07476	0.00982475	-0.0930881
0.0075428	2.21464	up	Rv3006	1.12523	0.926602	-0.134384	-0.107925
0.0542907	2.21447	down	Rv1737c	-0.951298	-0.416037	0.541158	0.385435
0.00804502	2.21416	down	MTB000062	-1.05105	-1.01341	0.0127716	0.216287
0.00335681	2.21344	down	Rv0032	-0.0696132	-0.127141	1.10796	0.987868
0.0131114	2.21253	up	Rv2253	1.23981	0.997111	0.0259562	-0.0804286
0.00405636	2.21238	down	Rv3858c	-0.733898	-0.856566	0.310438	0.390294
0.000399821	2.21166	down	Rv3487c	-0.556381	-0.59001	0.587486	0.556381
0.0217089	2.21109	up	Rv3065	0.460112	0.776242	-0.460112	-0.593055
0.00376252	2.20952	up	Rv1598c	1.05566	0.919592	-0.174025	-0.138185
0.00791015	2.20864	up	Rv1419	0.721113	0.83974	-0.279409	-0.446058
0.0386688	2.20854	down	Rv1506c	-0.874142	-0.428587	0.428587	0.554868
0.0012833	2.20506	down	Rv0871	-1.00328	-1.04816	0.0808992	0.149302
0.00482926	2.20454	down	Rv3554	-0.279097	-0.411644	0.839098	0.75112
0.00673239	2.20438	down	Rv1244	-0.517013	-0.543489	0.517013	0.703229
0.0133785	2.20372	up	Rv0743c	0.514649	0.412167	-0.799473	-0.553592
0.0145618	2.20262	down	Rv3478	-0.752985	-0.969282	0.365397	0.190773
0.0110265	2.20248	up	Rv2006	0.927202	0.703225	-0.279119	-0.368716
0.0147237	2.20245	down	Rv0009	-0.939485	-0.690352	0.387586	0.260798
0.00598959	2.20238	up	Rv1331	0.862658	0.697896	-0.39127	-0.326308
0.0123047	2.2019	down	Rv3401	-1.15375	-0.900121	0.124981	0.0986471
0.0474608	2.20183	down	Rv2047c	-0.465626	-0.96168	0.493588	0.356506
0.00825091	2.20175	down	Rv2400c	-1.23965	-1.03766	-0.025126	0.025126
0.00242522	2.20173	up	Rv1780	1.35704	1.2488	0.17935	0.149209
0.00805635	2.19922	up	Rv0399c	0.732862	0.927972	-0.274559	-0.338594
0.00457615	2.19783	down	Rv0545c	-0.965469	-0.813806	0.260468	0.232418
0.00686649	2.1967	down	Rv1589	-0.736412	-0.923404	0.319618	0.291243
0.00443396	2.19541	down	Rv2258c	-1.03842	-1.12877	-0.00996923	0.111758
0.000291254	2.19472	down	Rv3113	-0.198806	-0.23465	0.924629	0.909994
0.0129622	2.19214	up	Rv1252c	1.2664	1.05717	-0.0480418	0.106931
0.0480691	2.19098	down	Rv1396c	-0.401556	-0.572878	0.887165	0.401556
0.00929694	2.19097	down	Rv0933	-0.759726	-0.546664	0.451477	0.505269
0.0199605	2.18981	up	Rv3729	0.869608	0.639295	-0.490585	-0.262129
0.0252515	2.18925	down	Rv0168	-0.0779412	-0.442252	0.889118	0.851562
0.00392985	2.18632	down	Rv3659c	-1.19887	-1.05814	0.00911188	-0.00911236
0.0189216	2.18565	down	Rv0935	-0.799721	-0.484897	0.486612	0.484897
0.00963068	2.18476	down	Rv0138	-0.602279	-0.435397	0.534751	0.682526
0.0212987	2.18429	up	Rv3831	0.534366	0.680483	-0.670112	-0.369365
0.0164398	2.18412	down	Rv2960c	-0.64205	-0.357468	0.661386	0.593198
0.0206017	2.18391	up	Rv3914	0.72314	0.449557	-0.449557	-0.631567
0.0173262	2.18364	down	Rv3714c	-0.938558	-0.638467	0.346434	0.330009
0.00526579	2.18222	up	Rv1859	1.02394	0.973894	-0.20499	-0.0487723
0.0353827	2.18168	down	Rv1979c	-0.844004	-0.427308	0.427308	0.552257
0.0125312	2.18104	down	Rv0156	-1.03096	-0.777285	0.212205	0.229586
0.00775706	2.18017	up	Rv2728c	0.694191	0.495291	-0.535438	-0.523967
0.00217767	2.17996	up	Rv0595c	0.437356	0.537086	-0.653666	-0.620491
0.00538071	2.17995	up	Rv2634c	1.17754	1.03348	0.0220664	-0.0596254
0.0207457	2.17938	down	Rv1897c	-0.869982	-0.557134	0.359608	0.461115
0.0364839	2.17928	up	Rv2308	0.774392	0.408665	-0.408665	-0.655988
0.00651198	2.17878	up	Rv2353c	0.213267	0.0542259	-0.945306	-1.03425
0.00218594	2.17813	down	Rv1172c	-0.382191	-0.278094	0.800511	0.785384
0.0104719	2.17754	down	Rv0446c	-0.913641	-0.700018	0.27114	0.360603
0.0336995	2.17753	up	Rv2063	0.949304	0.908436	0.0166712	-0.40431
0.03584	2.17678	down	Rv3705c	-0.850828	-0.669349	0.560726	0.163493
0.00320849	2.17572	down	Rv3002c	-0.952996	-0.851384	0.257696	0.180916
0.000639702	2.17567	up	Rv1246c	0.875058	0.823553	-0.260235	-0.284079
0.0124529	2.17563	down	Rv0115	-0.742366	-0.489772	0.502653	0.508069
0.00481126	2.17381	up	MTB000033	0.724396	0.571382	-0.487443	-0.457231
0.000965331	2.17365	up	Rv1410c	0.864939	0.879703	-0.281834	-0.213762
0.00724354	2.17283	down	MTB000062	-0.732526	-0.715622	0.300068	0.490935
0.0118847	2.17152	up	Rv1706c	1.22089	0.974776	-0.0210223	-0.0207219
0.0127759	2.17128	down	Rv0732	-0.834484	-0.796503	0.429286	0.176815
0.0144774	2.16951	up	Rv0811c	0.841801	0.574896	-0.383216	-0.434825
0.0029129	2.16873	down	Rv2908c	-0.912186	-0.979647	0.22105	0.120818
0.00469545	2.16855	down	Rv0682	-1.03636	-0.930088	0.188948	0.0780664
0.00271967	2.166	up	Rv1616	0.828	0.937784	-0.251687	-0.212593
0.0100897	2.16219	down	Rv1170	-0.975419	-0.773707	0.187861	0.288003
0.00511398	2.16129	up	Rv0151c	0.628898	0.68861	-0.527163	-0.37911
0.0403534	2.15992	down	Rv3542c	-1.06299	-0.609166	0.236121	0.313676
0.0252521	2.15909	up	Rv2345	1.15367	0.800465	-0.167532	-0.0991764
0.0767103	2.15795	down	Rv3751	-0.864605	-0.327744	0.327744	0.699227
0.132194	2.15769	up	Rv1196	1.04403	1.92712	0.45875	0.29343
0.0197291	2.15508	up	Rv2405	0.95241	0.99744	0.023509	-0.289146
0.00532104	2.1546	up	MTB000033	0.672527	0.550876	-0.549371	-0.442071
0.0248243	2.15427	up	Rv1461	0.771677	0.439046	-0.439046	-0.564635
0.0171706	2.15378	down	Rv1751	-0.85478	-0.642202	0.459839	0.25692
0.125136	2.15291	up	Rv2827c	0.266456	1.09184	-0.558536	-0.295754
0.00434368	2.15274	down	Rv3635	-0.570833	-0.581522	0.457051	0.602946
0.00324221	2.15229	down	Rv0634B	-0.727603	-0.613231	0.462182	0.408732
0.00407872	2.15183	down	Rv3365c	-0.754718	-0.622379	0.442268	0.391767
0.0198115	2.15148	down	Rv0360c	-0.353927	-0.0719466	0.963567	0.821223
0.00225151	2.14771	down	Rv0713	-0.304052	-0.233195	0.795545	0.872806
0.00386423	2.14719	up	MTB000034	0.733506	0.59614	-0.435064	-0.440193
0.00613742	2.14557	down	Rv3220c	-0.533945	-0.686021	0.532998	0.449763
0.000477405	2.14549	up	Rv1647	0.694973	0.687884	-0.386071	-0.43369
0.000274869	2.14463	up	Rv2152c	0.898185	0.864913	-0.226691	-0.211668
0.0333569	2.14408	up	Rv3230c	0.731128	0.486329	-0.657526	-0.325736
0.00303663	2.14343	down	Rv2335	-0.701804	-0.580773	0.463965	0.453295
0.00546342	2.14332	down	Rv3134c	-0.820961	-0.881393	0.172839	0.324502
0.03821	2.14034	up	Rv3437	0.871885	0.548492	-0.538274	-0.237027
0.029629	2.13904	down	Rv3522	-0.995431	-0.643776	0.357287	0.197438
0.00738704	2.13893	up	Rv1655	0.53831	0.725696	-0.479345	-0.450434
0.00868326	2.13849	down	Rv3859c	-0.91367	-0.708252	0.29112	0.280139
0.0138869	2.13828	up	Rv3354	0.75684	0.638522	-0.28237	-0.515174
0.00942054	2.13315	down	Rv3737	-0.645829	-0.708377	0.51804	0.313718
0.0148335	2.13243	up	Rv0779c	0.651621	0.839743	-0.443037	-0.25059
0.0545156	2.13224	down	Rv2231B	-0.681684	-1.20854	0.18456	0.109951
0.0029116	2.12945	down	Rv1901	-0.786897	-0.671551	0.348958	0.37356
0.0997554	2.12926	up	Rv2498c	0.211645	0.955707	-0.481583	-0.531774
0.0233506	2.12703	down	Rv2231A	-0.968168	-0.630234	0.278034	0.30125
0.00167372	2.12608	down	Rv2691	-1.04362	-1.13277	0.000133276	-0.000133276
0.0416608	2.12598	down	Rv3032	-0.958191	-0.551931	0.226632	0.439505
0.00046796	2.12482	down	Rv3804c	-0.952849	-0.925505	0.129011	0.167311
0.00204313	2.12453	up	Rv0351	0.508881	0.572713	-0.583808	-0.508881
0.0267788	2.12323	up	Rv2153c	1.12471	0.762101	-0.136318	-0.149389
0.000570239	2.12248	up	Rv0479c	1.01075	0.961938	-0.108181	-0.0906253
0.0167373	2.12169	down	Rv3012c	-0.672784	-0.430703	0.60808	0.458859
0.00116563	2.12158	up	Rv2409c	0.920083	0.848343	-0.191529	-0.210325
0.0272549	2.12146	up	Rv3142c	0.936464	0.707072	-0.405746	-0.120829
0.011297	2.12008	up	Rv3207c	1.07084	0.843763	-0.151614	-0.102022
0.00116798	2.11974	down	Rv3725	-0.919322	-0.98445	0.114278	0.149726
0.000536417	2.11951	down	Rv3510c	-0.715637	-0.746078	0.332901	0.372844
0.0192484	2.11847	up	Rv3880c	0.934593	0.703536	-0.363456	-0.164465
0.015645	2.1179	up	Rv2410c	0.920212	0.64955	-0.276249	-0.319252
0.0152627	2.1176	up	Rv2779c	1.18183	0.983025	0.0917563	-0.0917563
0.00367323	2.11563	down	Rv0511	-0.677683	-0.622689	0.490575	0.371231
0.0127293	2.11456	up	Rv2466c	0.459782	0.553961	-0.459782	-0.687187
0.114035	2.11441	down	Rv1947	-1.65622	-0.870351	-0.109093	-0.256978
0.0583928	2.11431	down	Rv3201c	-1.33686	-1.15346	0.0923068	-0.422255
0.00547528	2.11339	down	Rv1650	-0.905443	-0.753344	0.275669	0.224661
0.00891855	2.11287	up	MTB000033	0.715013	0.535736	-0.503757	-0.4039
0.0335774	2.11195	up	Rv3105c	0.632812	0.62946	-0.244666	-0.650218
0.00783956	2.11189	down	Rv3477	-0.409345	-0.55124	0.663002	0.53348
0.00904405	2.11032	down	Rv3298c	-0.725079	-0.522466	0.473196	0.434179
0.00369746	2.11018	down	Rv2992c	-0.983479	-1.00439	0.148289	0.0185771
0.029031	2.1094	down	Rv3342	-1.04286	-0.669769	0.20078	0.240255
0.000126364	2.10914	down	Rv3109	0.0528164	0.0286217	1.11697	1.11777
0.00749533	2.10845	down	Rv0988	-0.465189	-0.409832	0.549153	0.728187
0.0465854	2.10752	up	Rv0335c	0.664693	0.538943	-0.705999	-0.241454
0.0340303	2.10442	up	Rv1852	0.655082	1.05946	-0.195491	-0.236811
0.0243406	2.10409	down	Rv2394	-1.04121	-0.706117	0.167597	0.231471
0.00492927	2.10406	up	Rv2218	1.0294	0.911196	-0.0556917	-0.150056
0.10738	2.10367	down	Rv1204c	-0.76635	-0.0471256	0.533936	0.798406
0.026309	2.10292	down	Rv1087A	-0.962165	-0.611023	0.25995	0.311646
0.0323215	2.10284	up	Rv2559c	0.794304	0.399838	-0.487472	-0.463063
0.0154459	2.10202	up	Rv2765	0.900607	0.661076	-0.35273	-0.229138
0.0106059	2.10123	up	Rv2096c	0.94464	0.725257	-0.217984	-0.254586
0.025785	2.10103	down	Rv1788	-0.342726	-0.475333	0.824454	0.499675
0.022033	2.09973	down	Rv1008	-0.520851	-0.834991	0.430007	0.354553
0.0354743	2.09963	down	Rv0379	-0.0472658	-0.175272	1.15583	0.761894
0.0781377	2.09942	down	Rv0122	-1.1544	-0.727804	0.364807	-0.10703
0.00530672	2.09917	down	Rv2716	-0.762208	-0.612886	0.405683	0.358861
0.136903	2.09841	down	Rv2121c	-0.0792463	-0.869318	0.395783	0.794251
0.0152783	2.09764	up	Rv0400c	0.912958	0.659809	-0.325264	-0.2395
0.000885595	2.09727	up	Rv0875c	0.965997	0.913678	-0.110559	-0.146788
0.0645931	2.09688	down	Rv3031	-0.994565	-0.424404	0.342951	0.374568
0.15359	2.09574	up	Rv2624c	0.70058	0.143657	-0.26065	-1.03003
0.0144331	2.0956	up	Rv2828A	0.927732	0.684573	-0.306205	-0.216216
0.00124913	2.09488	up	Rv0350	0.554462	0.506888	-0.506888	-0.565493
0.000637163	2.09362	down	Rv2917	-0.484372	-0.436758	0.618002	0.592867
0.0305861	2.09249	up	Rv1053c	0.153453	0.198719	-1.07849	-0.699786
0.0100975	2.09237	up	MTB000033	0.645328	0.443222	-0.558546	-0.483179
0.00120727	2.09173	down	Rv1389	-0.52603	-0.595154	0.490821	0.517392
0.00082263	2.09171	down	Rv3224B	-0.844228	-0.839128	0.192553	0.253451
0.0162274	2.09169	up	MTB000034	0.64433	0.37604	-0.583754	-0.525213
0.0180195	2.09104	down	Rv0026	-0.657824	-0.378415	0.507942	0.58426
0.0111151	2.09099	up	Rv2036	0.634166	0.452915	-0.588383	-0.452915
0.0504089	2.09059	up	Rv2724c	0.768398	1.20787	0.0399737	-0.191535
0.0484511	2.09022	down	Rv1381	-0.653214	-1.13553	0.199545	0.139022
0.0131987	2.09006	up	Rv3353c	1.53167	1.30122	0.397107	0.308697
0.00500609	2.08941	up	Rv2034	0.600537	0.584218	-0.395657	-0.545775
0.00710143	2.08883	up	MTB000034	0.653306	0.496822	-0.532177	-0.443087
0.00348494	2.08856	down	Rv0033	0.13995	0.0974209	1.24038	1.12201
0.0016239	2.0885	up	Rv1767	0.478778	0.443095	-0.562554	-0.640509
0.00272916	2.08805	up	Rv0939	0.795544	0.700075	-0.285833	-0.342862
0.003157	2.08787	down	Rv2431c	-0.847086	-0.793271	0.18843	0.29527
0.00926681	2.08768	up	MTB000033	0.690213	0.505367	-0.509439	-0.418783
0.00209473	2.0873	down	Rv0056	-0.98219	-0.885881	0.120565	0.134643
0.00540116	2.08653	up	Rv1782	1.03304	0.87644	-0.10684	-0.105887
0.0261304	2.08617	down	Rv1380	-1.07558	-0.726471	0.148327	0.17134
0.00393392	2.08579	up	Rv2358	0.5736	0.456735	-0.577633	-0.513226
0.185534	2.07929	up	Rv1726	0.556327	1.49692	-0.278126	0.219192
0.00821555	2.07632	down	Rv3649	-0.874228	-0.683844	0.288396	0.261594
0.0202531	2.07546	up	Rv1222	1.15529	0.888845	0.0423169	-0.105046
0.00986362	2.0749	up	Rv1625c	0.984246	0.912099	-0.00587416	-0.203869
0.00786358	2.07415	up	Rv2602	0.510819	0.688492	-0.483253	-0.422483
0.0328897	2.07348	down	Rv1534	-0.931458	-0.540764	0.326916	0.304969
0.00579177	2.07247	up	Rv1925	0.908744	0.749508	-0.211318	-0.233127
0.0126991	2.07209	up	MTB000034	0.670672	0.434383	-0.517094	-0.480024
0.0191371	2.072	up	Rv3875	1.0817	0.815743	-0.0384345	-0.166162
0.012026	2.07124	down	MTB000062	-0.693002	-0.629031	0.277717	0.501247
0.0010467	2.07099	up	Rv2743c	0.633831	0.571756	-0.433631	-0.461429
0.00632144	2.07099	up	Rv1462	0.487274	0.481879	-0.481879	-0.649606
0.0163515	2.07096	up	Rv1931c	1.2183	1.09732	0.229294	-0.014272
0.00370446	2.07094	down	Rv3624c	-0.52359	-0.651168	0.456568	0.469249
0.00804792	2.06941	down	Rv0683	-1.04706	-0.894845	0.134622	0.0219145
0.0353345	2.0687	down	Rv0113	-0.527022	-0.192651	0.803218	0.574554
0.00160766	2.06837	up	Rv1113	0.86805	0.875028	-0.218902	-0.13501
0.00896038	2.06719	up	Rv2801A	0.779832	0.580909	-0.37603	-0.35857
0.300339	2.06695	down	Rv1965	-1.19629	0.107481	0.119494	0.886703
0.000727388	2.06573	down	Rv3575c	-0.576912	-0.626813	0.458024	0.431553
0.0134404	2.06544	down	Rv0685	-0.912903	-0.672471	0.277599	0.229925
0.00315366	2.06377	down	Rv2993c	-0.886731	-0.857872	0.230027	0.115941
0.0142965	2.05892	down	Rv1895	-0.358589	-0.589673	0.617842	0.517671
0.0232866	2.05865	down	Rv2430c	-1.12816	-0.804963	0.0670552	0.0832105
0.017775	2.05793	up	Rv2423	0.640854	0.828399	-0.201673	-0.411457
0.0125059	2.05726	up	Rv0441c	0.884569	0.662879	-0.30595	-0.228052
0.0129593	2.05703	up	Rv2144c	1.11972	0.943092	0.071527	-0.089849
0.0208748	2.05665	up	Rv0088	0.818027	0.523558	-0.410009	-0.328998
0.0169312	2.05444	down	Rv3336c	-0.97038	-0.696684	0.209202	0.201222
0.000334666	2.05267	up	Rv1862	0.891686	0.921001	-0.143227	-0.119095
0.0179225	2.05254	up	Rv1058	0.939051	0.92165	0.0334525	-0.247575
0.320296	2.05219	down	Rv1089	-0.026927	-1.60889	0.245461	0.193048
0.00960719	2.05162	down	Rv3224	-0.747683	-0.638719	0.430219	0.25691
0.0036475	2.05101	down	Rv0057	-0.942029	-0.816599	0.15943	0.154618
0.00666946	2.05029	down	Rv1226c	-0.750855	-0.58728	0.389974	0.343542
0.109418	2.04983	down	Rv0965c	-0.962481	-0.568584	-0.0479019	0.587848
0.0028936	2.04874	down	Rv3303c	-0.766174	-0.744764	0.224526	0.334017
0.00752945	2.04804	up	Rv2202c	0.518184	0.670694	-0.488088	-0.391526
0.0246817	2.04763	up	Rv1781c	0.764195	0.433479	-0.442426	-0.427817
0.0078843	2.04718	down	Rv3770B	-0.64327	-0.758781	0.260579	0.404643
0.0503931	2.04692	up	Rv1393c	-0.0299697	0.415293	-0.933618	-0.747967
0.00116279	2.046	up	Rv1821	0.640917	0.58828	-0.441658	-0.39476
0.00376284	2.04472	down	Rv2508c	-0.691716	-0.686859	0.40605	0.279186
0.000813531	2.04398	up	Rv1735c	0.233001	0.217851	-0.834397	-0.777509
0.016814	2.04302	up	Rv0757	0.908689	0.693709	-0.14723	-0.311779
0.0648561	2.04185	up	Rv1118c	0.510038	0.441425	-0.827883	-0.280403
0.00931579	2.04173	down	Rv0733	-0.997327	-0.856282	0.174017	0.0319548
0.0468765	2.03807	down	Rv2231A	-1.04296	-0.584706	0.23925	0.187482
0.0670503	2.03781	down	Rv3019c	-0.659984	-1.21154	0.0414903	0.141031
0.00738815	2.03777	down	Rv1869c	-0.989653	-0.812579	0.132256	0.119493
0.00359748	2.03691	down	Rv0647c	-0.863224	-0.760324	0.248718	0.180504
0.0478287	2.03677	up	Rv0044c	0.373272	0.512383	-0.805712	-0.361202
0.0201898	2.03668	up	Rv2726c	0.919238	0.630643	-0.284487	-0.218077
0.0076499	2.03667	up	Rv1486c	0.617538	0.437429	-0.492424	-0.50504
0.0563977	2.03461	up	Rv1817	0.186219	0.36992	-0.983752	-0.509609
0.00608285	2.03443	down	Rv0172	-0.110852	-0.270816	0.840695	0.826882
0.00676337	2.03415	down	Rv2520c	-0.055342	0.055342	1.08852	0.960335
0.0141137	2.03392	up	Rv0628c	0.762457	0.518175	-0.398363	-0.369525
0.117453	2.03314	up	Rv2627c	0.0876083	0.537041	-1.02484	-0.397932
0.00431525	2.03289	down	Rv1240	-0.355259	-0.345449	0.740456	0.605903
0.00180024	2.03289	up	Rv3334	0.559006	0.482333	-0.523389	-0.482333
0.0457184	2.03284	down	Rv0842	-0.741019	-0.297769	0.551761	0.456445
0.0175013	2.03065	up	Rv1874	0.894775	0.682581	-0.319939	-0.146591
0.00800042	2.03047	up	Rv1316c	0.575879	0.392023	-0.535926	-0.539794
0.00663673	2.03024	down	Rv1242	-0.467073	-0.588358	0.436325	0.551552
0.025082	2.02973	down	Rv1319c	-0.67297	-0.360922	0.451087	0.557592
0.0269977	2.02774	down	Rv0945	-0.904222	-0.623421	0.353766	0.158332
0.00406223	2.02684	down	Rv1090	-0.616901	-0.698725	0.310701	0.412132
0.00233259	2.02626	down	Rv1815	-0.477562	-0.569581	0.512937	0.477562
0.00644041	2.02564	down	Rv1011	-0.687375	-0.567571	0.334728	0.447088
0.0179437	2.0247	up	Rv1077	1.09465	0.835763	-0.100881	-0.00411367
0.0245483	2.02443	down	MTB000072	-0.818722	-1.08417	0.159697	-0.0275662
0.00270816	2.0236	down	Rv1473	-0.826193	-0.757005	0.265514	0.185133
0.00666801	2.02359	up	Rv1635c	0.800645	0.892282	-0.240208	-0.100698
0.0391469	2.02335	up	Rv2305	0.326874	0.497684	-0.79336	-0.415569
0.00616714	2.02212	up	Rv2495c	0.461645	0.471172	-0.46945	-0.629464
0.00484933	2.02136	down	Rv3803c	-0.860211	-0.958544	0.0547767	0.157116
0.0108015	2.02107	up	Rv1167c	0.962626	0.805674	-0.0591712	-0.202769
0.00810312	2.02101	up	Rv1463	0.611324	0.446071	-0.446071	-0.526687
0.0194111	2.02029	down	Rv2380c	-0.881124	-0.596439	0.293571	0.257996
0.00211629	2.01971	up	MTB000076	0.222356	0.186014	-0.76691	-0.85301
0.0205388	2.01952	up	Rv3862c	1.0224	1.16417	0.208741	-0.0502033
0.00768528	2.01889	down	Rv0517	-0.511786	-0.346696	0.618572	0.550063
0.00288007	2.01335	up	Rv1864c	0.824957	0.717818	-0.229339	-0.247075
0.0127244	2.01329	up	Rv1063c	0.795831	0.566847	-0.338815	-0.317623
0.0719202	2.01291	up	Rv3174	0.589903	0.09586	-0.811236	-0.521563
0.0134962	2.01265	up	Rv0049	0.794959	0.558185	-0.329252	-0.335798
0.0141688	2.01233	up	Rv0146	0.266609	0.50799	-0.634513	-0.608628
2.73108e-05	2.01232	up	Rv2018	0.50837	0.500703	-0.507942	-0.500703
0.00706915	2.01213	down	Rv2238c	-0.805491	-0.635089	0.285154	0.291708
0.00693365	2.01173	up	Rv2629	0.0181913	0.131098	-0.996548	-0.871038
0.00543322	2.00843	up	Rv1275	0.651136	0.552284	-0.348664	-0.460047
0.017823	2.00824	up	MTB000033	0.685604	0.417092	-0.477044	-0.432126
0.0344058	2.00795	down	Rv2767c	-0.561978	-0.203076	0.69013	0.556262
0.0335298	2.00745	up	Rv2810c	0.314344	0.419264	-0.820005	-0.457114
0.00973717	2.00705	down	Rv0128	-0.76041	-0.625472	0.385823	0.238449
0.00256697	2.00662	up	Rv2687c	0.252007	0.287871	-0.782579	-0.687081
0.251716	2.00658	up	Rv2501c	0.138497	1.37985	-0.138497	-0.352631
0.00558904	2.00562	down	Rv3820c	-0.439644	-0.49023	0.468102	0.61012
0.00670865	2.00541	up	Rv2243	0.540514	0.444295	-0.444295	-0.578684
0.01368	2.00409	down	Rv1685c	-1.11537	-0.890529	-0.0375497	0.0375497
0.0240861	2.00395	up	MTB000033	0.707553	0.409319	-0.49818	-0.390635
0.00208239	2.00325	up	Rv2518c	0.995865	0.904366	-0.0546098	-0.049849
0.00401403	2.00131	up	Rv2801A	0.660961	0.686547	-0.389498	-0.264881
0.00300918	1.99909	up	Rv2496c	0.675936	0.578362	-0.397462	-0.346919
0.00564971	1.99832	down	Rv1571	-0.446393	-0.563875	0.540916	0.446393
0.00185395	1.99803	up	Rv3181c	0.176778	0.1152	-0.882684	-0.822489
0.04736	1.99581	down	Rv3341	-1.01522	-0.575299	0.249264	0.15417
0.00258171	1.99516	down	Rv2934	-0.632419	-0.730342	0.328405	0.301841
0.0166457	1.99484	down	Rv0404	-0.0838642	-0.28723	0.89199	0.729457
0.00268767	1.99482	up	Rv2235	0.806876	0.734818	-0.188256	-0.26256
0.0158214	1.99418	up	Rv0853c	0.808966	0.556807	-0.299759	-0.326063
0.0402337	1.99403	down	Rv0062	-0.541801	-0.798368	0.164437	0.486763
0.0813948	1.99344	up	Rv2146c	0.60961	0.651761	-0.666585	-0.0625567
0.00554983	1.99248	up	Rv0187	0.943334	0.800544	-0.143567	-0.101688
0.0619613	1.99236	up	Rv1766	0.26934	0.205967	-1.01467	-0.49899
0.000395724	1.99147	up	Rv3639c	0.25886	0.219372	-0.755848	-0.753593
0.00495011	1.99034	up	Rv2368c	0.638972	0.720099	-0.256278	-0.370687
0.0199454	1.99033	up	Rv2722	0.656491	0.401156	-0.527219	-0.401156
0.0372898	1.99008	up	Rv0786c	0.453141	0.776363	-0.26493	-0.491221
0.197549	1.98962	up	Rv2499c	0.16216	1.20348	-0.345249	-0.274105
0.0646223	1.98915	up	Rv1792	0.842184	1.36185	0.163177	0.0565615
0.0083911	1.98791	up	Rv2869c	0.659241	0.491311	-0.452029	-0.379925
0.00299956	1.98788	up	Rv2373c	0.427959	0.485431	-0.488329	-0.580735
0.00239876	1.98785	up	Rv0978c	0.273676	0.187646	-0.783237	-0.737851
0.057933	1.98726	down	Rv0526	-0.995074	-0.497525	0.226205	0.262752
0.0434217	1.98699	down	Rv0169	0.0791755	-0.174907	1.11422	0.771215
0.00104304	1.98662	up	Rv3448	0.0287743	-0.0287743	-1.00433	-0.976294
0.0224153	1.98633	up	Rv3311	1.29564	1.03319	0.248571	0.10004
0.000900527	1.98601	down	Rv3671c	-0.750885	-0.707989	0.239854	0.281015
0.00974417	1.9859	down	Rv2898c	-0.706003	-0.645883	0.40757	0.220125
0.0368484	1.98583	up	Rv0385	0.792005	0.902801	0.0450757	-0.32976
0.00130478	1.98582	up	Rv2813	0.152269	0.0903344	-0.886371	-0.850501
0.0164782	1.98524	up	Rv1680	0.542156	0.617803	-0.532239	-0.286435
0.0803611	1.98484	down	Rv1143	-1.10635	-0.525872	0.243423	0.102399
0.0610807	1.98467	up	Rv1894c	0.683929	0.365039	-0.263756	-0.665078
0.014094	1.98309	down	Rv3466	-1.44801	-1.25417	-0.431559	-0.295115
0.000587577	1.98283	up	Rv2667	0.251036	0.213418	-0.77016	-0.74051
0.0101599	1.98176	up	Rv3609c	0.749609	0.72767	-0.148517	-0.347772
0.00558857	1.98169	down	Rv2077A	-0.280053	-0.386622	0.70485	0.601934
7.45191e-05	1.98119	up	Rv3682	0.208012	0.214367	-0.78308	-0.76728
0.00884243	1.97935	up	Rv1274	0.63197	0.538477	-0.480482	-0.319119
0.00106045	1.97865	up	MTB000076	0.219181	0.156475	-0.78987	-0.803504
0.00636716	1.97764	up	Rv3645	0.264395	0.416269	-0.622115	-0.664786
0.177783	1.97682	down	Rv2835c	-1.29054	-0.3302	0.205157	0.14047
0.0015638	1.97475	up	Rv1734c	0.263381	0.193526	-0.770261	-0.736166
0.00604241	1.9729	up	Rv0137c	0.776593	0.741524	-0.146743	-0.295772
0.00185676	1.97221	down	Rv2545	-0.631145	-0.546621	0.389735	0.392124
0.0189809	1.97191	down	Rv1887	-0.891786	-0.623903	0.250138	0.19336
0.00141755	1.97155	up	Rv0877	0.742214	0.670269	-0.281363	-0.264817
0.0937981	1.97053	up	Rv1028c	0.710843	1.24452	-0.182692	0.180887
0.0789635	1.97035	up	Rv3620c	0.802937	1.35931	0.193271	0.0120707
0.00599401	1.97032	down	Rv0529	-0.789055	-0.654469	0.221143	0.292187
0.00810956	1.97	up	Rv2804c	0.448279	0.567183	-0.536197	-0.404734
0.0247755	1.9698	down	MTB000072	-0.842527	-0.949688	0.229383	-0.0655038
0.00131511	1.96975	up	Rv3513c	0.236269	0.292826	-0.692	-0.734928
0.00234379	1.96895	up	Rv1454c	1.02483	0.930027	-0.000450373	0.000450373
0.0184046	1.96894	up	Rv3843c	0.607231	0.394405	-0.394405	-0.558802
0.0156869	1.96802	up	Rv0148	0.663614	0.418444	-0.418444	-0.45299
0.00374955	1.96678	down	Rv3233c	-0.469794	-0.484894	0.439045	0.557935
0.102561	1.96551	down	Rv2184c	-1.19905	-0.526463	0.153759	0.0705395
0.0110922	1.96541	down	Rv1570	-0.415716	-0.52954	0.415716	0.588688
0.00994678	1.96507	down	Rv0174	-0.1894	-0.316717	0.795944	0.647108
0.0400172	1.96426	up	Rv1906c	0.190511	0.336504	-0.89767	-0.523288
0.0359842	1.96369	up	Rv1135c	0.298842	0.473012	-0.756331	-0.418949
0.00246743	1.96193	down	Rv3418c	-0.758831	-0.691027	0.281865	0.21282
0.00239428	1.96136	down	Rv1689	-0.646942	-0.714766	0.324461	0.257543
0.0435312	1.96099	up	Rv0313	0.409002	0.249079	-0.836309	-0.448772
0.00212325	1.96026	down	Rv0100	-0.898662	-0.94416	0.0882485	0.0110223
0.0174411	1.96016	down	Rv0107c	-0.732043	-0.586606	0.419329	0.203963
0.240274	1.95992	up	Rv2625c	0.757106	-0.0232577	-0.164609	-1.04313
0.0142184	1.9591	up	Rv0808	0.915802	0.689712	-0.197356	-0.137516
0.0135323	1.95892	down	Rv2892c	-0.854877	-0.749757	0.0665722	0.268905
0.00221607	1.95887	down	Rv3396c	-0.938887	-1.00116	-0.0335054	0.0335054
0.0184991	1.95827	up	Rv1273c	0.688825	0.459837	-0.464359	-0.326134
0.0239779	1.95808	up	Rv2261c	0.919365	0.672538	-0.263715	-0.0832596
0.001144	1.95764	up	Rv3519	0.660257	0.664023	-0.274221	-0.339726
0.0235341	1.95631	up	Rv1977	1.08719	0.797377	0.0173173	-0.0690208
0.0976484	1.95613	down	MTB000019	-0.559449	-1.20655	0.0380678	0.131936
0.00264869	1.95172	up	Rv0361	0.7583	0.803695	-0.13948	-0.228021
0.011592	1.95111	down	Rv1078	-0.459782	-0.61918	0.356865	0.49277
0.122073	1.95099	up	Rv2699c	0.695339	0.220304	-0.792472	-0.220304
0.0252624	1.94994	down	Rv0964c	-0.498159	-0.521674	0.297852	0.609169
0.0597072	1.94989	down	Rv1882c	-0.482333	-0.426881	0.26376	0.753808
0.0304325	1.94894	down	Rv3373	-0.666023	-0.651768	0.475533	0.132052
0.00425382	1.94879	down	Rv2692	-0.838952	-0.713641	0.192688	0.179878
0.0476823	1.94856	down	Rv1260	-1.12845	-0.708991	0.103276	-0.0158997
0.00518551	1.94839	up	Rv0660c	1.01362	0.910936	-0.0469375	0.0469375
0.00365152	1.94661	up	Rv3876	0.709555	0.626453	-0.25217	-0.333756
0.0838036	1.94642	up	Rv0972c	0.594114	1.16582	0.000334501	-0.162048
0.00486852	1.94591	down	Rv2192c	-0.509905	-0.613334	0.355815	0.441829
0.0102364	1.94468	down	Rv2566	-0.336817	-0.180637	0.759739	0.64187
0.0147667	1.94423	down	Rv0782	-0.575341	-0.636925	0.466839	0.239286
0.0103513	1.94377	down	Rv3431c	-0.596782	-0.411979	0.488078	0.420881
0.0820671	1.94359	up	Rv3827c	0.779929	0.194328	-0.460779	-0.482409
0.0264029	1.94351	down	Rv0947c	-0.70238	-0.388415	0.438117	0.388415
0.0208174	1.94333	down	Rv0136	0.130099	-0.130099	1.01159	0.905475
0.00208777	1.94308	up	Rv0377	0.844836	0.930775	-0.0617604	-0.0793266
0.00725347	1.943	up	Rv0078A	0.692957	0.588042	-0.380895	-0.254683
0.0180694	1.94227	up	Rv0788	0.679203	0.478862	-0.46238	-0.295039
0.0181098	1.94137	up	Rv0883c	1.29761	1.1862	0.402926	0.166725
0.0104095	1.94102	down	Rv2797c	-0.593055	-0.53255	0.487635	0.300386
0.0225694	1.94101	up	Rv1973	0.818697	0.527563	-0.269776	-0.297579
0.00211899	1.94101	up	Rv2616	0.527301	0.440795	-0.464083	-0.481433
0.0248299	1.9407	down	Rv2909c	-0.555858	-0.719745	0.448697	0.188847
0.00856894	1.93926	up	Rv1332	0.668491	0.646356	-0.386418	-0.209753
0.00776168	1.93707	down	Rv3479	-0.43389	-0.437057	0.43389	0.60292
0.00347334	1.93628	down	Rv2881c	-0.553043	-0.443053	0.443053	0.467422
0.0100754	1.93576	up	Rv1576c	0.42364	0.31926	-0.662478	-0.500427
0.0082108	1.93487	down	Rv1219c	-0.0572505	0.0572505	1.01751	0.886967
0.00373067	1.9346	down	Rv2220	-0.0305381	-0.146458	0.857129	0.869939
0.00300707	1.93449	up	Rv2595	0.83809	0.733968	-0.171129	-0.160726
0.00546939	1.93445	down	Rv2519	-0.44451	-0.306511	0.561046	0.591781
0.0023645	1.93259	down	Rv1233c	-0.784774	-0.69383	0.219965	0.202503
0.00181123	1.93086	up	Rv1073	0.450556	0.52961	-0.450556	-0.467771
0.0271866	1.93068	down	Rv2805	-0.269883	-0.533258	0.638011	0.457073
0.106844	1.93024	down	Rv3395A	-0.963749	-0.289055	0.304407	0.340353
0.013773	1.92919	up	Rv0859	0.635068	0.801498	-0.154124	-0.305299
0.00372351	1.92906	up	Rv3695	0.54353	0.632439	-0.397172	-0.322655
0.016069	1.92824	down	Rv0979A	-0.436115	-0.632587	0.341347	0.484514
0.00591958	1.92758	down	Rv2938	-0.433248	-0.578815	0.448267	0.433248
0.00596872	1.92756	up	Rv1431	0.614762	0.482362	-0.366335	-0.430088
0.00399876	1.92642	down	Rv1682	-0.460182	-0.481624	0.534054	0.415992
0.0210405	1.92588	up	Rv2803	0.418155	0.444716	-0.652811	-0.37536
0.0033007	1.92538	up	Rv2133c	0.385241	0.369174	-0.621776	-0.514098
0.0063254	1.92533	down	Rv2162c	-0.523035	-0.671899	0.334833	0.360445
0.00662488	1.92498	up	Rv3239c	0.802845	0.688838	-0.146811	-0.251198
0.0114533	1.92471	down	Rv2299c	-0.468574	-0.639471	0.446268	0.334964
0.000240863	1.92389	down	Rv2837c	-0.954896	-0.933151	-0.00982428	0.00982428
0.000986121	1.92326	up	Rv0277A	0.89785	0.869008	-0.0860305	-0.0342126
0.0100877	1.92323	up	Rv3913	0.536904	0.404256	-0.404256	-0.541652
0.0129794	1.92184	up	Rv2721c	0.931949	0.715109	-0.117219	-0.120702
0.0363691	1.92014	down	Rv2794c	-0.866499	-0.515834	0.307704	0.192392
0.00612865	1.92001	up	Rv2830c	0.864186	0.716709	-0.144256	-0.157071
0.000872108	1.91974	up	Rv1732c	0.53021	0.57006	-0.371381	-0.410168
0.422955	1.91967	up	Rv2504c	-0.0900512	1.74972	0.0900512	-0.312103
0.00860201	1.91905	up	Rv2644c	0.338111	0.37068	-0.672263	-0.499737
0.0118163	1.91883	down	Rv1678	-0.601328	-0.53388	0.275174	0.470077
0.00122819	1.91848	up	Rv3864	0.731732	0.728824	-0.176749	-0.242629
0.00842382	1.91757	up	Rv0758	0.664128	0.508599	-0.314453	-0.391382
0.00215688	1.91732	down	Rv2114	-0.253697	-0.166521	0.731878	0.726083
0.116931	1.91687	down	Rv2573	-0.525062	-0.236269	0.236269	0.879899
0.00440138	1.91657	down	Rv0528	-0.573884	-0.499609	0.351545	0.452011
0.0276163	1.91603	down	Rv3540c	-0.875616	-0.55758	0.213602	0.229441
0.0652211	1.91437	up	Rv1197	0.823631	1.31502	0.187325	0.0775852
0.0483881	1.91306	up	Rv1148c	0.788482	0.361074	-0.361136	-0.361074
0.00560756	1.91158	up	Rv0846c	1.02735	0.934352	0.0988033	-0.00663638
0.039505	1.91146	down	Rv3069	-0.217639	-0.342317	0.473631	0.83576
0.0269973	1.90999	up	Rv1690	0.655074	0.364825	-0.364825	-0.482411
0.0087845	1.90965	down	Rv2274c	-0.896822	-0.76398	0.0450978	0.160721
0.0249604	1.90925	down	MTB000072	-0.8186	-0.995819	0.147113	-0.095521
0.022698	1.90913	up	Rv3180c	0.906322	0.623752	-0.145813	-0.18995
0.0819435	1.90908	down	Rv2998A	-1.17088	-0.694871	-0.156515	0.156516
0.156638	1.90797	up	Rv3023c	0.657965	1.32337	-0.197556	0.314823
0.0272618	1.90708	up	Rv0039c	0.796636	0.493487	-0.327251	-0.245357
0.00709629	1.90648	down	Rv3332	-0.412198	-0.485764	0.551665	0.412198
0.0228877	1.90637	down	Rv0444c	-0.755042	-0.517988	0.374838	0.213787
0.0017932	1.90594	down	Rv0002	-0.576171	-0.654416	0.320329	0.310082
0.00856049	1.90588	down	Rv1098c	-0.626342	-0.478045	0.423095	0.333438
0.0130727	1.90517	up	Rv1367c	0.427576	0.615937	-0.459739	-0.356585
0.00222886	1.90376	up	Rv3592	0.813956	0.867858	-0.053256	-0.122626
0.342632	1.90361	down	Rv1934c	-0.0159709	-1.51567	0.0960736	0.229761
0.0207619	1.90357	up	Rv2245	0.492492	0.37349	-0.617951	-0.373489
0.0148693	1.90271	up	Rv1151c	0.378378	0.57909	-0.504343	-0.394308
0.00934493	1.90168	down	Rv2441c	-0.836426	-0.703522	0.218404	0.0962024
0.0364471	1.90097	down	Rv0195	-0.515316	-0.201034	0.476871	0.660255
0.00476152	1.89975	down	Rv3099c	-0.465045	-0.573715	0.440464	0.372396
0.0246274	1.8992	up	Rv1741	0.404838	0.499628	-0.613337	-0.332988
0.00556157	1.89861	up	Rv1127c	0.589725	0.462855	-0.370832	-0.426474
0.0130911	1.89809	down	Rv1361c	-0.106432	0.106432	0.915277	0.933819
0.00784954	1.89758	down	Rv0645c	-0.852383	-1.00919	-0.0318618	0.0186152
0.0222846	1.89647	up	Rv3855	0.270736	0.518621	-0.463134	-0.59414
0.00395547	1.8963	down	Rv2139	-0.285388	-0.300966	0.687719	0.572297
0.00302905	1.89586	down	Rv3293	-0.595392	-0.524156	0.399448	0.326707
0.0762334	1.89562	up	Rv1455	0.238178	0.243154	-0.952461	-0.411546
0.00500931	1.89549	up	Rv0806c	0.773485	0.642458	-0.212639	-0.216565
0.00894215	1.89538	down	Rv3794	-0.473375	-0.315807	0.5667	0.489087
0.0167622	1.89371	up	Rv2841c	0.672201	0.480113	-0.271803	-0.418316
0.00171204	1.89348	up	Rv3853	0.519491	0.592616	-0.354065	-0.375909
0.150583	1.89274	up	Rv3085	0.279223	0.891533	-0.0709267	-0.599274
0.0131921	1.89266	down	Rv2468c	-0.289357	-0.321338	0.720642	0.509499
0.0122502	1.89225	down	Rv0858c	-0.189887	-0.0641854	0.874398	0.71174
0.0153403	1.89189	up	Rv2003c	0.709499	0.685793	-0.336825	-0.107535
0.00128451	1.89185	up	Rv1404	0.663233	0.602137	-0.299591	-0.274638
0.000498636	1.89134	down	Rv3426	-0.51811	-0.49426	0.429949	0.396506
0.0127802	1.89109	down	Rv3465	-1.001	-0.938525	0.0496261	-0.15071
0.0086066	1.88997	up	Rv1608c	0.749589	0.609417	-0.189451	-0.288276
0.0110591	1.88977	up	Rv1117	0.955047	0.881368	0.0901322	-0.0901322
0.00462226	1.88905	down	Rv0546c	-0.603653	-0.489149	0.396589	0.345923
0.0062248	1.88902	down	Rv2955c	-0.481401	-0.380964	0.433836	0.539082
0.0141058	1.88791	up	Rv2749	0.888883	0.669529	-0.128493	-0.146667
0.0108413	1.88752	up	Rv1985c	0.446938	0.461434	-0.55824	-0.366366
0.0394458	1.88671	down	Rv2856	-0.73822	-0.363249	0.363249	0.367033
0.0266177	1.88564	down	Rv3047c	-0.870144	-0.56753	0.214011	0.178427
0.000110927	1.88537	down	Rv0034	0.0535297	0.0728021	0.978038	0.977996
0.00520445	1.88424	up	Rv1855c	0.314602	0.383474	-0.621477	-0.508411
0.0195831	1.88259	up	MTB000035	0.63926	0.388441	-0.366032	-0.431707
0.0502518	1.88236	up	Rv2661c	0.619656	0.320821	-0.593631	-0.290973
0.047944	1.88229	down	Rv1230c	-0.332457	0.0257568	0.654705	0.863577
0.00792733	1.88213	up	Rv1955	0.561057	0.405017	-0.405017	-0.453637
0.0388785	1.88205	up	Rv0181c	0.132037	0.451564	-0.526567	-0.71444
0.0118496	1.8801	up	Rv1100	0.761084	0.585041	-0.19021	-0.285286
0.00299596	1.87987	up	Rv2063A	0.572146	0.474473	-0.397838	-0.376806
0.00725152	1.87966	up	Rv3770c	0.723102	0.780574	-0.2311	-0.0861659
0.0475974	1.87886	up	Rv0959A	0.614511	0.859161	-0.0073638	-0.338681
0.0597419	1.8778	down	Rv2237	-0.709557	-0.610123	0.0218222	0.476579
0.0214998	1.87546	up	Rv3514	0.514931	0.680683	-0.202593	-0.416278
0.0172284	1.87511	down	Rv2048c	-0.722383	-0.507116	0.346649	0.237802
0.0557225	1.87456	up	Rv1873	1.10188	0.86486	-0.112612	0.266246
0.031666	1.87386	down	Rv3613c	-0.584869	-0.262547	0.44612	0.518486
0.042844	1.87385	up	Rv2530c	0.754105	0.500221	-0.425302	-0.132382
0.0141564	1.87292	down	Rv0236A	-0.526867	-0.571542	0.24953	0.46264
0.0118241	1.87245	up	Rv1595	0.618413	0.423581	-0.364767	-0.403091
0.037802	1.87197	up	Rv1636	0.978736	0.686514	0.0349727	-0.178837
0.0109351	1.8714	up	MTB000035	0.612741	0.428583	-0.35878	-0.408138
0.0382678	1.87133	down	Rv1313c	-0.972986	-0.875283	-0.195521	0.155379
0.00620043	1.87075	up	MTB000035	0.584416	0.44853	-0.36492	-0.409374
0.0176301	1.87009	up	Rv1915	0.469598	0.371426	-0.59377	-0.371426
0.0265021	1.86994	down	Rv0889c	-0.701138	-0.854658	0.253969	-0.00377655
0.00554023	1.86956	up	Rv3059	0.958394	0.847011	0.0380898	-0.0380898
0.0209268	1.8689	down	Rv0139	-0.576002	-0.358755	0.358755	0.510862
0.000133452	1.86879	up	Rv2453c	0.496633	0.517203	-0.393499	-0.396869
0.0355286	1.86858	down	Rv2363	-0.37257	-0.719574	0.376261	0.335473
0.0330366	1.86629	down	Rv0075	-0.745201	-0.414639	0.291275	0.349223
0.00547013	1.86594	up	Rv3412	0.661198	0.533418	-0.322201	-0.282982
0.0407496	1.86557	up	Rv2655c	0.334472	0.0286138	-0.826343	-0.6098
0.00340916	1.86556	down	Rv0462	-0.934942	-0.836633	0.0327201	-0.00507116
0.0100799	1.86466	down	Rv1129c	-0.0342433	0.0342433	0.983157	0.814667
0.00904104	1.8641	up	Rv1102c	0.72689	0.576041	-0.205666	-0.288367
0.0122106	1.86406	up	Rv1829	0.996444	0.80046	0.0209193	-0.0209193
0.0428341	1.8631	up	Rv0959A	0.602791	0.833055	-0.0261092	-0.333454
0.0982554	1.86251	down	Rv2122c	0.0468683	-0.348337	0.977709	0.515316
0.0138047	1.86231	down	Rv2549c	-0.749869	-0.56266	0.190016	0.291649
0.000672342	1.86218	up	Rv0522	0.896379	0.897611	-0.0232623	0.0232623
0.00335043	1.86208	up	Rv1126c	0.55453	0.642129	-0.326699	-0.270467
0.0355449	1.86051	up	Rv3086	0.289474	0.581828	-0.366533	-0.553563
0.0854672	1.8602	down	Rv2918c	-0.752557	-0.258281	0.258281	0.5218
0.0389108	1.86008	up	Rv0662c	0.845781	1.20866	0.14576	0.117953
0.00688633	1.85993	up	Rv2458	0.804123	0.814239	-0.0115623	-0.160574
0.0126373	1.85963	up	Rv3773c	0.696184	0.885059	-0.141805	-0.0669768
0.0361689	1.8592	down	Rv0173	-0.0536923	-0.394193	0.630534	0.710942
0.055386	1.85899	up	Rv0575c	0.627103	0.705759	-0.0118833	-0.444297
0.0119612	1.85797	down	Rv3438	-0.523355	-0.720464	0.275725	0.26791
0.0139907	1.85755	up	Rv3240c	0.455121	0.329462	-0.58747	-0.414749
0.0552673	1.85753	up	Rv1793	0.674939	1.11184	0.0183668	-0.0183668
0.0235266	1.85749	down	Rv2271	-0.519449	-0.434257	0.54934	0.283665
0.000509278	1.85714	down	Rv2161c	-0.67949	-0.670037	0.198722	0.237923
0.00924522	1.85691	up	Rv2541	0.0333638	-0.0333643	-0.813149	-0.972666
0.0090498	1.85674	up	MTB000035	0.594253	0.429548	-0.357843	-0.4039
0.00777016	1.85523	up	Rv0457c	0.70142	0.547127	-0.284593	-0.250063
0.00278155	1.85484	up	Rv3606c	0.775995	0.685106	-0.173143	-0.148347
0.00465881	1.85449	up	Rv2867c	0.579191	0.505913	-0.299662	-0.39728
0.00455138	1.85376	up	Rv3447c	0.380521	0.45476	-0.520308	-0.425319
0.0132915	1.85302	down	Rv3417c	-0.754506	-0.858435	0.173063	-0.00625324
0.00406582	1.85294	up	Rv1820	0.709599	0.720877	-0.231208	-0.117945
0.00450454	1.85236	up	Rv1724c	1.17454	1.08714	0.282439	0.20052
0.00765151	1.85162	down	Rv3906c	-0.60177	-0.755309	0.195389	0.225104
0.0302978	1.85067	down	MTB000002	-0.596998	-0.294863	0.489065	0.395176
0.0178747	1.85033	up	Rv0860	0.409076	0.590782	-0.308982	-0.466725
0.0164044	1.84989	down	Rv1713	-0.592774	-0.37216	0.437781	0.37216
0.0169132	1.8497	down	Rv2141c	-0.56167	-0.333896	0.413225	0.465786
0.0254321	1.84942	up	Rv0736	0.487738	0.697899	-0.393046	-0.195456
0.0910541	1.84869	down	Rv0449c	-0.0113475	-0.579516	0.635409	0.546732
0.00279834	1.84863	up	Rv3203	0.561366	0.469724	-0.381334	-0.360487
0.0169279	1.84781	up	Rv3861	0.815103	0.943306	-0.104177	0.0909524
0.0503306	1.84761	up	Rv0783c	0.220917	0.469197	-0.705713	-0.375489
0.0439442	1.84642	up	Rv2693c	0.873105	0.627119	0.0126138	-0.281856
0.00594478	1.84641	down	Rv3774	-0.428427	-0.314476	0.551331	0.475206
0.00830428	1.84601	up	Rv2454c	0.575974	0.460788	-0.308929	-0.423127
0.00866969	1.84396	down	Rv3680	-0.438425	-0.283062	0.550542	0.493582
0.00206102	1.84387	up	Rv2703	0.685654	0.736187	-0.140627	-0.203
0.00650447	1.84375	up	Rv0810c	0.823895	0.684917	-0.145226	-0.111251
0.0904741	1.84353	up	Rv3343c	0.0318363	-0.0126364	-1.15717	-0.588577
0.0874701	1.84318	up	Rv1038c	0.689955	1.2278	0.153205	0.000164509
0.0037062	1.84245	up	Rv2095c	0.77371	0.761723	-0.0604181	-0.167392
0.00387682	1.84228	up	Rv1839c	0.560834	0.554893	-0.378597	-0.268666
0.00325774	1.84156	up	Rv0048c	0.637202	0.585124	-0.31292	-0.226607
0.101517	1.84094	up	Rv2008c	-0.100132	0.204306	-0.56499	-1.09173
0.0455679	1.84017	up	Rv0991c	0.713458	0.328955	-0.328955	-0.388309
0.00299035	1.83998	up	Rv3735	0.599035	0.558943	-0.256855	-0.344552
0.00421471	1.8398	down	Rv3795	-0.460097	-0.400404	0.498188	0.400404
0.0184007	1.83977	down	Rv3110	0.15603	0.0889027	0.885754	1.11822
0.00109888	1.83943	up	Rv0603	0.923417	0.908941	0.00866461	0.0651817
0.00507727	1.8393	up	Rv0243	0.691653	0.691818	-0.124537	-0.250304
0.0295385	1.83909	up	Rv0417	0.52146	0.331042	-0.574433	-0.331042
0.0255938	1.83763	up	Rv2147c	1.19704	1.05285	0.370828	0.123366
0.116983	1.83671	up	Rv0979c	0.643579	0.0636077	-0.366741	-0.680317
0.00100099	1.83562	up	Rv0332	0.806332	0.75514	-0.106232	-0.0848229
0.000721281	1.83316	up	Rv1745c	0.848408	0.811149	-0.0302367	-0.058867
0.173575	1.83268	up	Rv0974c	0.426001	1.25259	0.0456941	-0.115011
0.0930426	1.83257	down	Rv3322c	-0.789263	-0.252092	0.454296	0.252092
0.0164359	1.83233	up	Rv2829c	0.810279	0.586197	-0.157866	-0.193016
0.0362001	1.83224	up	Rv3386	1.08947	0.811094	-0.0224781	0.175821
0.000167022	1.83219	up	Rv1040c	0.82873	0.849563	-0.0300684	-0.0387845
0.000287986	1.83213	up	Rv2885c	0.430056	0.420905	-0.462143	-0.433936
0.0470711	1.83207	down	Rv0540	-0.322293	-0.393554	0.322293	0.708808
0.00795584	1.83186	up	Rv2524c	0.288806	0.217444	-0.550418	-0.689956
0.0134783	1.83179	up	Rv0784	0.869886	0.735549	-0.147856	0.00678182
0.00826189	1.83137	up	Rv1093	0.56617	0.472815	-0.418208	-0.28866
0.141103	1.83053	up	Rv2366c	0.326485	0.229628	-0.958778	-0.229628
0.00038855	1.83045	up	Rv1875	0.423973	0.446368	-0.423973	-0.450078
0.0110898	1.83033	down	Rv2936	-0.588243	-0.427499	0.410245	0.318218
0.000555415	1.82949	down	Rv2289	-0.132522	-0.126791	0.721437	0.762127
0.0392476	1.82822	up	Rv2298	0.65598	0.453671	-0.169492	-0.461733
0.00392309	1.82809	up	Rv2846c	0.332802	0.442018	-0.48024	-0.485611
0.0032484	1.82786	down	Rv0924c	-0.229513	-0.175906	0.70932	0.625577
0.00325372	1.82773	down	Rv0500	-0.676265	-0.677413	0.242957	0.143463
0.135907	1.8272	down	Rv0824c	-1.46745	-0.779836	-0.153519	-0.3545
0.0325137	1.82578	down	Rv0576	-0.620288	-0.883778	0.208234	0.0247252
0.0253635	1.8255	down	Rv2334	-0.730348	-0.453832	0.303765	0.248635
0.0411159	1.8254	up	Rv3010c	0.852514	0.521121	-0.106833	-0.255957
0.00669599	1.82375	up	Rv3627c	0.390476	0.248859	-0.538909	-0.555578
0.024836	1.8231	up	Rv1774	0.569325	0.745231	-0.316936	-0.101294
0.116588	1.82244	up	Rv2307B	1.1397	0.513581	0.0471914	-0.12566
0.0174025	1.82186	up	Rv1845c	0.57479	0.348824	-0.378775	-0.428437
0.0116265	1.82134	up	Rv3842c	0.29821	0.341699	-0.636594	-0.453503
0.00829242	1.82128	down	Rv3634c	-0.802253	-0.663831	0.170532	0.093286
0.184311	1.82094	down	Rv0953c	0.147573	-0.699015	0.683044	0.494876
0.0459375	1.82079	up	Rv3749c	1.05262	0.6765	-0.0385928	0.0385928
0.011107	1.82045	up	Rv2100	0.270829	0.322267	-0.655928	-0.479567
0.00376301	1.82029	up	Rv2596	0.820358	0.719144	-0.0781381	-0.110699
0.0602515	1.81998	up	Rv2514c	0.540799	0.213708	-0.336206	-0.637136
0.0404143	1.81997	down	Rv1165	-0.575842	-0.286821	0.53847	0.326695
0.00567924	1.81925	up	Rv1989c	0.385489	0.475107	-0.385489	-0.480601
0.00955804	1.81846	down	Rv0641	-0.894545	-0.868769	0.0650291	-0.102912
0.00708598	1.81714	up	Rv0888	0.581357	0.640388	-0.184118	-0.317482
0.00616557	1.81702	down	Rv0866	-0.4602	-0.383559	0.383559	0.495825
0.00671037	1.81586	down	Rv3915	-0.816868	-0.711658	0.143862	0.0489154
0.0158884	1.81563	down	Rv2120c	-0.021462	-0.147233	0.866095	0.686143
0.0165078	1.81261	up	Rv2367c	0.516398	0.620073	-0.190964	-0.388701
0.0527173	1.81183	up	Rv2356c	1.15964	0.753445	0.127486	0.0706973
0.0749443	1.81142	up	Rv1675c	0.284081	0.780636	-0.307794	-0.341723
0.0879497	1.81091	down	Rv1933c	-0.713984	-0.660179	-0.101409	0.440683
0.053418	1.81029	down	Rv1949c	-0.400162	-0.559039	0.56696	0.186284
0.00400725	1.80895	up	Rv3817	0.587192	0.678965	-0.2511	-0.193046
0.00910928	1.80846	down	Rv1328	-0.800387	-0.909137	0.0615697	-0.0615697
0.00416457	1.80727	up	Rv0153c	0.741151	0.660502	-0.115185	-0.190789
0.00799458	1.80674	down	Rv0957	-0.58139	-0.428336	0.354566	0.342489
0.0575509	1.80621	up	Rv2063A	0.668078	0.261226	-0.454668	-0.321963
0.00858875	1.80451	up	Rv2136c	0.479868	0.591583	-0.372357	-0.259398
0.019593	1.8041	down	MTB000072	-0.724797	-0.8608	0.158498	-0.0415313
0.0717748	1.80324	up	Rv0691c	1.02718	0.577151	0.0380435	-0.134905
0.0124978	1.80197	down	Rv2608	-0.290515	-0.158547	0.555481	0.694601
0.069845	1.80163	down	Rv0170	0.11249	-0.32707	0.653166	0.830852
0.303123	1.80119	down	Rv3192	-0.461452	-0.124142	1.15048	-0.0381775
0.0136512	1.80099	down	Rv3224A	-0.800617	-0.601633	0.135774	0.159555
0.0249572	1.80077	up	Rv2205c	0.743421	0.560948	-0.0947204	-0.298138
0.019631	1.80008	down	Rv2713	-0.461239	-0.220028	0.50729	0.507561
0.010856	1.79881	up	Rv2639c	0.624993	0.569887	-0.334207	-0.164991
0.00583891	1.79739	up	Rv1333	0.699049	0.684728	-0.218538	-0.0894856
0.00516847	1.79656	up	Rv2227	0.769255	0.886732	-0.000779867	-0.0337141
0.0025886	1.79612	up	Rv2457c	0.769173	0.803477	-0.0980692	-0.0190544
0.100063	1.79592	up	Rv0596c	0.239027	0.423882	-0.239027	-0.787506
0.0339947	1.7949	down	Rv0418	-0.948487	-0.672975	0.113953	-0.0476155
0.106606	1.79453	up	Rv3874	0.920493	0.740082	0.272778	-0.299416
0.129974	1.79422	up	Rv3083	0.289593	0.898156	-0.102499	-0.396471
0.00188827	1.79387	down	Rv0283	-0.83287	-0.835057	0.0457787	-0.0275626
0.0364976	1.79257	up	Rv2004c	0.347185	0.44705	-0.2872	-0.602623
0.03642	1.7921	down	Rv2701c	-0.843553	-0.514336	0.149137	0.17627
0.00637807	1.79183	down	Rv0481c	-0.0287576	-0.109996	0.825997	0.71812
0.0137149	1.7917	up	Rv1819c	0.757	0.92566	0.0529122	-0.0529122
0.013073	1.79164	up	Rv1889c	0.629265	0.768639	-0.0746455	-0.21001
0.0468286	1.79143	down	Rv2937	-0.483129	-0.498453	0.161768	0.538877
0.00778282	1.79011	down	Rv0923c	-0.427487	-0.308294	0.516942	0.427381
0.0228334	1.78731	down	Rv1097c	-0.662557	-0.688805	0.0339699	0.290256
0.00774389	1.78726	down	Rv0030	-0.34778	-0.446456	0.385273	0.495987
0.139921	1.78721	down	Rv3202c	-0.391207	-1.09379	0.101951	0.0884688
0.0942572	1.78715	up	Rv0827c	0.197948	-0.197948	-1.03166	-0.643659
0.0139387	1.78707	down	Rv2945c	-0.484714	-0.298926	0.482628	0.408926
0.0896699	1.78631	down	Rv2085	-0.773119	-0.253546	0.393756	0.253546
0.0671584	1.78522	up	Rv2708c	1.02488	0.64733	0.12847	-0.12847
0.0102759	1.78501	down	Rv1175c	-0.768519	-0.609084	0.177757	0.116505
0.0205185	1.78425	down	Rv1582c	-0.574304	-0.648802	0.339448	0.108083
0.0932924	1.78397	down	Rv3643	-0.521165	-0.637685	-0.0127559	0.524094
0.00154893	1.78335	down	Rv0055	-0.645631	-0.611614	0.17782	0.234109
0.000907973	1.78314	down	Rv1203c	-0.809529	-0.85931	-0.0036757	0.0036757
0.0648164	1.7831	up	Rv2337c	1.05701	0.611767	0.0190849	-0.0190849
0.0149056	1.78285	up	Rv0340	0.603246	0.39733	-0.330987	-0.336804
0.0261446	1.7827	up	Rv0919	0.474995	0.692421	-0.334662	-0.166043
0.0260478	1.78266	up	Rv3879c	0.731318	0.547504	-0.0926142	-0.296629
0.0331355	1.78255	down	MTB000072	-0.815068	-0.823425	0.170343	-0.140946
0.000105775	1.78239	down	Rv1490	-0.356064	-0.362399	0.466608	0.482548
0.0326568	1.78191	up	Rv3092c	0.349669	0.290176	-0.665024	-0.361974
0.00571791	1.78124	up	Rv0649	0.386202	0.421486	-0.489778	-0.368295
0.00361982	1.78104	up	Rv2662	0.589132	0.542606	-0.222326	-0.311379
0.00209207	1.78073	down	Rv1502	-0.353065	-0.313316	0.531826	0.46673
0.0074454	1.7803	down	Rv3198A	-0.362942	-0.234496	0.566399	0.500401
0.00694025	1.78008	up	Rv2142A	0.54293	0.486737	-0.380861	-0.253353
0.00901864	1.77986	up	Rv1814	0.866978	0.715745	-0.0157652	-0.0650363
0.0110271	1.77938	down	Rv2239c	-0.411735	-0.452274	0.485038	0.313704
0.00420913	1.77921	down	Rv0015c	-0.542526	-0.449079	0.362706	0.308164
1.89099e-05	1.77745	down	Rv2785c	-0.80639	-0.80429	0.0210156	0.0279202
0.00994924	1.77668	up	Rv1522c	0.853713	0.719863	-0.0920477	0.00725222
0.0482058	1.77667	up	Rv0192A	0.789863	0.534307	-0.306286	-0.0278902
0.0781503	1.77537	up	Rv0160c	0.243253	0.517756	-0.651979	-0.243253
0.000513589	1.77459	down	Rv2857c	-0.663929	-0.626899	0.185092	0.179046
0.0674391	1.77305	down	Rv3656c	-0.16877	-0.421836	0.71839	0.343468
0.0887399	1.77279	up	Rv1459c	0.208418	0.647776	-0.544283	-0.251565
0.00579856	1.77221	down	Rv1315	-0.870171	-0.780922	-0.0446672	0.0446672
0.0932389	1.77122	down	Rv3560c	-0.616892	-0.0755613	0.495231	0.461806
0.227345	1.77111	up	Rv2250c	0.686616	0.0750198	-0.812646	-0.0750203
0.0184245	1.77057	down	Rv3791	-0.388173	-0.319047	0.578665	0.36255
0.354224	1.77044	up	Rv0745	-0.0623174	1.10845	-0.664403	0.0623169
0.219793	1.77009	down	Rv2614A	-1.10788	-0.173971	0.19183	0.173971
0.0255533	1.76997	up	Rv0384c	0.557982	0.313718	-0.332106	-0.443646
0.0652546	1.76967	up	Rv0992c	0.922831	0.48026	-0.116979	-0.126889
0.0185789	1.76948	down	Rv2062c	-0.580246	-0.352761	0.360876	0.352761
0.0605327	1.76939	down	Rv3385c	-0.272056	-0.440589	0.272056	0.661798
0.0179608	1.76839	down	Rv0104	-0.732136	-0.627363	0.241373	0.0439944
0.00241487	1.76809	up	Rv1661	0.809182	0.889028	0.0335896	0.0202391
0.0102749	1.76752	up	Rv1336	0.289946	0.429433	-0.415324	-0.508752
0.00174936	1.7674	up	Rv1343c	0.389993	0.456816	-0.406448	-0.389993
0.0316425	1.76738	up	Rv2769c	0.672427	0.970796	0.0127449	-0.0127449
0.0354998	1.76681	up	Rv2668	0.950226	0.692068	0.0928075	-0.0928075
0.00134737	1.76664	down	Rv3523	-0.689405	-0.724251	0.089555	0.138809
0.134095	1.76645	up	Rv3430c	0.0667648	0.538521	-0.756513	-0.279912
0.00646093	1.76553	up	Rv2077c	0.843115	0.723002	-0.0090971	-0.0649948
0.0219889	1.7654	up	Rv2159c	0.676936	0.467179	-0.182455	-0.31342
0.000949638	1.76533	down	Rv3726	-0.267181	-0.295497	0.559545	0.517645
0.0571444	1.76513	up	Rv1843c	0.969231	0.575661	0.00959492	-0.104255
0.0125846	1.76512	down	Rv0500B	-0.532563	-0.704519	0.166196	0.23626
0.0511021	1.76458	down	Rv3892c	0.00477004	-0.0329797	0.613467	0.996973
0.0358474	1.76453	up	Rv1249c	0.702148	0.4072	-0.204017	-0.32521
0.0104245	1.76453	up	Rv1982c	0.436569	0.43804	-0.297673	-0.466287
0.138314	1.76443	down	Rv0061	-1.16729	-0.703064	-0.365954	0.134007
0.0076596	1.76352	up	Rv3784	0.607425	0.658677	-0.252742	-0.118074
0.0107598	1.76342	down	Rv0182c	-0.439186	-0.382622	0.326697	0.488244
0.00815561	1.76335	down	Rv3231c	-0.414629	-0.361091	0.499834	0.361091
0.00156308	1.76289	up	Rv3694c	0.520481	0.562932	-0.25179	-0.300684
0.110006	1.76285	down	Rv2265	-0.333528	-0.0247545	0.891675	0.38586
0.0797	1.76128	down	Rv0279c	-0.459658	-0.950005	0.1238	0.0997922
0.00133984	1.75987	down	Rv2953	-0.446866	-0.390898	0.407058	0.386114
0.453648	1.75947	up	Rv2502c	-0.12542	1.64136	-0.0768924	-0.0374551
0.0300042	1.75912	up	Rv3176c	0.0218449	0.300189	-0.692405	-0.615269
0.265624	1.75905	down	Rv0943c	-1.18643	-0.123836	0.123836	0.195496
0.00904729	1.75755	up	Rv2244	0.359271	0.398519	-0.359271	-0.510076
0.00877413	1.75722	up	Rv2868c	0.636123	0.641412	-0.0978856	-0.251169
0.00112975	1.75673	down	Rv0157	-0.745963	-0.721402	0.0547752	0.103642
0.028081	1.7566	up	Rv1101c	0.81865	0.588936	-0.0304413	-0.187547
0.0313867	1.75633	up	Rv2672	0.684427	0.468832	-0.135331	-0.336539
0.000472025	1.75595	down	Rv1891	-0.290294	-0.323673	0.499519	0.511026
0.124982	1.75498	up	Rv1452c	0.928137	0.32576	-0.0842445	-0.284776
0.00994446	1.75388	up	Rv0406c	0.851044	0.738193	-0.0746574	0.0427885
0.00994709	1.75363	up	Rv1138c	0.460451	0.558263	-0.23588	-0.366092
0.0174476	1.75361	up	Rv3537	0.223931	0.258916	-0.675943	-0.461863
0.00739712	1.75352	up	Rv0960	0.570631	0.660725	-0.140893	-0.248252
0.00258633	1.75352	up	Rv2134c	0.784878	0.813705	-0.0496478	0.0277295
0.0194964	1.75345	up	Rv1993c	0.558621	0.329194	-0.361494	-0.371091
0.317349	1.7533	down	Rv2232	-1.14697	-0.0896812	-0.118904	0.502402
0.00877346	1.75272	up	Rv2040c	0.640914	0.788155	-0.0748842	-0.115235
0.0160982	1.75261	down	Rv1597	-0.55033	-0.755843	0.140589	0.17224
0.0105236	1.75203	up	Rv2688c	0.380837	0.439193	-0.477418	-0.320613
0.0181365	1.75181	up	Rv1578c	0.225418	0.418077	-0.541105	-0.433089
0.365003	1.75146	down	Rv3532	0.0993795	-1.24537	0.0574834	0.413649
0.0137128	1.75109	up	Rv2304c	0.8983	0.718203	0.0322042	-0.0322042
0.0185203	1.751	up	Rv0750	0.692554	0.469531	-0.229646	-0.224628
0.00860875	1.75044	up	Rv1543	0.473817	0.620843	-0.243484	-0.277283
0.017687	1.75026	up	Rv2173	0.895505	0.679196	-0.0324993	-0.00793457
0.0199004	1.75009	up	Rv2802c	0.516439	0.527858	-0.400778	-0.169787
0.00801796	1.74977	down	Rv1099c	-0.319007	-0.354136	0.541157	0.400035
0.00358286	1.74949	up	Rv1378c	0.456299	0.370729	-0.416114	-0.370729
0.0505548	1.74945	up	Rv0748	0.948103	0.586169	0.0135469	-0.0930824
0.0102787	1.74823	down	Rv3462c	-0.663013	-0.601757	0.0970745	0.24994
0.0506745	1.74807	up	Rv0121c	0.922774	0.578045	0.0212762	-0.131987
0.166002	1.74757	down	Rv0573c	0.129212	-0.325365	1.00775	0.406798
0.0491194	1.74754	up	Rv1768	0.99057	0.620081	0.007195	-0.007195
0.0115037	1.74697	down	Rv1321	-0.553581	-0.70299	0.221307	0.131825
0.553053	1.74639	up	Rv0976c	-0.422498	1.23552	0.38234	-1.17807
0.0513966	1.74631	up	Rv2310	0.796781	0.585906	0.0447793	-0.270708
0.0391073	1.74581	down	Rv0225	-0.624591	-0.304471	0.374267	0.304471
0.0483957	1.74508	up	Rv2262c	0.881052	0.582862	-0.178208	0.0355396
0.0140606	1.74442	down	Rv3003c	-0.697463	-0.566194	0.241261	0.100582
0.0033915	1.74423	down	Rv3143	-0.321754	-0.251995	0.484423	0.547007
0.00443013	1.74416	down	Rv3907c	-0.795294	-0.809773	0.053103	-0.053103
0.0754108	1.74415	up	Rv2347c	0.591689	1.01336	0.101094	-0.101094
0.019924	1.7439	down	Rv3062	-0.750433	-0.808274	-0.088315	0.13424
0.0547003	1.74369	down	Rv0031	-0.43712	-0.212936	0.31666	0.637565
0.00845567	1.74357	up	Rv3877	0.734334	0.586811	-0.133207	-0.149737
0.0311989	1.74319	down	Rv1704c	-0.493436	-0.240189	0.505626	0.364213
0.0432126	1.74286	down	Rv2127	-0.617525	-0.291445	0.402507	0.291445
0.0188683	1.74271	up	Rv1960c	0.765118	0.542571	-0.156754	-0.138222
0.00185598	1.74266	down	Rv0527	-0.628537	-0.615045	0.213407	0.145598
0.0141741	1.74179	up	Rv2842c	0.460896	0.275207	-0.406806	-0.458227
0.0615345	1.74084	down	Rv2652c	-0.411355	-0.414204	0.595124	0.178882
0.116977	1.74012	down	Rv2656c	-1.06411	-0.547249	-0.159557	0.146573
0.0629153	1.73997	down	MTB000009	-0.474727	-0.785778	0.310648	0.0269651
0.0138258	1.73917	down	Rv3392c	-0.892434	-0.70437	0.0125465	-0.0125465
0.00351948	1.73881	up	Rv0312	0.374919	0.376513	-0.374919	-0.469852
0.0220286	1.73881	down	Rv0951	-0.527645	-0.684044	0.283874	0.100637
0.0140012	1.73801	up	Rv2285	0.419509	0.610193	-0.280598	-0.284581
0.0252122	1.73723	down	Rv1176c	-0.570897	-0.312963	0.355322	0.354389
0.0133455	1.73635	up	Rv3865	0.720663	0.626906	-0.0420766	-0.202476
0.0391641	1.73578	up	Rv0807	0.909735	0.587265	-0.0652165	-0.0289588
0.0466121	1.73534	up	Rv2714	0.699891	0.346888	-0.294649	-0.249016
0.0398539	1.73496	down	MTB000009	-0.564724	-0.731306	0.287723	0.00605106
0.0766588	1.7342	up	Rv0123	0.761238	0.301911	-0.305192	-0.220204
0.0051058	1.73383	up	Rv2219	0.678796	0.572254	-0.188577	-0.148298
0.00656947	1.73382	down	Rv1264	-0.624209	-0.502842	0.252783	0.20807
0.0125589	1.73371	up	Rv1084	0.542176	0.568587	-0.149641	-0.327315
0.0417008	1.73338	up	Rv2187	0.724244	0.390088	-0.245743	-0.227108
0.0475734	1.73324	up	Rv2374c	0.705279	0.35283	-0.298747	-0.230088
0.00416492	1.73255	up	Rv1059	0.610298	0.668369	-0.195893	-0.111233
0.0509418	1.73218	up	Rv3764c	0.848515	0.477687	-0.11381	-0.14516
0.224825	1.73157	up	Rv1758	0.0110373	0.00472593	-0.327756	-1.24064
4.2652e-05	1.73134	up	Rv2926c	0.417743	0.416449	-0.369658	-0.379921
0.00557588	1.73084	down	Rv2023A	-0.755035	-0.696294	0.0142369	0.117382
0.0205425	1.73076	down	Rv0940c	-0.671127	-0.50283	0.283124	0.125733
0.0279823	1.73043	down	Rv3335c	-0.434824	-0.634226	0.165299	0.347915
0.0302543	1.73023	down	Rv0152c	-0.158668	-0.333246	0.43454	0.65548
0.0549177	1.72849	up	Rv2242	0.836576	0.464796	-0.190962	-0.08669
0.006045	1.72834	up	Rv1317c	0.336086	0.227395	-0.536766	-0.47853
0.0444432	1.72778	down	MTB000002	-0.622481	-0.291992	0.379794	0.283567
0.0325232	1.72657	down	Rv2882c	-0.253271	-0.22931	0.691791	0.401438
0.0410995	1.7264	down	Rv2590	-0.777816	-0.449686	0.189868	0.158162
0.0728267	1.72625	down	Rv0542c	-0.709761	-0.265164	0.265164	0.335191
0.0198628	1.72576	down	Rv1473A	-0.834744	-0.611509	0.0792029	0.0490096
0.0236454	1.7255	up	Rv2021c	0.899234	0.658002	-0.0335684	0.0167828
0.0247044	1.72531	up	Rv3189	0.170472	0.40388	-0.547238	-0.452122
0.108655	1.72401	down	Rv2591	-0.469543	-1.02934	-0.00250721	0.0751491
0.00818914	1.72384	up	MTB000053	0.0417974	-0.0200613	-0.839264	-0.710259
0.00921097	1.72257	up	Rv2941	0.548858	0.574726	-0.148058	-0.29748
0.0793371	1.72216	down	Rv0746	-0.42486	-0.893991	0.140882	0.108696
0.0018546	1.72167	down	Rv1001	-0.615839	-0.68211	0.141516	0.128155
0.0256646	1.72144	down	Rv2778c	-0.411468	-0.186398	0.545705	0.423663
0.00747795	1.72089	up	Rv3369	0.502685	0.366735	-0.344215	-0.352677
0.0163067	1.72035	down	Rv1546	-0.549099	-0.458661	0.369352	0.188299
0.00340618	1.72028	down	Rv3901c	-0.521919	-0.612011	0.223927	0.207434
0.0342567	1.71984	up	Rv0861c	0.379218	0.299636	-0.299636	-0.586052
0.000809372	1.71925	up	Rv2788	0.438062	0.409994	-0.375027	-0.340483
0.00902592	1.71912	down	Rv1716	-0.726864	-0.634861	0.159747	0.0418603
0.0153741	1.71849	up	Rv3107c	0.901301	0.722809	-0.00954485	0.0713744
0.00434631	1.71756	down	Rv0291	-0.416261	-0.517897	0.32231	0.304246
0.103444	1.71728	down	Rv2550c	-0.240211	-0.782232	0.24021	0.297599
0.0209471	1.71705	up	Rv1784	0.780169	0.588532	-0.0325527	-0.15861
0.0126166	1.71696	up	Rv3697A	0.624473	0.481849	-0.174392	-0.278995
0.00388471	1.71666	up	Rv2461c	0.430964	0.355515	-0.355515	-0.417217
0.00239151	1.71648	up	Rv2175c	0.813815	0.745084	0.0166481	-0.0166481
0.00262629	1.716	up	Rv1721c	0.387453	0.364652	-0.44134	-0.364652
0.0732021	1.71553	down	Rv1643	-0.709821	-0.266262	0.314958	0.266262
0.00707053	1.71511	up	Rv0416	0.475932	0.348847	-0.348847	-0.382978
0.00867693	1.71419	down	Rv0290	-0.394812	-0.514633	0.364347	0.281269
0.00302924	1.71363	up	Rv1811	0.644149	0.72988	-0.0900803	-0.090004
0.176351	1.71198	up	Rv1432	0.735655	-0.00270677	-0.488678	-0.329708
0.234167	1.71166	up	Rv1195	0.771704	1.60414	0.609271	0.215777
0.0259052	1.71122	down	Rv3218	-0.428393	-0.175765	0.457737	0.488149
0.0195036	1.71046	down	Rv0761c	-0.504846	-0.523151	0.151011	0.369765
0.0102955	1.71028	up	Rv3368c	0.591299	0.468353	-0.194515	-0.2943
0.0125877	1.7101	up	Rv0749A	0.663904	0.489418	-0.206129	-0.188703
0.0931901	1.7097	down	Rv3211	-0.727059	-0.233056	0.354309	0.233056
0.0105223	1.70963	up	Rv1051c	0.542621	0.400356	-0.265597	-0.338798
0.0192412	1.70926	up	Rv3104c	0.363078	0.403944	-0.282942	-0.49678
0.0445017	1.70922	up	Rv3734c	0.665017	0.354043	-0.198034	-0.329587
0.0224796	1.7089	up	Rv0561c	0.598996	0.433032	-0.34081	-0.173294
0.00140257	1.70846	up	Rv0236c	0.561696	0.564771	-0.180535	-0.23839
0.0225063	1.70833	up	Rv0180c	0.500156	0.304476	-0.304476	-0.436059
0.00284034	1.70818	up	Rv0353	0.358452	0.431829	-0.358452	-0.396189
0.107538	1.70713	down	Rv3507	-0.34952	-0.900628	0.157699	0.135293
0.00784837	1.70705	up	Rv1464	0.478806	0.344661	-0.344661	-0.374882
0.00884001	1.70654	up	Rv2051c	0.746583	0.818428	0.0749574	-0.0521016
0.008897	1.70611	up	Rv2142A	0.492027	0.422942	-0.377744	-0.248703
0.0240815	1.70575	down	Rv3391	-0.653288	-0.744003	-0.0412416	0.184758
0.00482013	1.70564	down	Rv1385	-0.357738	-0.448708	0.338597	0.395592
0.0249012	1.70561	down	Rv2126c	-0.389582	-0.532462	0.410471	0.208064
0.0100992	1.70535	down	Rv0302	-0.735345	-0.804795	0.0698214	-0.0698214
0.0166845	1.70388	down	Rv3028c	-0.42568	-0.413625	0.449557	0.248778
0.0688025	1.70361	up	Rv1350	0.450478	0.241709	-0.607872	-0.237125
0.0437416	1.70347	down	Rv0164	-0.32883	-0.170413	0.664993	0.372711
0.067433	1.70322	up	Rv0496	0.689981	0.365827	-0.37435	-0.106372
0.00841793	1.70321	up	Rv3410c	0.405855	0.511872	-0.356528	-0.262253
0.0222598	1.70319	down	Rv0405	-0.302912	-0.437031	0.302912	0.493621
0.0473712	1.70278	up	Rv1966	0.40202	0.477681	-0.158869	-0.497217
0.0493078	1.70276	up	Rv3235	0.57289	0.745728	-0.263183	0.0460501
0.00057499	1.70246	down	Rv2001	-0.436112	-0.461458	0.305474	0.332195
0.00834458	1.70225	down	MTB000009	-0.593117	-0.731997	0.0924401	0.11734
0.00821904	1.70218	down	Rv2231c	-0.666458	-0.737262	0.125918	0.00513649
0.0181537	1.70126	up	Rv1556	0.793421	0.586018	-0.0623138	-0.0914576
0.0912318	1.70124	down	Rv2396	-0.123221	-0.607282	0.459462	0.343216
0.00345524	1.70082	up	Rv2638	0.523315	0.504859	-0.296348	-0.20794
0.0121644	1.7008	up	Rv2326c	0.525057	0.357925	-0.341776	-0.307672
0.00501869	1.70041	up	Rv0154c	0.556493	0.470992	-0.218399	-0.285884
0.0188227	1.70028	down	Rv3464	-0.942609	-0.733696	-0.0935025	-0.05125
0.000215602	1.69893	down	Rv1383	-0.514873	-0.533782	0.234236	0.246354
0.0183975	1.69887	down	Rv3672c	-0.392401	-0.587196	0.235121	0.314439
0.012628	1.6983	down	Rv0694	-0.45927	-0.358264	0.425777	0.284864
0.300439	1.69784	up	Rv2013	-0.139996	0.46014	-1.06648	-0.140781
0.000210572	1.69762	up	Rv0787A	0.227563	0.206037	-0.549347	-0.544074
0.272784	1.69742	down	Rv3529c	-1.12092	-0.106026	0.195288	0.10445
0.0121448	1.69738	up	Rv3268	0.376293	0.519114	-0.269693	-0.36151
0.00137839	1.69737	down	Rv3261	-0.363664	-0.381882	0.417396	0.363664
0.0154459	1.697	down	Rv2462c	-0.54672	-0.515576	0.326509	0.137172
0.0681445	1.69695	down	Rv0280	-0.788311	-0.3784	0.133586	0.225599
0.00604461	1.69594	up	Rv2110c	0.284254	0.331741	-0.508664	-0.399506
0.177439	1.69514	up	Rv1375	0.12086	0.556746	-0.72434	-0.12086
0.00325669	1.69417	down	Rv1516c	-0.203682	-0.275528	0.496421	0.54552
0.0119231	1.69355	up	Rv2526	0.840989	0.679108	0.0214815	-0.0214815
0.0230354	1.69283	down	Rv1324	-0.796116	-0.580107	0.117091	0.0255651
0.0637728	1.69234	down	Rv1258c	-0.275111	-0.677716	0.290094	0.275111
0.0152353	1.6922	up	Rv2963	0.8186	0.955744	0.193671	0.0628738
0.0309855	1.69122	up	Rv3248c	0.28366	0.443505	-0.28366	-0.505306
0.0189517	1.69045	down	Rv2404c	-0.58528	-0.552938	0.292832	0.0837626
0.0173716	1.69016	down	Rv0773c	-0.314765	-0.377891	0.314765	0.506893
0.182516	1.69002	up	Rv0900	0.163356	0.497563	-0.0884738	-0.76469
0.00610767	1.68999	up	Rv1863c	0.466075	0.527156	-0.209409	-0.311383
0.00150475	1.68933	down	Rv1400c	-0.754187	-0.70817	0.0435348	0.00700569
0.119488	1.6882	up	Rv3471c	0.110839	0.684323	-0.335816	-0.379992
0.0410344	1.68777	down	Rv0597c	-0.267429	-0.451243	0.524132	0.267429
0.00754506	1.68771	down	Rv2176	-0.506769	-0.587855	0.155728	0.259788
0.0700432	1.68713	up	Rv3666c	0.277359	0.686929	-0.323052	-0.221802
0.0119699	1.68618	up	Rv0038	0.687248	0.524853	-0.129494	-0.165924
0.011591	1.68594	up	Rv3017c	0.474036	0.487832	-0.191065	-0.354166
0.0371849	1.68576	up	Rv1662	0.851456	0.705979	0.155912	-0.10527
0.00355822	1.68559	up	Rv2483c	0.422694	0.506309	-0.30554	-0.271961
0.0264667	1.68536	down	Rv3264c	-0.484024	-0.288683	0.444723	0.288683
0.0342366	1.68531	up	Rv0552	0.531313	0.279601	-0.279601	-0.415509
0.029084	1.68405	up	Rv0995	0.875995	0.627879	-0.042429	0.042429
0.488798	1.68284	down	MTB000077	-0.0716982	-0.327274	1.4349	-0.332081
0.0366791	1.6827	up	Rv0258c	1.1162	0.837392	0.275385	0.176641
0.00664855	1.68184	down	Rv0199	-0.494058	-0.371762	0.3109	0.323357
0.00462707	1.68117	down	Rv2357c	-0.308684	-0.386793	0.368683	0.434772
0.0346039	1.6807	down	Rv1259	-0.309076	-0.585586	0.338584	0.26488
0.0178659	1.6794	up	Rv2101	0.657327	0.611633	-0.212191	-0.0147376
0.0697397	1.67877	up	Rv0245	0.305485	0.72091	-0.216795	-0.251616
0.0092204	1.67872	up	Rv0914c	0.818009	0.67672	-0.0152154	0.0152154
0.098978	1.67867	down	Rv1384	-0.225128	-0.725152	0.225128	0.319236
0.00209526	1.67808	down	Rv0319	-0.469137	-0.446176	0.256899	0.321412
0.00980557	1.67803	up	Rv0938	0.442512	0.461903	-0.2207	-0.368425
0.00993532	1.67738	up	Rv1594	0.456814	0.3288	-0.314431	-0.392379
0.00189587	1.67729	up	Rv3193c	0.441403	0.463293	-0.263147	-0.324422
0.0431692	1.67713	down	MTB000002	-0.568896	-0.27587	0.388487	0.258741
0.108019	1.67518	up	Rv0672	0.503885	0.211212	-0.163746	-0.609787
0.0675015	1.67489	down	Rv3018c	-0.421121	-0.682341	0.0359106	0.348753
0.0017282	1.67471	up	Rv3878	0.584588	0.598641	-0.182456	-0.12214
0.0100672	1.67468	up	Rv2801c	0.450694	0.308476	-0.339812	-0.388787
0.00809209	1.67373	up	Rv0913c	0.821977	0.755043	0.103775	-0.0128927
0.0111265	1.67361	up	Rv0352	0.31594	0.41467	-0.31594	-0.439373
0.00128391	1.67317	down	Rv0322	-0.70948	-0.669744	0.0707064	0.0352321
0.00801231	1.67312	up	Rv1114	0.690202	0.587116	-0.14648	-0.0612814
0.00688054	1.67301	up	Rv0367c	0.538436	0.510575	-0.278257	-0.157622
0.00927674	1.67263	up	Rv1813c	0.691593	0.741731	-0.0929248	0.0420201
0.00305249	1.67224	down	Rv0760c	-0.122706	-0.200575	0.593233	0.567047
0.29904	1.67099	down	Rv0294	-0.876517	0.18166	0.32963	0.456922
0.00975186	1.67073	down	Rv2600	-0.0478561	-0.15679	0.687752	0.588563
0.00224163	1.67025	down	Rv0970	-0.423698	-0.37485	0.315588	0.366
0.0253612	1.66987	down	Rv1276c	-0.443841	-0.683962	0.172717	0.178948
0.0111569	1.66977	up	Rv1640c	0.767964	0.698225	-0.0772047	0.0640964
0.0174484	1.669	down	Rv1218c	0.010787	-0.010787	0.837311	0.640663
0.0471828	1.66812	down	Rv0292	-0.19408	-0.524492	0.397973	0.359909
0.0516748	1.66783	down	Rv2424c	-0.704607	-0.394788	0.107729	0.268814
0.00308415	1.66753	up	Rv1544	0.403726	0.460554	-0.275924	-0.335216
0.0248726	1.6669	down	Rv2055c	-0.203552	-0.398163	0.368712	0.503906
0.0240839	1.66689	down	Rv0346c	-0.288778	-0.173681	0.607244	0.404621
0.0693753	1.66652	up	Rv1909c	0.321243	0.0557764	-0.392239	-0.704423
0.0289436	1.66617	up	Rv0849	0.876774	1.13294	0.270536	0.266107
0.00412262	1.66616	down	Rv0254c	-0.700013	-0.605151	0.0831587	0.0847332
0.00850195	1.66559	up	Rv2087	0.0436835	-0.0380044	-0.678446	-0.787936
0.00319164	1.66503	down	Rv0633c	-0.539529	-0.50945	0.172217	0.249906
0.0142277	1.66499	up	Rv2416c	0.289724	0.445609	-0.325547	-0.41015
0.224261	1.66459	down	Rv1940	-0.293978	-1.13903	0.0360446	0.00127745
0.00397272	1.6635	down	MTB000009	-0.601927	-0.693303	0.0947943	0.0784168
0.0244128	1.66348	up	Rv1832	0.622264	0.846139	0.0335834	-0.0335834
0.054956	1.66328	up	Rv3745c	0.791219	0.676836	-0.170212	0.170212
0.0124972	1.66292	up	Rv0959	0.431232	0.505517	-0.191344	-0.339351
0.0210633	1.66266	up	Rv1731	0.483811	0.293459	-0.396267	-0.293459
0.00586999	1.66231	up	Rv2109c	0.4189	0.488818	-0.32362	-0.235045
0.0466765	1.66228	up	Rv2650c	0.195327	0.332639	-0.320022	-0.618347
0.0299619	1.66087	up	Rv2637	0.858203	0.649138	0.0983887	-0.0549183
0.179369	1.66032	up	Rv0747	0.904526	0.184203	-0.184203	-0.189986
0.0475997	1.65988	up	Rv3601c	0.676935	0.402092	-0.283733	-0.0993946
0.224033	1.65916	up	MTB000067	0.366334	0.423601	0.0833988	-0.754375
0.0194896	1.65808	up	Rv1466	0.322756	0.124787	-0.535499	-0.475984
0.0150433	1.65661	up	Rv3283	0.477075	0.656263	-0.173167	-0.149971
0.00301789	1.65654	up	Rv2751	0.672275	0.683548	-0.0899606	-0.01057
0.0112433	1.65558	up	Rv0657c	0.570324	0.47241	-0.26641	-0.14553
0.0498642	1.65554	up	Rv2312	0.614013	0.276609	-0.276609	-0.287372
0.00167336	1.65526	down	Rv3713	-0.784458	-0.835871	-0.0680761	-0.0981398
0.0201782	1.65526	up	Rv1314c	0.338365	0.521268	-0.348567	-0.245909
0.0368981	1.65483	up	Rv3252c	-0.114682	0.170851	-0.683217	-0.713981
0.0188118	1.65483	up	Rv1479	0.320425	0.442664	-0.264601	-0.425669
0.000832527	1.65441	down	Rv0533c	-0.556846	-0.59338	0.161504	0.140907
0.00266225	1.65439	up	Rv0066c	0.343007	0.348686	-0.343007	-0.417892
0.0192605	1.6535	up	Rv0539	0.469475	0.553673	-0.307049	-0.120857
0.00582436	1.6535	down	Rv3091	-0.58342	-0.523029	0.125598	0.219002
0.00731146	1.65284	down	Rv1437	-0.62814	-0.504079	0.152731	0.164952
0.00285072	1.6527	up	Rv0065	0.522389	0.523302	-0.240759	-0.163198
0.0178553	1.65246	up	Rv0599c	0.706286	0.510023	-0.114887	-0.118027
0.0089512	1.65241	down	Rv2880c	-0.463769	-0.325942	0.325942	0.33349
0.0232055	1.65224	up	Rv3330	0.662842	0.545466	-0.216034	-0.0245028
0.0115497	1.6522	up	Rv0648	0.513344	0.358974	-0.30271	-0.273746
0.0591436	1.65211	up	Rv0397	0.226779	0.402095	-0.572138	-0.247601
0.000288984	1.65206	down	Rv2412	-0.388358	-0.365095	0.343494	0.351583
0.0290579	1.65124	up	Rv0098	0.535396	0.287836	-0.287836	-0.336037
0.000500579	1.65118	up	Rv1095	0.436598	0.445579	-0.297968	-0.266851
0.496671	1.65088	down	MTB000003	-0.32374	-0.412817	1.23178	-0.521871
0.141764	1.65038	down	Rv1012	-0.750399	-0.144702	0.316548	0.233943
0.220082	1.64994	up	MTB000067	0.389674	0.426538	0.095211	-0.723829
0.0497662	1.64979	down	Rv0289	-0.229347	-0.531193	0.414545	0.269488
0.0114756	1.64919	down	Rv1919c	-0.4338	-0.481478	0.338378	0.189862
0.00393705	1.64906	up	Rv3061c	0.286174	0.259341	-0.405499	-0.492274
0.0308294	1.64868	down	Rv0688	-0.377762	-0.554944	0.349648	0.160276
0.0504848	1.64826	up	Rv0675	0.570845	0.241341	-0.349865	-0.279828
0.0127201	1.64737	down	MTB000002	-0.418144	-0.306574	0.417913	0.297694
0.0929804	1.64698	up	Rv2137c	0.361245	0.214118	-0.656705	-0.207583
0.00351221	1.64693	up	Rv3637	0.207586	0.291317	-0.461579	-0.479076
0.00274323	1.6462	down	Rv0358	-0.115235	-0.154828	0.616245	0.551975
0.0774073	1.64608	up	Rv3872	0.967575	0.572552	-0.0276346	0.129687
0.0101724	1.64582	up	Rv0755c	0.747051	0.63821	-0.0749192	0.0225625
0.00655089	1.6449	up	Rv2705c	0.681975	0.695561	-0.08724	0.0287688
0.0236982	1.64453	down	Rv0572c	-0.293651	-0.332858	0.515188	0.293651
0.0134355	1.64393	down	Rv0956	-0.500653	-0.653363	0.175088	0.105187
0.214797	1.64307	down	Rv0797	-0.949811	-0.151347	0.180274	0.151347
0.00195157	1.64251	up	Rv2217	0.22839	0.287467	-0.469402	-0.446543
0.073371	1.64206	up	Rv1838c	0.386343	0.286038	-0.578385	-0.180257
0.000179281	1.64015	up	Rv0295c	0.484048	0.482685	-0.220929	-0.239999
0.040639	1.64014	up	Rv2709	0.813782	0.549144	-0.0996852	0.0349727
0.0635499	1.64009	up	Rv1991A	0.301857	0.462064	-0.503078	-0.160553
0.0283067	1.64006	down	Rv0042c	-0.742184	-0.509032	0.126438	0.0498426
0.00242229	1.63988	down	Rv2572c	-0.480001	-0.55029	0.200123	0.196758
0.0186132	1.63909	up	Rv2282c	0.211224	0.387314	-0.458101	-0.369143
0.0171391	1.63853	down	Rv1088	-0.0315742	-0.123628	0.71732	0.552289
0.240308	1.63793	up	MTB000067	0.37964	0.418953	0.117851	-0.743
0.108482	1.63784	down	Rv3367	-0.192799	-0.675194	0.362795	0.192799
0.010291	1.63777	up	Rv1606	0.653449	0.664145	0.0196328	-0.125502
0.0146444	1.63769	up	Rv2718c	0.294436	0.426617	-0.294436	-0.407841
5.54653e-05	1.6367	up	Rv1416	0.491142	0.500128	-0.217951	-0.212352
0.0156363	1.6361	down	Rv1712	-0.469533	-0.298535	0.298535	0.353923
0.0355725	1.63594	up	Rv1491c	0.82196	1.09683	0.241929	0.256629
0.0292497	1.63559	down	Rv3253c	-0.466226	-0.247501	0.411686	0.294217
0.000257046	1.6354	up	Rv2547	0.698794	0.717211	-0.00832367	0.00504732
0.0277743	1.63474	up	Rv1542c	0.559582	0.786106	-0.0779243	0.00549459
0.0820049	1.63429	up	Rv1187	0.807751	0.393487	-0.045099	-0.170988
0.00521628	1.63419	down	Rv3851	-0.27819	-0.356287	0.357947	0.424725
0.00219654	1.63389	down	Rv2434c	-0.399801	-0.465886	0.279185	0.271743
0.0138632	1.63365	down	Rv2382c	-0.420361	-0.294575	0.294575	0.406696
0.000881725	1.63242	up	Rv0624	0.465994	0.498309	-0.211433	-0.238286
0.0398154	1.63209	up	Rv3618	0.425397	0.674904	-0.0818946	-0.23125
0.000104518	1.63169	up	Rv3724B	0.493999	0.499984	-0.202805	-0.21595
0.0398165	1.63108	down	Rv0681	-0.772286	-0.499656	0.119904	0.0198004
0.000743692	1.63012	up	Rv3053c	0.538885	0.501125	-0.188659	-0.181288
0.0468663	1.62961	up	Rv2160c	0.638161	0.337147	-0.265389	-0.168354
0.0134134	1.62919	up	Rv0899	0.619499	0.503783	-0.201157	-0.0838633
0.046934	1.62909	up	Rv0204c	0.851648	0.556479	-0.0568423	0.0568423
0.0354889	1.62901	up	Rv1660	0.834821	0.573168	0.0381541	-0.0381541
0.0685629	1.62881	up	Rv3587c	1.05983	0.680397	0.208874	0.123711
0.00639719	1.62841	up	Rv2484c	0.435652	0.330855	-0.298981	-0.341444
0.0310133	1.62834	down	Rv0894	-0.382759	-0.284846	0.252584	0.486613
0.00131531	1.62831	up	Rv3296	0.0215054	-0.0215054	-0.689608	-0.717142
0.0177609	1.62794	down	Rv3702c	-0.482043	-0.295726	0.332595	0.295726
0.214938	1.6278	down	Rv2737A	-0.873829	-0.30606	-0.157587	0.383544
0.0403113	1.62764	up	Rv1050	0.381817	0.350776	-0.191772	-0.48119
0.0418038	1.62682	up	Rv1942c	0.43367	0.288966	-0.470106	-0.211361
0.0750056	1.62653	up	Rv2800	0.5423	0.273331	-0.447185	-0.140782
0.00575669	1.62637	up	Rv0918	-0.120597	-0.189933	-0.897626	-0.816215
0.127537	1.62494	down	Rv1212c	-0.810966	-0.407248	-0.0989888	0.281544
0.00507179	1.62491	up	Rv2752c	0.529596	0.443194	-0.239273	-0.188659
0.0556039	1.62474	down	Rv2128	-0.595984	-0.253878	0.296672	0.253878
0.00653029	1.62405	down	Rv0987	-0.218569	-0.151715	0.468513	0.56039
0.00324823	1.6235	up	Rv0133	0.362828	0.3222	-0.3222	-0.39098
0.245697	1.6232	up	MTB000067	0.338407	0.366228	0.083353	-0.776394
0.114123	1.62257	down	Rv0087	-0.0125146	-0.528688	0.411797	0.44357
0.0070496	1.62245	down	Rv3850	-0.283883	-0.38882	0.388659	0.334991
0.0510594	1.6224	down	Rv1642	-0.512259	-0.235737	0.412533	0.235737
0.241809	1.62194	up	MTB000067	0.331758	0.397146	0.0897541	-0.75629
0.00419224	1.62186	down	Rv1191	-0.325371	-0.397431	0.36373	0.30877
0.0634177	1.62178	up	Rv0623	0.45886	0.303493	-0.48382	-0.148977
0.00642336	1.62084	down	Rv1812c	-0.275365	-0.367866	0.406894	0.343353
0.019264	1.6206	up	MTB000017	0.246151	0.363322	-0.313107	-0.47047
0.481115	1.61983	down	MTB000003	-0.369502	-0.510705	1.06328	-0.551791
0.00984946	1.61951	up	Rv2389c	0.631986	0.708388	-0.0834844	0.0327427
0.0230148	1.61951	down	Rv3789	-0.478803	-0.280378	0.274881	0.35705
0.0241599	1.61946	up	Rv3406	0.455611	0.271518	-0.271518	-0.392386
0.00848503	1.61928	down	Rv0178	-0.51818	-0.407755	0.199111	0.265655
0.0937701	1.61891	up	Rv0850	0.560003	1.0185	0.0979931	0.0904658
0.0452967	1.61878	up	Rv1978	0.657694	0.355614	-0.213592	-0.16292
0.023964	1.61836	down	Rv1659	-0.271991	-0.386308	0.458772	0.271991
0.0419927	1.61732	up	Rv0727c	0.602187	0.453827	-0.0389221	-0.292279
0.0168806	1.61656	up	Rv3599c	0.480156	0.298132	-0.298132	-0.309433
0.0175727	1.61654	down	Rv0910	-0.497985	-0.60532	0.0651975	0.217309
0.0657877	1.61494	down	Rv2447c	-0.875582	-0.526014	0.0563173	-0.0749483
0.0130422	1.61444	up	Rv1890c	0.507065	0.388073	-0.190438	-0.2965
0.0912448	1.61395	up	Rv2007c	0.267616	0.512741	-0.48822	-0.11262
0.0104277	1.61363	down	Rv0357c	-0.289979	-0.402473	0.387491	0.300677
0.00723503	1.61298	up	Rv1398c	0.627747	0.620847	-0.00654221	-0.124316
0.0515109	1.61295	down	Rv0445c	-0.598879	-0.273131	0.256478	0.250921
0.000785709	1.61288	up	Rv2119	0.331844	0.36645	-0.349133	-0.331844
0.146555	1.61259	down	Rv0161	-0.107001	-0.69922	0.316879	0.255669
0.00895526	1.61216	up	Rv3082c	0.391119	0.432201	-0.214988	-0.339679
0.027254	1.61191	up	Rv2234	0.751032	0.563718	0.0372083	-0.099993
0.000334823	1.61187	down	Rv2932	-0.234147	-0.224416	0.471084	0.447826
0.111958	1.61174	up	Rv0584	-0.142667	0.361479	-0.575971	-0.582454
0.0017009	1.61042	down	MTB000009	-0.54901	-0.596711	0.0991821	0.129971
0.0350149	1.6103	up	Rv1994c	0.450892	0.250514	-0.422737	-0.250514
0.0445689	1.61014	up	Rv1646	0.837319	0.537058	0.00176096	-0.00176096
0.0118613	1.60993	up	Rv3198c	0.299771	0.325991	-0.299771	-0.448465
0.013777	1.60931	up	Rv0958	0.359293	0.197307	-0.399863	-0.416416
0.187163	1.60924	down	Rv0593	-0.883551	-0.191245	0.115134	0.182824
0.0161099	1.60804	up	Rv2107	0.282675	0.436043	-0.369212	-0.282675
0.0347473	1.60747	down	Rv1409	-0.47614	-0.252307	0.388829	0.252307
0.0537344	1.6074	down	Rv0264c	0.122848	-0.182951	0.717941	0.591418
0.0223685	1.60678	up	Rv3711c	0.715396	0.515202	-0.04036	-0.0973935
0.00507032	1.60574	up	Rv3316	0.419811	0.340821	-0.274196	-0.331648
0.0380647	1.60542	up	Rv2790c	0.191232	0.451399	-0.318045	-0.405225
0.209643	1.60538	up	Rv1575	0.0708604	-0.0123315	-1.02565	-0.281654
0.113445	1.60528	down	Rv2962c	0.314878	-0.176254	0.695772	0.808502
0.109051	1.60507	down	Rv2383c	-0.316736	-0.190947	0.666644	0.190947
0.0339597	1.60502	up	Rv3916c	0.45918	0.287945	-0.212404	-0.405657
0.0697452	1.60453	down	Rv0741	-0.2393	-0.266898	0.2393	0.618799
0.0410379	1.60406	up	Rv3242c	0.125481	0.401725	-0.453287	-0.382959
0.100661	1.60371	up	Rv3328c	0.172472	0.631326	-0.326872	-0.23216
0.0163674	1.60339	up	Rv3411c	0.32918	0.193329	-0.476179	-0.36357
0.142503	1.60339	down	Rv1552	-0.305702	-0.377501	0.626252	0.0527887
0.0374093	1.60277	up	Rv1567c	0.96633	0.728088	0.102139	0.23114
0.00609285	1.60257	down	Rv1065	-0.516865	-0.421976	0.235372	0.186564
0.00178946	1.60104	up	Rv3588c	0.675464	0.727179	0.0349102	0.00972176
0.411358	1.60088	up	Rv2506	0.0421319	1.3548	-0.0421319	0.0813427
0.0110896	1.60047	down	Rv3799c	-0.941551	-0.816563	-0.164707	-0.236423
0.00630083	1.59978	up	Rv3750c	0.716587	0.639151	0.0377331	-0.0377331
0.0202905	1.5996	up	Rv1830	0.990414	0.894625	0.35035	0.179274
0.0181817	1.59945	down	MTB000012	-0.497185	-0.463741	0.106005	0.288227
0.0953503	1.59938	up	Rv2660c	0.0907528	0.538484	-0.391449	-0.334342
0.0108443	1.59799	up	Rv0005	0.0897665	0.193699	-0.486145	-0.582907
0.0768249	1.59777	down	Rv1272c	-0.529363	-0.199813	0.199813	0.423124
0.00683659	1.59658	down	Rv2670c	-0.122003	-0.227662	0.481286	0.519026
0.0292307	1.59629	up	Rv1401	0.431423	0.665644	-0.112064	-0.140309
0.0118206	1.59622	down	Rv3786c	-0.276468	-0.42405	0.318726	0.330077
0.0259286	1.59599	up	Rv1991A	0.444978	0.415215	-0.354118	-0.13459
0.0365431	1.59594	down	Rv1504c	-0.522357	-0.260851	0.304749	0.260851
0.0449663	1.59458	up	Rv3871	0.594457	0.380118	-0.287647	-0.0841384
0.0289051	1.59438	down	Rv3461c	-0.635277	-0.507454	0.00366163	0.199593
0.369989	1.59336	up	Rv0963c	1.13847	0.0570803	0.151093	-0.299687
0.131103	1.59308	down	Rv2980	-0.108649	-0.649398	0.281147	0.304444
0.00416101	1.59296	up	Rv0443	0.651069	0.672537	-0.0520239	0.0322132
0.00108305	1.59287	down	Rv2420c	-0.666431	-0.632375	0.00810623	0.0363474
0.0103922	1.59272	up	Rv1019	0.581961	0.446736	-0.143412	-0.170868
0.0146126	1.59268	down	Rv1298	-0.574624	-0.606648	0.161309	0.000324726
0.30374	1.59237	down	Rv2599	-0.806718	0.170622	0.32896	0.377292
0.0871841	1.59189	down	Rv0557	-0.524323	-0.186691	0.443776	0.186691
0.16473	1.59114	down	Rv0395	-0.45213	-0.466874	0.522367	-0.101249
0.011357	1.59105	up	Rv0413	0.443277	0.306505	-0.317653	-0.272518
0.0252716	1.59088	up	Rv1844c	0.702628	0.682867	0.131026	-0.0851731
0.104312	1.59082	up	Rv3825c	0.17792	0.601479	-0.17792	-0.382224
0.0174351	1.59079	up	Rv0848	0.716669	0.855903	0.0601251	0.172969
0.04361	1.59053	down	Rv1399c	-0.472338	-0.185916	0.36028	0.320486
0.0699043	1.59047	up	Rv2346c	0.486742	0.852171	0.0395594	-0.0395594
0.0390515	1.58995	down	Rv2070c	-0.762711	-0.501367	-0.00154924	0.075429
0.033583	1.58994	up	Rv2741	0.535293	0.293587	-0.289401	-0.219657
0.0226604	1.58969	up	Rv0989c	0.444173	0.508086	-0.289918	-0.0953102
0.129916	1.5895	down	Rv1946c	-1.08022	-0.764874	-0.470454	-0.0374901
0.0300003	1.58917	up	Rv0864	0.463466	0.650908	-0.0386825	-0.183486
0.0178279	1.58912	up	Rv2618	0.0856159	-0.0856159	-0.639097	-0.697362
0.218379	1.58897	up	Rv2666	0.309916	1.02444	-0.121293	0.119466
0.00607381	1.58828	down	Rv3762c	-0.40055	-0.315187	0.339749	0.279447
0.0207953	1.58803	up	Rv3173c	0.107009	0.287474	-0.432401	-0.507586
0.450502	1.58759	down	Rv3839	-1.38376	0.0500798	-0.00579596	0.00579596
0.0143663	1.5872	up	Rv1596	0.407686	0.254243	-0.310307	-0.360724
0.0453002	1.58696	down	Rv3304	-0.644497	-0.354668	0.190403	0.142957
0.0470436	1.58656	down	Rv0171	0.149507	-0.149507	0.674752	0.657055
0.0213669	1.58583	up	Rv3416	0.272959	0.465068	-0.272959	-0.319485
0.166405	1.58527	up	Rv3787c	0.377669	0.383252	0.0271833	-0.595722
0.000124107	1.58487	down	Rv1826	0.0505559	0.0373957	0.704952	0.711732
0.00439967	1.58449	down	Rv3679	-0.562771	-0.475609	0.137516	0.152146
0.0486674	1.5839	down	Rv2787	-0.246958	-0.121982	0.617544	0.34048
0.0110846	1.58173	up	Rv3697A	0.371637	0.441906	-0.193925	-0.315547
0.0470252	1.58136	down	Rv3647c	-0.519139	-0.236722	0.236722	0.329745
0.0107925	1.58092	down	Rv0524	-0.698154	-0.623383	0.0582395	-0.0582395
0.0104188	1.58001	up	Rv2022c	0.621821	0.495052	-0.125822	-0.077167
0.112337	1.57998	down	Rv3544c	-0.288703	-0.721221	0.0461764	0.263705
0.00832059	1.57973	up	Rv1248c	0.359762	0.331876	-0.254935	-0.372787
0.00720891	1.57905	down	Rv3348	-0.580608	-0.498071	0.157957	0.0814762
0.0164777	1.57884	up	Rv3433c	0.463853	0.572118	-0.207239	-0.0745211
0.086951	1.57729	up	Rv2286c	0.864786	0.450117	-0.0116372	0.0116372
0.0134573	1.57727	up	Rv2619c	0.438818	0.285844	-0.304351	-0.285844
0.0282443	1.57725	down	Rv0356c	-0.179172	-0.404139	0.375346	0.356174
0.00325585	1.57724	up	Rv1245c	0.323781	0.274766	-0.386646	-0.329607
0.00308786	1.57678	down	Rv0693	-0.430343	-0.423468	0.266505	0.193644
0.0301201	1.57618	up	Rv0856	0.643341	0.694066	0.126054	-0.101511
0.0119565	1.57553	down	Rv3583c	-0.704031	-0.592505	-0.0385537	0.0536838
0.0421037	1.57512	up	Rv3526	0.530881	0.253688	-0.27266	-0.253688
0.0398116	1.57456	up	Rv0801	0.55643	0.494026	-0.260799	0.00135231
0.109421	1.57449	up	Rv2063A	0.618382	0.150767	-0.30586	-0.234755
0.00421427	1.57171	down	Rv0642c	-0.427052	-0.415182	0.189152	0.273283
0.0274642	1.57146	down	Rv0993	-0.263802	-0.294202	0.263802	0.48241
0.010882	1.57135	down	Rv3001c	-0.350305	-0.425593	0.321379	0.206738
0.0385906	1.57107	up	Rv2560	1.12355	0.875782	0.393143	0.302695
0.00436136	1.57079	up	Rv2470	0.556506	0.524208	-0.151165	-0.0711021
0.203095	1.57049	up	Rv3903c	0.875182	0.256992	-0.247334	0.0770788
0.00996755	1.57034	down	Rv3295	-0.197762	-0.324577	0.406296	0.373512
0.0646411	1.57023	up	Rv1997	0.50835	0.799342	0.0984149	-0.0926776
0.111372	1.57006	up	Rv2303c	0.55196	0.291117	-0.427776	-0.0307782
0.0500832	1.57005	up	Rv3128c	0.136913	0.400776	-0.456229	-0.307711
0.014367	1.57	up	Rv1539	0.246142	0.199466	-0.503281	-0.352638
0.151586	1.56914	up	Rv1588c	0.736067	0.166075	-0.230543	-0.167254
0.0143735	1.56889	up	Rv1194c	0.572679	0.726804	-0.0162091	0.0162091
0.00258979	1.56888	up	Rv1045	0.289172	0.276759	-0.399311	-0.334225
0.00640654	1.56834	up	Rv1600	0.365105	0.263155	-0.34643	-0.323791
0.0085318	1.5683	down	Rv2761c	-0.471109	-0.38538	0.263447	0.178475
0.0366582	1.56826	up	Rv0839	-0.153685	-0.0915594	-0.895785	-0.647783
0.104247	1.56798	down	Rv3015c	-0.818061	-0.479749	-0.152454	0.152454
0.011371	1.56771	up	Rv1804c	0.275264	0.383665	-0.275264	-0.363118
0.0817157	1.56754	up	Rv2558	0.586736	0.295864	-0.34113	-0.0732698
0.0248612	1.56745	up	Rv2325c	0.18876	0.35569	-0.313827	-0.438561
0.00714641	1.56613	up	Rv3607c	0.457654	0.36633	-0.204537	-0.265881
0.176881	1.56595	down	Rv1507A	-0.28259	-0.132746	0.132746	0.745999
0.124675	1.56561	up	Rv1553	-0.148064	0.275085	-0.445186	-0.721241
0.0141757	1.56555	down	Rv2250A	-0.318654	-0.474299	0.249739	0.250655
0.0196051	1.565	up	Rv1969	0.398383	0.581101	-0.14713	-0.165711
0.00243724	1.56497	up	Rv2791c	0.0807118	0.111702	-0.577879	-0.521981
0.0163708	1.56451	down	Rv3404c	-0.427982	-0.269728	0.32399	0.269728
0.0298838	1.56421	down	Rv3782	-0.505369	-0.284302	0.22209	0.279099
0.00129901	1.56419	down	Rv3894c	-0.236505	-0.204913	0.441812	0.407597
0.00334814	1.5636	down	Rv1144	-0.621372	-0.578171	0.01456	0.0756438
0.0510526	1.56338	down	Rv2636	0.197057	-0.0957811	0.656298	0.734311
0.000792328	1.56245	up	Rv2548	0.618739	0.600753	-0.0183153	-0.0498071
0.0320814	1.56185	down	Rv1719	-0.124762	-0.359118	0.415837	0.386789
0.00864841	1.56092	up	Rv2388c	0.359521	0.397637	-0.206782	-0.320844
0.0147615	1.55967	up	Rv2284	0.594046	0.439296	-0.139397	-0.109734
0.00447712	1.55946	up	Rv3436c	0.24422	0.161007	-0.449436	-0.427422
0.0353423	1.55941	down	MTB000012	-0.5043	-0.367905	0.101562	0.308234
0.0339754	1.55876	down	Rv2417c	-0.467808	-0.332793	0.340692	0.139497
0.0185882	1.55837	down	Rv0429c	-0.542679	-0.601895	-0.0156503	0.151151
0.00296876	1.55834	down	Rv0516c	-0.301906	-0.304445	0.301906	0.371758
0.00937026	1.55781	up	Rv2620c	0.401275	0.281284	-0.315186	-0.281284
0.0299975	1.5578	down	Rv2878c	-0.424308	-0.283565	0.196741	0.374403
0.124856	1.55731	down	Rv0105c	-0.249996	-0.377584	0.0837054	0.566828
0.0021519	1.5569	down	Rv3078	-0.113083	-0.0699899	0.567548	0.526737
0.290199	1.55681	up	Rv0975c	0.402509	1.26673	0.314736	0.0773153
0.0464269	1.55573	up	Rv2463	0.791164	0.506722	0.0182245	0.0044868
0.00894907	1.55545	down	Rv3860	-0.0188985	-0.135627	0.543396	0.576745
0.0378459	1.55526	up	Rv3688c	0.595383	0.614274	0.0949283	-0.159577
0.030467	1.55507	down	Rv0492c	-0.294602	-0.518845	0.24973	0.210779
0.0545752	1.55505	down	Rv1347c	-0.0970645	0.0982776	0.758224	0.516919
0.0351875	1.55504	down	Rv1914c	-0.802515	-0.582424	-0.00114012	-0.109887
0.0039517	1.55432	up	Rv3051c	0.417315	0.496521	-0.17296	-0.185776
0.00507916	1.55428	up	MTB000015	0.123748	0.0461004	-0.575083	-0.527562
0.00758688	1.55405	up	Rv3683	0.293149	0.289185	-0.289185	-0.400551
0.00216391	1.55401	up	MTB000015	0.0102599	0.0464647	-0.584173	-0.631096
0.0151215	1.55394	up	Rv2351c	1.00715	0.850091	0.283229	0.302163
0.0177145	1.55354	down	Rv1580c	-0.389662	-0.430128	0.142352	0.308975
0.205587	1.5531	down	Rv3469c	-0.853582	-0.166915	0.130642	0.119169
0.0156421	1.55212	down	Rv2902c	-0.429267	-0.275881	0.257979	0.305356
0.0204778	1.5521	up	Rv1633	0.106562	0.0265458	-0.650709	-0.484621
0.0281498	1.55203	down	Rv3652	-0.528688	-0.713377	0.0704749	-0.044234
0.319281	1.55178	up	Rv1034c	0.939403	0.0161595	-0.01616	-0.296128
0.0318359	1.5517	up	Rv1441c	0.514363	0.298966	-0.26995	-0.184412
0.0309795	1.55098	down	MTB000012	-0.456179	-0.39585	0.0971103	0.317222
0.0695853	1.55078	down	Rv1932	-0.08429	-0.436415	0.363174	0.382115
0.0172008	1.55069	up	Rv0271c	0.52044	0.666976	0.00207901	-0.0804777
0.0266318	1.55063	up	Rv2698	0.460794	0.272306	-0.313485	-0.219124
0.271453	1.5504	up	Rv3066	0.195614	0.0788672	-0.911929	-0.0788672
0.050364	1.5501	down	Rv0435c	-0.628822	-0.336077	0.16849	0.131335
0.0325477	1.5498	down	Rv0249c	-0.686157	-0.456985	0.083694	0.0373311
0.0702672	1.54966	up	Rv0238	0.0889261	0.439616	-0.343644	-0.391719
0.0169689	1.54892	up	Rv1033c	0.788406	0.896467	0.147782	0.274569
0.00365677	1.54886	up	Rv3626c	0.184248	0.209854	-0.398086	-0.470226
0.00962953	1.54827	up	Rv1531	0.380093	0.272656	-0.272656	-0.335912
0.0970373	1.54801	down	Rv1004c	-0.0855138	-0.507999	0.353182	0.31414
0.0145166	1.54769	down	Rv3076	0.0110965	-0.0755553	0.534525	0.661246
0.00948905	1.5471	down	Rv3917c	-0.349546	-0.271325	0.366941	0.271325
0.0518975	1.54692	up	Rv0532	0.530224	0.296255	-0.123464	-0.30885
0.00622526	1.54689	down	Rv2985	-0.687613	-0.712916	-0.119156	-0.0226369
0.0290387	1.54645	up	Rv1720c	0.405123	0.237288	-0.378225	-0.237288
0.114607	1.54635	up	Rv3162c	0.0764012	0.28574	-0.65648	-0.239114
0.0115808	1.54614	up	Rv1496	0.323391	0.340199	-0.364608	-0.22915
0.071561	1.54599	up	Rv1344	0.148676	0.0841804	-0.686981	-0.337223
0.0207831	1.54562	down	Rv3558	-0.0500705	-0.0733731	0.475206	0.657728
0.373246	1.54555	up	Rv3379c	-0.00285292	1.08714	0.00285292	-0.174801
0.0787282	1.54554	down	Rv1896c	-0.414096	-0.14068	0.479043	0.222404
0.12176	1.54545	up	Rv2129c	0.190495	0.524868	-0.0956397	-0.44505
0.0230221	1.54544	up	Rv0568	0.139529	0.027889	-0.623604	-0.465015
0.0356199	1.54527	down	Rv1679	-0.228264	-0.38214	0.417045	0.228264
0.0129008	1.54501	down	Rv3781	-0.5801	-0.497872	0.0295441	0.14772
0.0372517	1.545	up	Rv2302	0.743797	0.49826	0.014955	-0.0281129
0.014445	1.54443	down	Rv2858c	-0.60876	-0.488057	0.125176	0.0321546
0.0468663	1.54409	up	Rv0476	0.486156	0.222789	-0.321779	-0.222789
0.511748	1.5435	down	Rv3565	-1.40867	0.156259	0.118928	-0.118928
0.448053	1.54332	down	Rv0735	-0.155899	-1.44058	0.0139964	-0.358413
0.0791305	1.54306	up	Rv1888c	0.45053	0.180449	-0.440151	-0.180449
0.0471589	1.54293	up	Rv2365c	0.237256	0.258579	-0.51826	-0.237256
0.011833	1.54259	up	Rv0802c	0.35024	0.36924	-0.19764	-0.333592
0.00698313	1.54254	up	Rv0659c	0.311506	0.404009	-0.292449	-0.242645
0.0283899	1.54224	down	Rv1183	-0.44003	-0.241944	0.326134	0.241944
0.279985	1.54215	up	Rv2281	0.0261412	0.785506	-0.4121	-0.0261412
0.198944	1.54165	down	Rv1482c	-0.433278	-1.02696	0.0384521	-0.249734
0.0711627	1.54162	up	Rv2104c	0.453614	0.330428	-0.397426	-0.0674238
0.0128308	1.54151	up	Rv0777	0.375776	0.390084	-0.170362	-0.312465
0.00622838	1.54149	down	Rv2419c	-0.516662	-0.61214	0.0730267	0.0468283
0.030234	1.54095	up	Rv3547	0.559711	0.337882	-0.170605	-0.17945
0.0920361	1.54058	down	Rv0076c	-0.469134	-0.24723	0.0947347	0.435846
0.016603	1.54053	up	Rv1254	0.38765	0.549945	-0.148943	-0.160324
0.196203	1.54048	up	Rv3881c	0.467162	0.351555	0.107057	-0.535104
0.303095	1.54033	down	Rv3738c	-0.0520835	-0.194456	0.0520835	0.947853
0.00635156	1.53989	up	Rv0569	0.370765	0.390444	-0.291122	-0.193331
0.116722	1.53811	down	Rv1472	-1.04067	-0.884451	-0.561072	-0.12173
0.0476665	1.53748	down	Rv1559	-0.57787	-0.298411	0.167149	0.197701
0.10759	1.53708	up	Rv0374c	0.549673	0.226789	-0.0799622	-0.383965
0.0100682	1.53664	up	Rv3690	0.73965	0.849926	0.20478	0.14523
0.00236691	1.53628	up	Rv1049	0.288198	0.258296	-0.319967	-0.372423
0.0837996	1.53623	down	Rv0256c	0.0388069	0.236274	0.592779	0.921086
0.0214639	1.53606	up	Rv0558	0.354608	0.262176	-0.390636	-0.231047
0.0254482	1.53606	down	Rv3834c	-0.00650072	-0.173728	0.472972	0.585266
0.085594	1.53562	up	Rv3622c	0.749309	0.488336	0.143167	-0.143167
0.024847	1.53516	up	Rv1963c	0.879794	0.682312	0.151787	0.173533
0.0116328	1.53438	down	Rv0510	-0.485368	-0.363729	0.164512	0.221695
0.0832766	1.53431	down	Rv0210	-0.593533	-0.212901	0.212901	0.215847
0.108846	1.53404	down	Rv0142	-0.53721	-0.854829	0.0767808	-0.234154
0.00426559	1.53304	down	Rv2832c	-0.234586	-0.243001	0.337435	0.41777
0.0330962	1.53282	up	Rv3317	0.477933	0.261072	-0.284912	-0.208454
0.0167759	1.53273	down	Rv2084	-0.263741	-0.42454	0.280181	0.263741
0.0027042	1.53247	down	Rv3524	-0.603002	-0.593067	-0.0138836	0.0495243
0.000358799	1.53238	up	Rv3689	0.725947	0.710742	0.0937242	0.111423
0.162678	1.53229	up	Rv1517	0.0622714	0.473568	-0.544018	-0.151529
0.0201366	1.53208	up	Rv3867	0.39739	0.377434	-0.139955	-0.316199
0.0617492	1.53176	up	Rv3009c	0.215083	0.268874	-0.215083	-0.531333
0.0187238	1.53151	up	Rv3451	0.395004	0.236578	-0.267383	-0.330942
0.0511669	1.53116	up	Rv0345	0.671242	0.430206	-0.143875	0.0160739
0.0568052	1.53093	down	Rv3360	-0.412342	-0.716516	0.0329661	0.0669904
0.00501506	1.53092	down	Rv0934	-0.00959539	-0.0534372	0.620662	0.545112
0.026438	1.53085	down	Rv3400	-0.731528	-0.637704	0.0202026	-0.160765
0.0104252	1.53064	down	Rv1825	-0.260308	-0.245841	0.298273	0.423843
0.0227485	1.53064	up	Rv0323c	0.223747	0.405706	-0.323991	-0.27482
0.0469019	1.53032	up	Rv0728c	0.106547	0.298188	-0.510547	-0.312389
0.00439018	1.52934	down	Rv1171	-0.414747	-0.361764	0.193697	0.255611
0.0397635	1.52933	down	Rv3121	-0.393607	-0.17625	0.391744	0.264202
0.0330769	1.52913	down	Rv3677c	-0.335912	-0.229133	0.229133	0.431236
0.00545593	1.52911	down	Rv1002c	-0.391495	-0.321549	0.285182	0.227152
0.0365526	1.52899	down	Rv1146	-0.497204	-0.258029	0.249296	0.220622
0.0300048	1.5285	down	MTB000012	-0.38676	-0.367232	0.127076	0.34317
0.0284368	1.52827	down	MTB000072	-0.55426	-0.525864	0.176325	-0.0326512
0.0359452	1.52806	down	Rv3427c	-0.452831	-0.229252	0.312071	0.229252
0.00129359	1.52801	up	Rv1628c	0.181682	0.146414	-0.434415	-0.460792
0.00798509	1.52743	up	Rv1267c	0.400838	0.510268	-0.160491	-0.150612
0.0125934	1.52614	up	MTB000015	0.0668488	-0.0668488	-0.592408	-0.627365
0.0186299	1.52603	down	Rv0922	-0.644495	-0.723547	-0.148829	0.000346661
0.101498	1.52563	down	Rv2552c	-0.378732	-0.160082	0.519911	0.160082
0.0101984	1.52554	up	Rv1223	0.544046	0.423031	-0.112217	-0.139338
0.0198946	1.52539	down	MTB000023	-0.629713	-0.455567	0.0717881	0.0612919
0.102459	1.52534	up	Rv2371	0.342417	0.393206	-0.0312481	-0.451383
0.0323781	1.52509	down	Rv0248c	-0.559473	-0.34194	0.130198	0.186169
0.152367	1.52489	up	Rv1754c	0.727051	0.202032	-0.204824	-0.0835118
0.0237421	1.52428	up	Rv0847	0.700626	0.834319	0.091264	0.227422
0.0331335	1.52422	up	MTB000015	0.182972	-0.0288384	-0.490114	-0.571902
0.00444444	1.52403	up	Rv1137c	0.41876	0.33744	-0.229437	-0.230152
0.0454859	1.524	down	Rv2183c	-0.268243	-0.279264	0.19996	0.468267
0.0746344	1.52383	up	Rv3079c	0.696667	0.518737	0.151895	-0.151895
0.125792	1.52301	up	Rv2090	0.291373	0.155205	-0.612073	-0.155205
0.0240441	1.5228	up	Rv3387	0.688285	0.52517	-0.0502918	0.0502918
0.0708889	1.52223	up	Rv3167c	0.390228	0.249261	-0.131079	-0.441809
0.0619808	1.52071	up	Rv2916c	0.418991	0.190676	-0.190676	-0.409137
0.0995667	1.52043	up	Rv0415	0.562831	0.171445	-0.171445	-0.303238
0.0314267	1.52037	up	Rv1377c	0.225141	0.36105	-0.225141	-0.397514
0.0819762	1.5201	up	Rv1039c	0.268018	0.128021	-0.576881	-0.235412
0.00649764	1.51875	down	Rv3828c	-0.631655	-0.632969	-0.0782556	0.0194073
0.00264463	1.51832	down	Rv0018c	-0.349729	-0.287674	0.282755	0.284795
0.0244771	1.51757	up	Rv1601	0.480335	0.291509	-0.232751	-0.198922
0.0135314	1.51721	up	Rv2925c	0.340334	0.380897	-0.1731	-0.308515
0.0753069	1.51721	up	Rv0678	0.386467	0.106353	-0.460085	-0.249934
0.0135036	1.51703	up	Rv3538	0.264406	0.405525	-0.268154	-0.264406
0.053938	1.51658	up	Rv3521	0.249258	0.0358582	-0.557169	-0.359354
0.00366259	1.51647	up	Rv1083	0.357036	0.418166	-0.232988	-0.19325
0.403304	1.51647	down	Rv1581c	-1.20357	-0.122177	-0.246489	0.122177
0.0683429	1.51504	down	Rv0403c	-0.290029	0.0370576	0.496792	0.448956
0.139611	1.5148	up	Rv1706A	0.0524635	-0.0524635	-0.844521	-0.353731
0.0258896	1.51446	up	Rv2792c	0.181356	0.0547688	-0.405573	-0.555912
0.0273292	1.5142	down	Rv3352c	-0.296496	-0.235945	0.235944	0.428725
0.0650205	1.514	up	Rv1211	0.504961	0.202127	-0.298084	-0.19155
0.0962163	1.51385	up	Rv2643	0.538295	0.168225	-0.168225	-0.321704
0.0434273	1.51362	down	Rv3344c	-0.360747	-0.571054	0.206582	0.0576317
0.00560714	1.51356	down	Rv0282	-0.562812	-0.520424	0.0959816	0.0166702
[truncated: 2,222 more rows]

## Sheet: S1B
Supplementary Table S1B: List of nodes present in top 1 % network of for Wt Mtb treated 10XAG vs Wt Mtb Untreated.
Nodes (genes)	Functional Class Name
Rv0007	cell wall and cell processes
Rv0010c	cell wall and cell processes
Rv0050	cell wall and cell processes
Rv0064	cell wall and cell processes
Rv0073	cell wall and cell processes
Rv0113	cell wall and cell processes
Rv0175	cell wall and cell processes
Rv0176	cell wall and cell processes
Rv0178	cell wall and cell processes
Rv0188	cell wall and cell processes
Rv0203	cell wall and cell processes
Rv0282	cell wall and cell processes
Rv0290	cell wall and cell processes
Rv0309	cell wall and cell processes
Rv0425c	cell wall and cell processes
Rv0426c	cell wall and cell processes
Rv0435c	cell wall and cell processes
Rv0461	cell wall and cell processes
Rv0477	cell wall and cell processes
Rv0482	cell wall and cell processes
Rv0483	cell wall and cell processes
Rv0544c	cell wall and cell processes
Rv0638	cell wall and cell processes
Rv0655	cell wall and cell processes
Rv0680c	cell wall and cell processes
Rv0774c	cell wall and cell processes
Rv0821c	cell wall and cell processes
Rv0847	cell wall and cell processes
Rv0870c	cell wall and cell processes
Rv0888	cell wall and cell processes
Rv0899	cell wall and cell processes
Rv0954	cell wall and cell processes
Rv0996	cell wall and cell processes
Rv1031	cell wall and cell processes
Rv1072	cell wall and cell processes
Rv1075c	cell wall and cell processes
Rv1086	cell wall and cell processes
Rv1097c	cell wall and cell processes
Rv1110	cell wall and cell processes
Rv1132	cell wall and cell processes
Rv1174c	cell wall and cell processes
Rv1184c	cell wall and cell processes
Rv1197	cell wall and cell processes
Rv1198	cell wall and cell processes
Rv1218c	cell wall and cell processes
Rv1239c	cell wall and cell processes
Rv1252c	cell wall and cell processes
Rv1273c	cell wall and cell processes
Rv1274	cell wall and cell processes
Rv1275	cell wall and cell processes
Rv1312	cell wall and cell processes
Rv1337	cell wall and cell processes
Rv1342c	cell wall and cell processes
Rv1343c	cell wall and cell processes
Rv1362c	cell wall and cell processes
Rv1411c	cell wall and cell processes
Rv1457c	cell wall and cell processes
Rv1463	cell wall and cell processes
Rv1522c	cell wall and cell processes
Rv1624c	cell wall and cell processes
Rv1779c	cell wall and cell processes
Rv1811	cell wall and cell processes
Rv1819c	cell wall and cell processes
Rv1821	cell wall and cell processes
Rv1845c	cell wall and cell processes
Rv1859	cell wall and cell processes
Rv1910c	cell wall and cell processes
Rv1911c	cell wall and cell processes
Rv1987	cell wall and cell processes
Rv2053c	cell wall and cell processes
Rv2077c	cell wall and cell processes
Rv2094c	cell wall and cell processes
Rv2115c	cell wall and cell processes
Rv2120c	cell wall and cell processes
Rv2128	cell wall and cell processes
Rv2136c	cell wall and cell processes
Rv2145c	cell wall and cell processes
Rv2151c	cell wall and cell processes
Rv2152c	cell wall and cell processes
Rv2153c	cell wall and cell processes
Rv2154c	cell wall and cell processes
Rv2155c	cell wall and cell processes
Rv2156c	cell wall and cell processes
Rv2163c	cell wall and cell processes
Rv2224c	cell wall and cell processes
Rv2253	cell wall and cell processes
Rv2330c	cell wall and cell processes
Rv2346c	cell wall and cell processes
Rv2347c	cell wall and cell processes
Rv2361c	cell wall and cell processes
Rv2376c	cell wall and cell processes
Rv2397c	cell wall and cell processes
Rv2434c	cell wall and cell processes
Rv2462c	cell wall and cell processes
Rv2507	cell wall and cell processes
Rv2518c	cell wall and cell processes
Rv2520c	cell wall and cell processes
Rv2560	cell wall and cell processes
Rv2564	cell wall and cell processes
Rv2585c	cell wall and cell processes
Rv2617c	cell wall and cell processes
Rv2637	cell wall and cell processes
Rv2673	cell wall and cell processes
Rv2709	cell wall and cell processes
Rv2743c	cell wall and cell processes
Rv2748c	cell wall and cell processes
Rv2790c	cell wall and cell processes
Rv2846c	cell wall and cell processes
Rv2869c	cell wall and cell processes
Rv2916c	cell wall and cell processes
Rv2936	cell wall and cell processes
Rv2938	cell wall and cell processes
Rv2972c	cell wall and cell processes
Rv3006	cell wall and cell processes
Rv3197	cell wall and cell processes
Rv3200c	cell wall and cell processes
Rv3240c	cell wall and cell processes
Rv3310	cell wall and cell processes
Rv3576	cell wall and cell processes
Rv3584	cell wall and cell processes
Rv3619c	cell wall and cell processes
Rv3657c	cell wall and cell processes
Rv3682	cell wall and cell processes
Rv3694c	cell wall and cell processes
Rv3807c	cell wall and cell processes
Rv3843c	cell wall and cell processes
Rv3870	cell wall and cell processes
Rv3871	cell wall and cell processes
Rv3874	cell wall and cell processes
Rv3875	cell wall and cell processes
Rv3876	cell wall and cell processes
Rv3879c	cell wall and cell processes
Rv3887c	cell wall and cell processes
Rv3888c	cell wall and cell processes
Rv3891c	cell wall and cell processes
Rv0021c	conserved hypotheticals
Rv0047c	conserved hypotheticals
Rv0049	conserved hypotheticals
Rv0057	conserved hypotheticals
Rv0078A	conserved hypotheticals
Rv0140	conserved hypotheticals
Rv0177	conserved hypotheticals
Rv0207c	conserved hypotheticals
Rv0250c	conserved hypotheticals
Rv0258c	conserved hypotheticals
Rv0293c	conserved hypotheticals
Rv0307c	conserved hypotheticals
Rv0312	conserved hypotheticals
Rv0340	conserved hypotheticals
Rv0349	conserved hypotheticals
Rv0358	conserved hypotheticals
Rv0367c	conserved hypotheticals
Rv0406c	conserved hypotheticals
Rv0424c	conserved hypotheticals
Rv0466	conserved hypotheticals
Rv0569	conserved hypotheticals
Rv0628c	conserved hypotheticals
Rv0647c	conserved hypotheticals
Rv0692	conserved hypotheticals
Rv0712	conserved hypotheticals
Rv0738	conserved hypotheticals
Rv0756c	conserved hypotheticals
Rv0776c	conserved hypotheticals
Rv0787A	conserved hypotheticals
Rv0789c	conserved hypotheticals
Rv0801	conserved hypotheticals
Rv0854	conserved hypotheticals
Rv0885	conserved hypotheticals
Rv0997	conserved hypotheticals
Rv0998	conserved hypotheticals
Rv1051c	conserved hypotheticals
Rv1052	conserved hypotheticals
Rv1057	conserved hypotheticals
Rv1069c	conserved hypotheticals
Rv1073	conserved hypotheticals
Rv1109c	conserved hypotheticals
Rv1117	conserved hypotheticals
Rv1126c	conserved hypotheticals
Rv1137c	conserved hypotheticals
Rv1157c	conserved hypotheticals
Rv1158c	conserved hypotheticals
Rv1192	conserved hypotheticals
Rv1331	conserved hypotheticals
Rv1357c	conserved hypotheticals
Rv1413	conserved hypotheticals
Rv1419	conserved hypotheticals
Rv1434	conserved hypotheticals
Rv1461	conserved hypotheticals
Rv1462	conserved hypotheticals
Rv1466	conserved hypotheticals
Rv1486c	conserved hypotheticals
Rv1503c	conserved hypotheticals
Rv1504c	conserved hypotheticals
Rv1546	conserved hypotheticals
Rv1592c	conserved hypotheticals
Rv1680	conserved hypotheticals
Rv1684	conserved hypotheticals
Rv1732c	conserved hypotheticals
Rv1748	conserved hypotheticals
Rv1772	conserved hypotheticals
Rv1780	conserved hypotheticals
Rv1804c	conserved hypotheticals
Rv1810	conserved hypotheticals
Rv1829	conserved hypotheticals
Rv1830	conserved hypotheticals
Rv1831	conserved hypotheticals
Rv1836c	conserved hypotheticals
Rv1871c	conserved hypotheticals
Rv1889c	conserved hypotheticals
Rv1891	conserved hypotheticals
Rv1977	conserved hypotheticals
Rv1993c	conserved hypotheticals
Rv1995	conserved hypotheticals
Rv2004c	conserved hypotheticals
Rv2015c	conserved hypotheticals
Rv2016	conserved hypotheticals
Rv2020c	conserved hypotheticals
Rv2022c	conserved hypotheticals
Rv2035	conserved hypotheticals
Rv2036	conserved hypotheticals
Rv2049c	conserved hypotheticals
Rv2050	conserved hypotheticals
Rv2052c	conserved hypotheticals
Rv2054	conserved hypotheticals
Rv2083	conserved hypotheticals
Rv2102	conserved hypotheticals
Rv2125	conserved hypotheticals
Rv2132	conserved hypotheticals
Rv2147c	conserved hypotheticals
Rv2165c	conserved hypotheticals
Rv2166c	conserved hypotheticals
Rv2204c	conserved hypotheticals
Rv2205c	conserved hypotheticals
Rv2239c	conserved hypotheticals
Rv2256c	conserved hypotheticals
Rv2267c	conserved hypotheticals
Rv2293c	conserved hypotheticals
Rv2304c	conserved hypotheticals
Rv2308	conserved hypotheticals
Rv2314c	conserved hypotheticals
Rv2331	conserved hypotheticals
Rv2342	conserved hypotheticals
Rv2372c	conserved hypotheticals
Rv2405	conserved hypotheticals
Rv2409c	conserved hypotheticals
Rv2417c	conserved hypotheticals
Rv2426c	conserved hypotheticals
Rv2468c	conserved hypotheticals
Rv2472	conserved hypotheticals
Rv2525c	conserved hypotheticals
Rv2556c	conserved hypotheticals
Rv2559c	conserved hypotheticals
Rv2598	conserved hypotheticals
Rv2676c	conserved hypotheticals
Rv2681	conserved hypotheticals
Rv2695	conserved hypotheticals
Rv2722	conserved hypotheticals
Rv2744c	conserved hypotheticals
Rv2795c	conserved hypotheticals
Rv2797c	conserved hypotheticals
Rv2825c	conserved hypotheticals
Rv2927c	conserved hypotheticals
Rv3046c	conserved hypotheticals
Rv3054c	conserved hypotheticals
Rv3180c	conserved hypotheticals
Rv3188	conserved hypotheticals
Rv3209	conserved hypotheticals
Rv3224A	conserved hypotheticals
Rv3226c	conserved hypotheticals
Rv3258c	conserved hypotheticals
Rv3284	conserved hypotheticals
Rv3354	conserved hypotheticals
Rv3412	conserved hypotheticals
Rv3642c	conserved hypotheticals
Rv3678c	conserved hypotheticals
Rv3717	conserved hypotheticals
Rv3719	conserved hypotheticals
Rv3766	conserved hypotheticals
Rv3818	conserved hypotheticals
Rv3831	conserved hypotheticals
Rv3856c	conserved hypotheticals
Rv0001	information pathways
Rv0002	information pathways
Rv0005	information pathways
Rv0006	information pathways
Rv0009	information pathways
Rv0056	information pathways
Rv0429c	information pathways
Rv0445c	information pathways
Rv0639	information pathways
Rv0641	information pathways
Rv0651	information pathways
Rv0667	information pathways
Rv0668	information pathways
Rv0670	information pathways
Rv0682	information pathways
Rv0683	information pathways
Rv0685	information pathways
Rv0700	information pathways
Rv0701	information pathways
Rv0702	information pathways
Rv0703	information pathways
Rv0704	information pathways
Rv0706	information pathways
Rv0707	information pathways
Rv0708	information pathways
Rv0718	information pathways
Rv0719	information pathways
Rv0721	information pathways
Rv0722	information pathways
Rv0949	information pathways
Rv1221	information pathways
Rv1222	information pathways
Rv1253	information pathways
Rv1297	information pathways
Rv1316c	information pathways
Rv1329c	information pathways
Rv1390	information pathways
Rv1629	information pathways
Rv1630	information pathways
Rv1640c	information pathways
Rv1642	information pathways
Rv1650	information pathways
Rv1689	information pathways
Rv2057c	information pathways
Rv2069	information pathways
Rv2101	information pathways
Rv2412	information pathways
Rv2441c	information pathways
Rv2442c	information pathways
Rv2555c	information pathways
Rv2580c	information pathways
Rv2703	information pathways
Rv2710	information pathways
Rv2737c	information pathways
Rv2783c	information pathways
Rv2785c	information pathways
Rv2838c	information pathways
Rv2839c	information pathways
Rv2841c	information pathways
Rv2889c	information pathways
Rv2890c	information pathways
Rv2904c	information pathways
Rv2906c	information pathways
Rv2925c	information pathways
Rv3011c	information pathways
Rv3048c	information pathways
Rv3051c	information pathways
Rv3052c	information pathways
Rv3105c	information pathways
Rv3198c	information pathways
Rv3223c	information pathways
Rv3414c	information pathways
Rv3442c	information pathways
Rv3443c	information pathways
Rv3457c	information pathways
Rv3458c	information pathways
Rv3459c	information pathways
Rv3460c	information pathways
Rv3461c	information pathways
Rv3462c	information pathways
Rv3646c	information pathways
Rv3711c	information pathways
Rv3924c	information pathways
Rv0921	Insertion seqs and phages
Rv0922	Insertion seqs and phages
Rv1580c	Insertion seqs and phages
Rv1586c	Insertion seqs and phages
Rv2657c	Insertion seqs and phages
Rv2659c	Insertion seqs and phages
Rv2810c	Insertion seqs and phages
Rv3386	Insertion seqs and phages
Rv3387	Insertion seqs and phages
Rv3750c	Insertion seqs and phages
Rv0046c	intermediary metabolism and respiration
Rv0069c	intermediary metabolism and respiration
Rv0077c	intermediary metabolism and respiration
Rv0118c	intermediary metabolism and respiration
Rv0147	intermediary metabolism and respiration
Rv0148	intermediary metabolism and respiration
Rv0187	intermediary metabolism and respiration
Rv0189c	intermediary metabolism and respiration
Rv0208c	intermediary metabolism and respiration
Rv0216	intermediary metabolism and respiration
Rv0224c	intermediary metabolism and respiration
Rv0241c	intermediary metabolism and respiration
Rv0247c	intermediary metabolism and respiration
Rv0249c	intermediary metabolism and respiration
Rv0252	intermediary metabolism and respiration
Rv0253	intermediary metabolism and respiration
Rv0254c	intermediary metabolism and respiration
Rv0291	intermediary metabolism and respiration
Rv0303	intermediary metabolism and respiration
Rv0319	intermediary metabolism and respiration
Rv0337c	intermediary metabolism and respiration
Rv0338c	intermediary metabolism and respiration
Rv0423c	intermediary metabolism and respiration
Rv0457c	intermediary metabolism and respiration
Rv0462	intermediary metabolism and respiration
Rv0467	intermediary metabolism and respiration
Rv0524	intermediary metabolism and respiration
Rv0547c	intermediary metabolism and respiration
Rv0558	intermediary metabolism and respiration
Rv0618	intermediary metabolism and respiration
Rv0636	intermediary metabolism and respiration
Rv0637	intermediary metabolism and respiration
Rv0727c	intermediary metabolism and respiration
Rv0728c	intermediary metabolism and respiration
Rv0753c	intermediary metabolism and respiration
Rv0761c	intermediary metabolism and respiration
Rv0769	intermediary metabolism and respiration
Rv0788	intermediary metabolism and respiration
Rv0794c	intermediary metabolism and respiration
Rv0805	intermediary metabolism and respiration
Rv0812	intermediary metabolism and respiration
Rv0851c	intermediary metabolism and respiration
Rv0853c	intermediary metabolism and respiration
Rv0864	intermediary metabolism and respiration
Rv0866	intermediary metabolism and respiration
Rv0881	intermediary metabolism and respiration
Rv0884c	intermediary metabolism and respiration
Rv0892	intermediary metabolism and respiration
Rv0919	intermediary metabolism and respiration
Rv0945	intermediary metabolism and respiration
Rv0946c	intermediary metabolism and respiration
Rv0951	intermediary metabolism and respiration
Rv0952	intermediary metabolism and respiration
Rv0957	intermediary metabolism and respiration
Rv0983	intermediary metabolism and respiration
Rv0984	intermediary metabolism and respiration
Rv0989c	intermediary metabolism and respiration
Rv0993	intermediary metabolism and respiration
Rv1050	intermediary metabolism and respiration
Rv1076	intermediary metabolism and respiration
Rv1077	intermediary metabolism and respiration
Rv1093	intermediary metabolism and respiration
Rv1095	intermediary metabolism and respiration
Rv1098c	intermediary metabolism and respiration
Rv1104	intermediary metabolism and respiration
Rv1127c	intermediary metabolism and respiration
Rv1133c	intermediary metabolism and respiration
Rv1138c	intermediary metabolism and respiration
Rv1144	intermediary metabolism and respiration
Rv1155	intermediary metabolism and respiration
Rv1177	intermediary metabolism and respiration
Rv1178	intermediary metabolism and respiration
Rv1220c	intermediary metabolism and respiration
Rv1223	intermediary metabolism and respiration
Rv1248c	intermediary metabolism and respiration
Rv1293	intermediary metabolism and respiration
Rv1311	intermediary metabolism and respiration
Rv1324	intermediary metabolism and respiration
Rv1328	intermediary metabolism and respiration
Rv1330c	intermediary metabolism and respiration
Rv1334	intermediary metabolism and respiration
Rv1335	intermediary metabolism and respiration
Rv1336	intermediary metabolism and respiration
Rv1385	intermediary metabolism and respiration
Rv1389	intermediary metabolism and respiration
Rv1405c	intermediary metabolism and respiration
Rv1409	intermediary metabolism and respiration
Rv1437	intermediary metabolism and respiration
Rv1442	intermediary metabolism and respiration
Rv1448c	intermediary metabolism and respiration
Rv1454c	intermediary metabolism and respiration
Rv1464	intermediary metabolism and respiration
Rv1465	intermediary metabolism and respiration
Rv1471	intermediary metabolism and respiration
Rv1475c	intermediary metabolism and respiration
Rv1498c	intermediary metabolism and respiration
Rv1559	intermediary metabolism and respiration
Rv1594	intermediary metabolism and respiration
Rv1595	intermediary metabolism and respiration
Rv1596	intermediary metabolism and respiration
Rv1599	intermediary metabolism and respiration
Rv1600	intermediary metabolism and respiration
Rv1601	intermediary metabolism and respiration
Rv1603	intermediary metabolism and respiration
Rv1606	intermediary metabolism and respiration
Rv1611	intermediary metabolism and respiration
Rv1617	intermediary metabolism and respiration
Rv1620c	intermediary metabolism and respiration
Rv1655	intermediary metabolism and respiration
Rv1659	intermediary metabolism and respiration
Rv1692	intermediary metabolism and respiration
Rv1695	intermediary metabolism and respiration
Rv1699	intermediary metabolism and respiration
Rv1781c	intermediary metabolism and respiration
Rv1812c	intermediary metabolism and respiration
Rv1820	intermediary metabolism and respiration
Rv1826	intermediary metabolism and respiration
Rv1832	intermediary metabolism and respiration
Rv1844c	intermediary metabolism and respiration
Rv1849	intermediary metabolism and respiration
Rv1854c	intermediary metabolism and respiration
Rv1862	intermediary metabolism and respiration
Rv1872c	intermediary metabolism and respiration
Rv1915	intermediary metabolism and respiration
Rv1990A	intermediary metabolism and respiration
Rv2045c	intermediary metabolism and respiration
Rv2074	intermediary metabolism and respiration
Rv2109c	intermediary metabolism and respiration
Rv2110c	intermediary metabolism and respiration
Rv2111c	intermediary metabolism and respiration
Rv2178c	intermediary metabolism and respiration
Rv2192c	intermediary metabolism and respiration
Rv2202c	intermediary metabolism and respiration
Rv2207	intermediary metabolism and respiration
Rv2211c	intermediary metabolism and respiration
Rv2213	intermediary metabolism and respiration
Rv2217	intermediary metabolism and respiration
Rv2218	intermediary metabolism and respiration
Rv2284	intermediary metabolism and respiration
Rv2291	intermediary metabolism and respiration
Rv2321c	intermediary metabolism and respiration
Rv2322c	intermediary metabolism and respiration
Rv2334	intermediary metabolism and respiration
Rv2363	intermediary metabolism and respiration
Rv2368c	intermediary metabolism and respiration
Rv2388c	intermediary metabolism and respiration
Rv2391	intermediary metabolism and respiration
Rv2393	intermediary metabolism and respiration
Rv2404c	intermediary metabolism and respiration
Rv2440c	intermediary metabolism and respiration
Rv2445c	intermediary metabolism and respiration
Rv2453c	intermediary metabolism and respiration
Rv2454c	intermediary metabolism and respiration
Rv2455c	intermediary metabolism and respiration
Rv2457c	intermediary metabolism and respiration
Rv2461c	intermediary metabolism and respiration
Rv2465c	intermediary metabolism and respiration
Rv2470	intermediary metabolism and respiration
Rv2495c	intermediary metabolism and respiration
Rv2496c	intermediary metabolism and respiration
Rv2497c	intermediary metabolism and respiration
Rv2538c	intermediary metabolism and respiration
Rv2583c	intermediary metabolism and respiration
Rv2589	intermediary metabolism and respiration
Rv2606c	intermediary metabolism and respiration
Rv2701c	intermediary metabolism and respiration
Rv2713	intermediary metabolism and respiration
Rv2715	intermediary metabolism and respiration
Rv2726c	intermediary metabolism and respiration
Rv2753c	intermediary metabolism and respiration
Rv2763c	intermediary metabolism and respiration
Rv2765	intermediary metabolism and respiration
Rv2773c	intermediary metabolism and respiration
Rv2776c	intermediary metabolism and respiration
Rv2855	intermediary metabolism and respiration
Rv2857c	intermediary metabolism and respiration
Rv2858c	intermediary metabolism and respiration
Rv2867c	intermediary metabolism and respiration
Rv2883c	intermediary metabolism and respiration
Rv2977c	intermediary metabolism and respiration
Rv3003c	intermediary metabolism and respiration
Rv3010c	intermediary metabolism and respiration
Rv3028c	intermediary metabolism and respiration
Rv3029c	intermediary metabolism and respiration
Rv3045	intermediary metabolism and respiration
Rv3068c	intermediary metabolism and respiration
Rv3086	intermediary metabolism and respiration
Rv3112	intermediary metabolism and respiration
Rv3119	intermediary metabolism and respiration
Rv3145	intermediary metabolism and respiration
Rv3147	intermediary metabolism and respiration
Rv3149	intermediary metabolism and respiration
Rv3153	intermediary metabolism and respiration
Rv3154	intermediary metabolism and respiration
Rv3157	intermediary metabolism and respiration
Rv3161c	intermediary metabolism and respiration
Rv3203	intermediary metabolism and respiration
Rv3206c	intermediary metabolism and respiration
Rv3224	intermediary metabolism and respiration
Rv3230c	intermediary metabolism and respiration
Rv3248c	intermediary metabolism and respiration
Rv3261	intermediary metabolism and respiration
Rv3283	intermediary metabolism and respiration
Rv3302c	intermediary metabolism and respiration
Rv3303c	intermediary metabolism and respiration
Rv3307	intermediary metabolism and respiration
Rv3313c	intermediary metabolism and respiration
Rv3316	intermediary metabolism and respiration
Rv3356c	intermediary metabolism and respiration
Rv3368c	intermediary metabolism and respiration
Rv3411c	intermediary metabolism and respiration
Rv3436c	intermediary metabolism and respiration
Rv3464	intermediary metabolism and respiration
Rv3537	intermediary metabolism and respiration
Rv3538	intermediary metabolism and respiration
Rv3592	intermediary metabolism and respiration
Rv3596c	intermediary metabolism and respiration
Rv3607c	intermediary metabolism and respiration
Rv3634c	intermediary metabolism and respiration
Rv3729	intermediary metabolism and respiration
Rv3777	intermediary metabolism and respiration
Rv3778c	intermediary metabolism and respiration
Rv3784	intermediary metabolism and respiration
Rv3837c	intermediary metabolism and respiration
Rv3841	intermediary metabolism and respiration
Rv3859c	intermediary metabolism and respiration
Rv3913	intermediary metabolism and respiration
Rv3914	intermediary metabolism and respiration
Rv0033	lipid metabolism
Rv0098	lipid metabolism
Rv0129c	lipid metabolism
Rv0145	lipid metabolism
Rv0154c	lipid metabolism
Rv0243	lipid metabolism
Rv0244c	lipid metabolism
Rv0281	lipid metabolism
Rv0400c	lipid metabolism
Rv0405	lipid metabolism
Rv0468	lipid metabolism
Rv0533c	lipid metabolism
Rv0632c	lipid metabolism
Rv0642c	lipid metabolism
Rv0649	lipid metabolism
Rv0859	lipid metabolism
Rv0860	lipid metabolism
Rv0873	lipid metabolism
Rv0905	lipid metabolism
Rv0914c	lipid metabolism
Rv1058	lipid metabolism
Rv1074c	lipid metabolism
Rv1181	lipid metabolism
Rv1347c	lipid metabolism
Rv1467c	lipid metabolism
Rv1484	lipid metabolism
Rv1492	lipid metabolism
Rv1544	lipid metabolism
Rv1618	lipid metabolism
Rv1661	lipid metabolism
Rv1662	lipid metabolism
Rv1912c	lipid metabolism
Rv1933c	lipid metabolism
Rv2048c	lipid metabolism
Rv2173	lipid metabolism
Rv2187	lipid metabolism
Rv2243	lipid metabolism
Rv2244	lipid metabolism
Rv2245	lipid metabolism
Rv2246	lipid metabolism
Rv2289	lipid metabolism
Rv2524c	lipid metabolism
Rv2930	lipid metabolism
Rv2935	lipid metabolism
Rv2947c	lipid metabolism
Rv2948c	lipid metabolism
Rv2950c	lipid metabolism
Rv3087	lipid metabolism
Rv3107c	lipid metabolism
Rv3139	lipid metabolism
Rv3140	lipid metabolism
Rv3141	lipid metabolism
Rv3221c	lipid metabolism
Rv3285	lipid metabolism
Rv3373	lipid metabolism
Rv3767c	lipid metabolism
Rv3774	lipid metabolism
Rv3791	lipid metabolism
Rv3799c	lipid metabolism
Rv3803c	lipid metabolism
Rv0151c	PE/PPE families
Rv1040c	PE/PPE families
Rv1791	PE/PPE families
Rv1807	PE/PPE families
Rv2126c	PE/PPE families
Rv3125c	PE/PPE families
Rv3477	PE/PPE families
Rv3478	PE/PPE families
Rv3514	PE/PPE families
Rv3739c	PE/PPE families
Rv3873	PE/PPE families
Rv0018c	Regulatory proteins
Rv0019c	Regulatory proteins
Rv0020c	Regulatory proteins
Rv0042c	Regulatory proteins
Rv0135c	Regulatory proteins
Rv0275c	Regulatory proteins
Rv0348	Regulatory proteins
Rv0465c	Regulatory proteins
Rv0474	Regulatory proteins
Rv0491	Regulatory proteins
Rv0586	Regulatory proteins
Rv0681	Regulatory proteins
Rv0744c	Regulatory proteins
Rv0757	Regulatory proteins
Rv0758	Regulatory proteins
Rv0902c	Regulatory proteins
Rv0903c	Regulatory proteins
Rv0931c	Regulatory proteins
Rv0967	Regulatory proteins
Rv0981	Regulatory proteins
Rv0982	Regulatory proteins
Rv1019	Regulatory proteins
Rv1027c	Regulatory proteins
Rv1032c	Regulatory proteins
Rv1033c	Regulatory proteins
Rv1049	Regulatory proteins
Rv1129c	Regulatory proteins
Rv1151c	Regulatory proteins
Rv1152	Regulatory proteins
Rv1219c	Regulatory proteins
Rv1255c	Regulatory proteins
Rv1266c	Regulatory proteins
Rv1267c	Regulatory proteins
Rv1332	Regulatory proteins
Rv1379	Regulatory proteins
Rv1404	Regulatory proteins
Rv1479	Regulatory proteins
Rv1556	Regulatory proteins
Rv1719	Regulatory proteins
Rv1773c	Regulatory proteins
Rv1816	Regulatory proteins
Rv1846c	Regulatory proteins
Rv1931c	Regulatory proteins
Rv1985c	Regulatory proteins
Rv1990c	Regulatory proteins
Rv1994c	Regulatory proteins
Rv2017	Regulatory proteins
Rv2034	Regulatory proteins
Rv2175c	Regulatory proteins
Rv2176	Regulatory proteins
Rv2234	Regulatory proteins
Rv2258c	Regulatory proteins
Rv2282c	Regulatory proteins
Rv2324	Regulatory proteins
Rv2358	Regulatory proteins
Rv2359	Regulatory proteins
Rv2621c	Regulatory proteins
Rv2640c	Regulatory proteins
Rv2711	Regulatory proteins
Rv2720	Regulatory proteins
Rv2745c	Regulatory proteins
Rv2779c	Regulatory proteins
Rv2788	Regulatory proteins
Rv2919c	Regulatory proteins
Rv3058c	Regulatory proteins
Rv3060c	Regulatory proteins
Rv3080c	Regulatory proteins
Rv3133c	Regulatory proteins
Rv3143	Regulatory proteins
Rv3173c	Regulatory proteins
Rv3197A	Regulatory proteins
Rv3246c	Regulatory proteins
Rv3260c	Regulatory proteins
Rv3291c	Regulatory proteins
Rv3295	Regulatory proteins
Rv3334	Regulatory proteins
Rv3416	Regulatory proteins
Rv3583c	Regulatory proteins
Rv3676	Regulatory proteins
Rv3692	Regulatory proteins
Rv3765c	Regulatory proteins
Rv3849	Regulatory proteins
Rv3855	Regulatory proteins
Rv3862c	Regulatory proteins
Rv2084	unknown function
Rv3599c	unknown function
Rv0065	virulence
Rv0168	virulence
Rv0169	virulence
Rv0174	virulence
Rv0251c	virulence
Rv0350	virulence
Rv0351	virulence
Rv0352	virulence
Rv0353	virulence
Rv0384c	virulence
Rv0440	virulence
Rv0549c	virulence
Rv0563	virulence
Rv0660c	virulence
Rv0664	virulence
Rv0749	virulence
Rv0960	virulence
Rv1102c	virulence
Rv1113	virulence
Rv1114	virulence
Rv1398c	virulence
Rv1477	virulence
Rv1478	virulence
Rv1566c	virulence
Rv1608c	virulence
Rv1636	virulence
Rv1839c	virulence
Rv1956	virulence
Rv1960c	virulence
Rv1982c	virulence
Rv2214c	virulence
Rv2238c	virulence
Rv2299c	virulence
Rv2373c	virulence
Rv2416c	virulence
Rv2428	virulence
Rv2429	virulence
Rv2601A	virulence
Rv2865	virulence
Rv2866	virulence
Rv3082c	virulence
Rv3134c	virulence
Rv3171c	virulence
Rv3176c	virulence
Rv3417c	virulence
Rv3418c	virulence
Rv3661	virulence

## Sheet: S1C
Supplementary Table S1C: List of Nodes common in top 1 % network of Wt Mtb treated 10XAG and Wt Mtb CHP treatments.
Common nodes	MtbAG/MtbUT		MtbCHP/MtbUT
	Fold change	Regulation	Fold change	Regulation
Rv0001	2.8	down	2	down
Rv0002	1.9	down	1.3	down
Rv0006	1.2	up	1.2	up
Rv0010c	2.4	down	2	down
Rv0018c	1.5	down	1.6	down
Rv0033	2.1	down	2.9	down
Rv0042c	1.6	down	1.2	down
Rv0049	2	up	1.7	up
Rv0056	2.1	down	3.2	up
Rv0057	2.1	down	1.5	down
Rv0069c	4.9	down	3.4	down
Rv0073	1.3	down	1	down
Rv0113	2.1	down	3.1	down
Rv0118c	2.4	up	1.6	up
Rv0140	1.3	up	13.2	up
Rv0147	2.3	up	2.2	up
Rv0148	2	up	2.1	up
Rv0154c	1.7	up	1.4	up
Rv0208c	2.9	up	2.8	up
Rv0216	2.2	down	1.5	down
Rv0224c	2.5	down	2.2	down
Rv0243	1.8	up	1.2	up
Rv0244c	6.2	up	2.1	up
Rv0247c	1.5	down	1.4	down
Rv0250c	1.2	up	2.8	up
Rv0251c	9.4	up	26.8	up
Rv0290	1.7	down	1.3	down
Rv0291	1.7	down	1.5	down
Rv0303	2.3	down	1.5	down
Rv0312	1.7	up	3.1	up
Rv0340	1.8	up	1.7	up
Rv0348	2.9	up	1.7	up
Rv0350	2.1	up	8.8	up
Rv0351	2.1	up	8.1	up
Rv0352	1.7	up	6.2	up
Rv0353	1.7	up	4.4	up
Rv0384c	1.8	up	11	up
Rv0400c	2.1	up	1.5	up
Rv0405	1.7	down	2.2	down
Rv0423c	1.2	up	1.4	up
Rv0440	3.4	down	3	up
Rv0445c	1.6	down	1.5	down
Rv0465c	3.6	up	13	up
Rv0467	7.5	up	7.6	up
Rv0468	2.9	up	2.8	up
Rv0477	1.1	up	1.2	up
Rv0491	1.4	up	1.3	up
Rv0549c	2.5	up	2.5	up
Rv0558	1.5	up	1.4	up
Rv0563	4.7	up	2.9	up
Rv0636	2.5	down	1.2	down
Rv0639	1.2	down	1.1	up
Rv0641	1.8	down	1	up
Rv0649	1.8	up	1.3	up
Rv0655	3.5	down	2.9	down
Rv0667	3.2	down	1.5	down
Rv0670	2.3	up	2.1	up
Rv0683	2.1	down	1	down
Rv0685	2.1	down	1.3	down
Rv0700	7.5	down	1.9	down
Rv0701	7.8	down	2	down
Rv0702	9.9	down	2.2	down
Rv0706	8.6	down	2.1	down
Rv0719	3.3	down	1.7	down
Rv0721	3.1	down	1.3	down
Rv0744c	2.8	up	3.1	up
Rv0753c	1.2	up	1.7	up
Rv0758	1.9	up	1.7	up
Rv0787A	1.7	up	1.7	up
Rv0788	1.9	up	1.5	up
Rv0794c	3	up	2.8	up
Rv0812	1.5	down	2.4	down
Rv0853c	2	up	1.6	up
Rv0860	1.9	up	1.6	up
Rv0866	1.8	down	3.3	down
Rv0873	2.7	up	2.2	up
Rv0881	3.9	down	2.1	down
Rv0884c	2.4	up	1.7	up
Rv0885	1.4	up	2.7	up
Rv0905	1.2	up	1.5	up
Rv0921	1.3	down	5.3	up
Rv0922	1.5	down	5.4	up
Rv0946c	1.3	up	1.6	up
Rv0949	1.2	up	2.1	up
Rv0981	6.4	up	1.5	up
Rv0983	1	down	1.5	up
Rv0984	4.3	up	1.7	up
Rv0993	1.6	down	1.9	down
Rv1031	1.1	down	1.4	down
Rv1049	1.5	up	2.4	up
Rv1057	10	up	2	up
Rv1072	3.5	up	2.3	up
Rv1073	1.9	up	2.4	up
Rv1074c	1.3	up	1.2	down
Rv1093	1.8	up	1.5	up
Rv1098c	1.9	down	1.3	down
Rv1110	2.6	up	1.9	up
Rv1126c	1.9	up	1.3	up
Rv1132	2.6	down	1.7	down
Rv1151c	1.9	up	2.1	up
Rv1152	3.6	up	2.6	up
Rv1177	1.2	down	1.9	up
Rv1181	1.4	down	1.2	up
Rv1197	1.9	up	1.2	down
Rv1198	2.2	up	1.2	down
Rv1219c	1.9	down	2	down
Rv1221	12.8	up	3.3	up
Rv1223	1.5	up	1.2	up
Rv1248c	1.6	up	1.5	up
Rv1253	1.5	up	1.4	up
Rv1273c	2	up	1.8	up
Rv1275	2	up	1.7	up
Rv1297	3.9	down	2.5	down
Rv1311	1.5	down	1.6	down
Rv1312	1.5	down	2	down
Rv1316c	2	up	9.5	up
Rv1331	2.2	up	1.6	up
Rv1334	2.3	up	2.1	up
Rv1335	2.5	up	2.4	up
Rv1336	1.8	up	1.9	up
Rv1342c	2.3	up	2.5	up
Rv1343c	1.8	up	2.2	up
Rv1347c	1.6	down	1.6	down
Rv1385	1.7	down	1.6	down
Rv1409	1.6	down	1.6	down
Rv1437	1.7	down	1.4	down
Rv1442	2.3	up	1.6	up
Rv1448c	1.2	up	1.3	up
Rv1461	2.2	up	17.3	up
Rv1462	2.1	up	12.4	up
Rv1463	2	up	13	up
Rv1464	1.7	up	10.4	up
Rv1465	1.4	up	8	up
Rv1471	2.5	up	4.8	up
Rv1475c	1.3	up	1.7	up
Rv1479	1.7	up	1.5	up
Rv1504c	1.6	down	2.3	down
Rv1522c	1.8	up	1.3	down
Rv1586c	1.3	up	2.1	up
Rv1592c	2.8	up	7.2	up
Rv1600	1.6	up	1.4	up
Rv1601	1.5	up	1.4	up
Rv1629	1.3	down	2.4	up
Rv1642	1.6	down	2	down
Rv1655	2.1	up	1.9	up
Rv1659	1.6	down	2.4	down
Rv1680	2	up	1.7	up
Rv1689	2	down	1.6	down
Rv1695	1.3	down	1.6	down
Rv1732c	1.9	up	1.6	up
Rv1772	4.7	up	4.9	up
Rv1773c	2.8	up	4	up
Rv1804c	1.6	up	1.8	up
Rv1816	2.5	down	3.8	down
Rv1821	2	up	1.5	up
Rv1826	1.6	down	1.8	down
Rv1830	1.6	up	1.7	down
Rv1839c	1.8	up	1.6	up
Rv1849	1.4	down	1.9	down
Rv1854c	6.1	up	5	up
Rv1862	2.1	up	1.2	up
Rv1910c	1.5	up	1.9	up
Rv1911c	1.2	up	1.7	up
Rv1912c	2.2	up	2.2	up
Rv1915	1.9	up	2.1	up
Rv1931c	2.1	up	1.2	down
Rv1933c	1.8	down	1.3	down
Rv1956	1.3	up	4.3	up
Rv1982c	1.8	up	1.8	up
Rv1985c	1.9	up	2	up
Rv1990c	2.6	up	1.7	up
Rv1994c	1.6	up	2.8	up
Rv2015c	1.4	up	7.7	up
Rv2017	3.3	up	7.5	up
Rv2034	2.1	up	1.9	up
Rv2035	2.4	up	2.3	up
Rv2036	2.1	up	2.5	up
Rv2049c	1.2	down	1.6	down
Rv2050	2.5	up	2.6	up
Rv2052c	3.4	up	1.8	up
Rv2053c	5.6	up	2.5	up
Rv2074	1.4	up	2.6	down
Rv2084	1.5	down	2	down
Rv2101	1.7	up	1.1	up
Rv2115c	4.2	up	1.5	up
Rv2120c	1.8	down	2.4	down
Rv2126c	1.7	down	1.5	down
Rv2128	1.6	down	1.8	down
Rv2132	1.3	up	1.2	down
Rv2152c	2.1	up	2	down
Rv2178c	1.4	up	1.5	up
Rv2204c	2.8	up	2.8	up
Rv2214c	1.2	down	1.6	up
Rv2239c	1.8	down	1.4	down
Rv2243	2	up	3.1	up
Rv2244	1.8	up	3.1	up
Rv2245	1.9	up	3.8	up
Rv2246	1.4	up	2.8	up
Rv2267c	3.8	up	3.2	down
Rv2289	1.8	down	1.6	down
Rv2299c	1.9	down	1.3	down
Rv2308	2.2	up	7.8	up
Rv2314c	1.3	up	1.3	down
Rv2321c	4.3	up	1.5	up
Rv2372c	1.4	up	2	up
Rv2373c	2	up	2.4	up
Rv2393	1	down	1.3	down
Rv2397c	1.4	down	2.2	up
Rv2412	1.7	down	1.2	down
Rv2428	2.5	up	4.3	up
Rv2429	2.8	up	5.1	up
Rv2434c	1.6	down	1.5	down
Rv2454c	1.8	up	1.8	up
Rv2457c	1.8	up	1.2	down
Rv2461c	1.7	up	2.2	up
Rv2465c	1.3	up	6.3	up
Rv2468c	1.9	down	1.7	down
Rv2495c	2	up	1.5	up
Rv2496c	2	up	1.4	up
Rv2497c	2.3	up	1.7	up
Rv2524c	1.8	up	2	up
Rv2555c	1.1	up	1.1	up
Rv2559c	2.1	up	2.7	up
Rv2560	1.6	up	2.5	down
Rv2589	1.2	up	1.2	up
Rv2617c	1.3	down	18.5	up
Rv2621c	1.3	up	4.7	up
Rv2640c	2.3	up	2.6	up
Rv2703	1.8	up	1.1	up
Rv2710	6.9	up	4.2	up
Rv2711	3.3	up	3.7	up
Rv2713	1.8	down	1.9	down
Rv2715	1.4	down	1.4	down
Rv2720	1.1	up	3.8	up
Rv2737c	1.2	up	12	up
Rv2743c	2.1	up	2	up
Rv2744c	3	up	2.6	up
Rv2745c	5.6	up	3.6	up
Rv2765	2.1	up	1.5	up
Rv2773c	1.3	up	1.2	up
Rv2783c	4.2	down	1.6	down
Rv2788	1.7	up	1.4	up
Rv2790c	1.6	up	3.4	up
Rv2839c	1.3	down	1.4	up
Rv2841c	1.9	up	1.5	up
Rv2846c	1.8	up	4.3	up
Rv2869c	2	up	1.7	up
Rv2883c	2.3	down	1.5	down
Rv2904c	1.2	down	1	up
Rv2916c	1.5	up	1.5	up
Rv3011c	1.4	up	1.4	up
Rv3051c	1.6	up	1.3	up
Rv3052c	1.5	up	1.4	up
Rv3054c	2.6	up	20.8	up
Rv3060c	1.3	up	2.4	up
Rv3068c	1.3	up	1.3	up
Rv3080c	2.3	up	1.4	up
Rv3133c	1.4	up	1.1	down
Rv3134c	2.1	down	1.4	down
Rv3139	7.3	up	4.4	up
Rv3140	5.3	up	3.4	up
Rv3141	1.2	up	1.3	up
Rv3145	5.1	down	3.4	down
Rv3147	4.2	down	2.9	down
Rv3149	4.1	down	3.2	down
Rv3153	3.9	down	3	down
Rv3157	3.7	down	3.2	down
Rv3161c	1.4	up	4.4	up
Rv3176c	1.8	up	2.4	up
Rv3180c	1.9	up	1.3	up
Rv3188	2.4	up	1.9	up
Rv3198c	1.6	up	3.3	up
Rv3203	1.8	up	1.7	up
Rv3206c	2.8	up	5.1	up
Rv3221c	1.3	down	1	down
Rv3223c	1.1	down	3.5	up
Rv3226c	3.5	up	7.7	up
Rv3230c	2.1	up	1.9	up
Rv3240c	1.9	up	1.7	up
Rv3258c	2.4	up	2.9	down
Rv3261	1.7	down	1.8	down
Rv3283	1.7	up	1.3	up
Rv3285	1.3	up	2	up
Rv3291c	1.3	down	1.6	down
Rv3307	1.1	up	1.1	down
Rv3334	2	up	2.2	up
Rv3356c	1.2	up	1.2	up
Rv3368c	1.7	up	1.4	up
Rv3414c	3.1	up	1.6	down
Rv3416	1.6	up	2	up
Rv3417c	1.9	down	4	up
Rv3418c	2	down	5.6	Up
Rv3436c	1.6	up	1.5	Up
Rv3457c	4.8	down	1.5	Down
Rv3537	1.8	up	1.9	Up
Rv3538	1.5	up	1.7	Up
Rv3583c	1.6	down	1.2	Up
Rv3596c	1.3	up	1.9	Up
Rv3646c	5.1	down	3.2	Down
Rv3661	1.5	up	1.5	Up
Rv3676	1.3	up	1	Down
Rv3682	2	up	1.8	Up
Rv3692	1.4	up	1.3	Down
Rv3719	1.1	down	1.2	Up
Rv3766	5.7	up	3.2	Up
Rv3774	1.8	down	1.6	Down
Rv3778c	1.1	up	1	Up
Rv3799c	1.6	down	1.3	Up
Rv3807c	1.4	down	2	Down
Rv3831	2.2	up	2	Up
Rv3837c	2.7	up	2.1	Up
Rv3855	1.9	up	2.4	Up
Rv3874	1.8	up	1	Up
Rv3875	2.1	up	1.2	Up
Rv3913	1.9	up	4.1	Up
Rv3914	2.2	up	4.8	Up

## Sheet: S1D
Supplementary Table S1D: Raw microarray data sheet depicting log intensity values and absolute fold change values for Wt Mtb treated 1XAG and 5XAG vs Wt Mtb Untreated.
p Value[Wt Mtb treated 1XAG 6 hrs_Vs_Wt Mtb untreated]	Absolute fold change [Wt Mtb treated 1XAG 6 hrs_Vs_Wt Mtb untreated]	Regulation[Wt Mtb treated 1XAG 6 hrs_Vs_Wt Mtb untreated]	p Value[Wt Mtb treated 5XAG 6 hrs_Vs_Wt Mtb untreated]	Absolute fold change[Wt Mtb treated 5XAG 6 hrs_Vs_Wt Mtb untreated]	Regulation[Wt Mtb treated 5XAG 6 hrs_Vs_Wt Mtb untreated]	p Value[Wt Mtb treated 1XAG 12 hrs_Vs_Wt Mtb untreated]	Absolute fold change[Wt Mtb treated 1XAG 12 hrs_Vs_Wt Mtb untreated]	Regulation[Wt Mtb treated 1XAG 12 hrs_Vs_Wt Mtb untreated]	p Value[Wt Mtb treated 5XAG 12 hrs_Vs_Wt Mtb untreated]	Absolute fold change[Wt Mtb treated 5XAG 12 hrs_Vs_Wt Mtb untreated]	Regulation[Wt Mtb treated 5XAG 12 hrs_Vs_Wt Mtb untreated]	SystematicName	Wt Mtb untreated 1_2	Wt Mtb untreated 2_2	Wt Mtb untreated 3_2	Wt Mtb untreated 4_2	Wt Mtb treated 1XAG 6 hrs 1	Wt Mtb treated 1XAG 6 hrs 2	Wt Mtb treated 1XAG 6 hrs 3	Wt Mtb treated 5XAG 6 hrs 1	Wt Mtb treated 5XAG 6 hrs 2	Wt Mtb treated 5XAG 6 hrs 3	Wt Mtb treated 1XAG 12 hrs 1	Wt Mtb treated 1XAG 12 hrs 2	Wt Mtb treated 1XAG 12 hrs 3	Wt Mtb treated 5XAG 12 hrs 1	Wt Mtb treated 5XAG 12 hrs 2	Wt Mtb treated 5XAG 12 hrs 3
0.962129	-1.00521	down	0.222342	1.09351	up	0.16371	-1.22099	down	0.0505248	-1.17612	down	Rv1881c	-0.140171	0.145019	-0.0560555	0.155351	-0.251061	0.0560555	0.250635	0.10738	0.22789	0.129755	-0.265386	-0.578075	0.0574145	-0.186979	-0.271534	-0.165495
0.0424547	-1.40566	down	0.302697	-1.141	down	0.191683	-1.18287	down	0.529107	-1.09318	down	Rv0043c	-0.105876	0.223297	0.502443	0.400193	-0.0298135	-0.389075	-0.289799	-0.0426548	0.165546	0.0712693	-0.0253761	-0.0195692	0.0831063	-0.0153029	0.0153029	0.379436
0.567499	1.05547	up	0.0221807	1.3547	up	0.00140196	1.90058	up	0.000509292	2.50851	up	Rv3872	-0.349412	-0.57098	-0.550216	-0.13168	-0.28446	-0.269494	-0.414088	0.0973372	-0.0973372	0.112197	0.562385	0.669609	0.345612	0.935566	1.15889	0.684319
0.0424397	1.23078	up	0.116924	1.1371	up	0.148319	-1.1233	down	0.0250101	-1.26821	down	Rv2942	-0.118426	0.0671039	-0.0671039	0.239404	0.237945	0.464212	0.287309	0.242751	0.248938	0.155124	-0.0790105	-0.146139	-0.187358	-0.284769	-0.433277	-0.219598
0.00216156	-1.29564	down	5.01554e-05	-1.35816	down	5.48374e-06	-1.51848	down	1.8299e-05	-1.45035	down	Rv0533c	0.467617	0.47549	0.446862	0.424495	-0.0700133	0.168666	0.141214	0.00852418	-0.0514491	0.07882	-0.200775	-0.155009	-0.0912449	-0.120139	-0.119704	-0.00852418
0.0489524	1.42869	up	0.00411818	1.63673	up	0.124652	1.29538	up	0.676984	-1.04752	down	Rv0352	-0.517707	-0.447836	-0.0466146	-0.153816	0.573872	0.0466146	0.0491018	0.315642	0.433502	0.508816	0.21017	0.311458	-0.275982	-0.311716	-0.242131	-0.521564
0.0987213	-1.2741	down	0.882211	-1.01539	down	0.120458	-1.22791	down	0.520756	1.07174	up	Rv0457c	-0.21519	0.0267854	0.331464	0.10982	-0.0267854	-0.441512	-0.390466	0.0563793	0.128336	-0.0611672	-0.182647	-0.0873365	-0.428969	0.196357	0.0345035	0.258669
0.19265	-1.18053	down	0.539339	-1.08655	down	0.407101	1.17887	up	0.896333	-1.02489	down	Rv1044	0.230096	0.0295315	0.106044	-0.338685	-0.0763454	-0.329238	-0.292468	-0.375001	0.0401101	-0.00414753	-0.0384827	0.766775	0.00414705	0.0994396	-0.522934	0.337309
0.706066	1.03222	up	0.0119113	1.40181	up	0.0170414	1.40877	up	0.000869855	1.778	up	Rv3736	-0.588372	-0.372662	-0.171038	-0.200802	-0.270552	-0.323464	-0.268393	0.0235097	0.20039	0.238303	0.189997	-0.0235097	0.317168	0.50878	0.431327	0.550994
0.0733496	1.46129	up	0.409302	1.1167	up	0.77988	-1.0362	down	0.875424	-1.01951	down	Rv3885c	0.379023	-0.0263228	-0.225554	-0.204987	0.106292	0.75169	0.725359	0.257567	0.00438356	0.157389	-0.1392	-0.127344	0.0542717	-0.125041	-0.00438356	-0.0126019
0.190046	1.1244	up	0.983347	-1.00136	down	0.244195	1.08963	up	0.130943	1.14824	up	Rv1206	0.111695	-0.00768614	-0.231167	-0.122527	-0.0556555	0.15785	0.218004	-0.0824928	-0.0894299	-0.0212126	-0.0157504	0.0757661	0.124255	0.1175	0.285822	0.00768614
8.65297e-05	2.0183	up	5.02224e-05	2.15906	up	0.000122835	1.90249	up	0.000300494	1.81916	up	Rv2368c	-0.890064	-1.07461	-1.01658	-0.775325	0.110874	-0.0175815	0.128685	0.119882	0.252368	0.141531	0.0431676	0.0175815	-0.0945153	0.0580816	-0.157118	-0.12859
0.28527	-1.3056	down	0.856938	1.0549	up	0.666777	-1.08188	down	0.759991	-1.09999	down	Rv3640c	-0.0459967	-0.207127	0.421128	0.33217	0.369933	-0.679151	-0.469776	-0.464077	0.0459967	1.02452	0.287718	0.141997	-0.395218	-0.364945	-0.577711	0.905304
0.0230429	-1.35582	down	0.00163604	-1.43076	down	0.0048937	-1.5892	down	0.00509943	-1.34248	down	Rv0633c	0.334661	0.525005	0.247581	0.524242	-0.286258	0.0645356	0.127851	-0.144861	-0.0904703	-0.0914102	-0.320183	-0.457094	-0.00400496	0.00400496	0.0416489	-0.0967355
0.871737	-1.03593	down	0.00175667	1.81627	up	0.455212	1.18416	up	0.00111567	1.8101	up	Rv0458	-0.475869	-0.183253	-0.493846	-0.0776308	-0.996902	-0.156455	0.0776308	0.39157	0.666041	0.602383	-0.164385	-0.575672	0.548711	0.535076	0.491679	0.618494
0.0151472	-1.54099	down	0.000668695	-2.62078	down	0.00217067	-1.97378	down	0.00028975	-2.895	down	Rv0721	0.582626	1.19528	0.931754	1.17581	0.390229	0.268801	0.383489	-0.239821	-0.541925	-0.47414	0.024559	-0.0287809	-0.024559	-0.496508	-0.608784	-0.581294
0.126876	1.16078	up	0.00283943	1.44327	up	0.00195715	1.50424	up	5.06276e-05	2.21156	up	Rv1063c	-0.24435	-0.550269	-0.55782	-0.513463	-0.371342	-0.313881	-0.0689161	-0.0213926	0.0633213	0.146661	0.0213926	0.20872	0.137554	0.664663	0.704972	0.666135
0.530928	1.12702	up	0.0275344	-1.35258	down	0.00985055	-1.60576	down	0.00119785	-1.8745	down	Rv1505c	0.670404	0.456443	0.113804	0.388542	0.0603294	0.858039	0.821075	0.0667872	-0.0805469	-0.0714855	-0.293236	-0.474318	-0.0603294	-0.546993	-0.474635	-0.476005
0.409643	-1.10759	down	0.041383	1.3769	up	0.859828	-1.02025	down	0.874064	-1.06405	down	Rv2231A	-0.137755	-0.0875845	0.235982	0.0236578	0.0563161	-0.0236573	-0.44922	0.14993	0.563049	0.697014	-0.112415	0.262509	-0.21114	-0.430464	-0.956337	1.14384
0.0703416	1.1781	up	5.63948e-05	1.65796	up	5.69706e-05	1.81594	up	2.5401e-05	2.10075	up	Rv1470	-0.681572	-0.853004	-0.735561	-0.625419	-0.288256	-0.627704	-0.546331	-0.013176	0.013176	0.0165577	0.218044	0.128745	0.063695	0.415852	0.38126	0.243938
0.0183103	1.33817	up	0.00798774	1.41611	up	0.00233841	1.58447	up	0.0027583	1.71579	up	Rv2926c	-0.261883	-0.458647	-0.663382	-0.646867	-0.203296	-0.0505989	-0.00839686	0.00839686	0.0648205	-0.0904901	0.123226	0.238664	0.107029	0.354739	0.397062	0.0617278
0.0326358	1.47103	up	0.00291792	1.68008	up	0.0119803	1.55295	up	0.000735056	2.01037	up	Rv3164c	-0.361469	-0.906718	-0.715014	-0.732784	-0.438342	-0.0012877	0.0731065	0.0012877	0.114011	0.0933087	-0.147326	-0.165643	0.181006	0.374789	0.33042	0.280184
0.00536638	1.34584	up	0.000719272	1.37237	up	9.40554e-05	1.75039	up	0.000141334	1.64454	up	Rv1181	-0.486565	-0.549642	-0.340663	-0.546513	-0.169886	-0.0983906	0.11127	0.0174074	-0.0725431	-0.0174074	0.281676	0.272447	0.426368	0.296634	0.264805	0.149086
0.0432667	-1.26561	down	0.1538	-1.16603	down	0.0187792	-1.32189	down	0.739176	-1.0394	down	Rv3277	0.160283	0.267328	-0.00990677	0.427872	-0.25438	0.00990677	-0.140832	0.0355539	0.115953	-0.182158	-0.295258	-0.158762	-0.119611	0.397401	-0.0787883	0.1483
0.0669551	1.21666	up	0.00399904	2.17835	up	0.000391957	2.38535	up	0.000197663	2.51027	up	Rv2544	-1.12307	-0.806623	-0.655382	-0.92088	-0.524263	-0.662111	-0.594332	-0.207453	0.499784	0.447909	0.338172	0.207453	0.587499	0.305593	0.602214	0.446249
0.0362912	1.73589	up	0.000817654	2.85964	up	0.00126036	2.81417	up	0.000226293	3.14199	up	Rv3354	-1.48605	-1.44031	-1.31898	-0.843986	-0.987607	-0.326407	-0.11595	0.0952935	0.529724	0.105495	0.238697	-0.0952935	0.517738	0.425849	0.34795	0.364245
0.00208593	1.20155	up	0.0240803	-1.05119	down	0.000454737	-1.26765	down	6.32621e-06	-1.57686	down	Rv0908	0.0929689	0.0733561	0.0252404	0.0366411	0.331468	0.402406	0.231959	0.0032959	-0.0032959	-0.0448971	-0.332341	-0.327896	-0.195086	-0.570958	-0.666242	-0.56282
0.000559635	-1.75887	down	3.61378e-05	-2.49171	down	6.37212e-05	-2.30251	down	2.80546e-05	-3.16173	down	Rv1484	1.21245	1.2889	1.20874	0.935769	0.465845	0.304235	0.270379	-0.220467	-0.125195	-0.121355	0.00143147	-0.00143147	-0.125226	-0.469039	-0.374911	-0.653795
0.193976	1.1726	up	0.378779	1.1103	up	0.564744	1.06211	up	0.101719	1.22496	up	Rv2173	0.21481	-0.283045	-0.275427	-0.199672	-0.0403926	0.21514	0.106869	0.162058	0.00901246	-0.125722	-0.0645349	-0.00901246	-0.0731571	0.227939	0.0598691	0.182902
4.83371e-05	1.70783	up	4.82994e-05	1.65804	up	5.12457e-05	1.60496	up	0.000113043	1.70244	up	Rv3877	-0.604345	-0.794509	-0.747668	-0.660667	0.0324993	0.145344	0.0332499	0.0556927	0.0583248	-0.0309801	-0.00873375	-0.0577745	0.00873375	0.172357	0.0550299	-0.0299549
0.000592259	-1.71803	down	0.000898645	-1.66397	down	0.000238529	-2.01954	down	0.000319091	-2.03631	down	Rv1071c	0.552514	0.879202	0.941319	0.753586	-0.00123668	0.00269151	0.00123668	-0.00861526	0.0569017	0.0927951	-0.247318	-0.304515	-0.145284	-0.21933	-0.138501	-0.375083
0.0406311	-1.26314	down	0.00255307	-1.6617	down	0.00241753	-1.45284	down	0.00189698	-1.5391	down	Rv2357c	0.726845	0.466109	0.382078	0.416938	0.048121	0.353157	0.0816689	-0.014811	-0.312952	-0.376232	0.014811	-0.0668254	-0.0706449	-0.0741062	-0.0593057	-0.238878
0.0469741	1.54533	up	0.232544	-1.2462	down	0.304761	1.23129	up	0.403293	-1.16044	down	Rv1754c	0.679529	-0.227597	0.0204458	-0.0204458	0.60943	0.773103	0.840169	-0.14537	-0.227891	-0.240392	0.48333	0.623373	0.132771	-0.0572944	-0.18686	-0.060894
0.123381	1.12494	up	0.0362678	1.21057	up	0.47737	1.05183	up	0.0988728	1.16703	up	Rv0238	-0.0629053	-0.243672	-0.314304	0.00118732	0.0237894	0.0649338	-0.0439606	0.136894	0.197213	0.0281672	-0.00118732	-0.0962067	-0.148687	0.182333	-0.0845704	0.105994
0.0667677	-1.0866	down	0.0185575	-1.19184	down	0.0410175	-1.08657	down	0.00273856	-1.22228	down	Rv1175c	0.102048	0.233278	0.104422	0.068229	-0.0565011	0.0563567	0.0216625	-0.260698	-0.101244	-0.0166371	0.0109775	0.0216525	-0.0109775	-0.2248	-0.0985663	-0.164377
0.0520562	1.36639	up	0.0424562	1.28123	up	0.0524446	1.24815	up	0.0148697	1.39278	up	Rv3870	-0.0231738	-0.468138	-0.479973	-0.329716	-0.173383	0.255109	0.293636	0.127466	-0.00183535	-0.0287976	0.014255	-0.032476	0.00183535	0.239437	0.128237	0.0904908
0.00686118	-1.48037	down	0.00438522	-1.49266	down	0.00144805	-1.61959	down	0.02008	-1.56433	down	Rv1914c	0.687343	0.599645	0.663428	0.311297	0.169252	-0.143598	-0.0272503	-0.145247	0.0272503	0.0806313	-0.200434	-0.148943	-0.0412145	-0.316647	-0.228333	0.30462
0.49235	1.05993	up	0.321507	-1.08594	down	0.326207	-1.07533	down	0.4286	1.06764	up	Rv0158	0.125951	0.134221	-0.196842	0.0184281	-0.033654	0.245451	0.101435	0.0117915	-0.0804789	-0.226845	-0.108386	-0.0117915	-0.132849	0.206781	-0.0288746	0.166674
0.832138	1.01822	up	0.102722	-1.17391	down	0.0873127	-1.17108	down	0.130998	-1.16371	down	Rv3324c	0.31193	0.128755	-0.0770097	0.17556	0.000144005	0.243697	0.23875	0.0492887	-0.116831	-0.221998	-0.202586	-0.0763802	-0.000144005	-0.202146	-0.141062	0.0914545
0.0185139	1.52966	up	6.85622e-05	2.46667	up	0.000330109	2.70525	up	1.34012e-05	3.503	up	Rv1808	-1.27168	-1.40759	-1.11007	-0.999458	-0.242649	-0.783993	-0.725325	0.117174	0.13753	0.0613871	0.361797	0.415269	-0.0613871	0.600763	0.585874	0.647535
0.236917	-1.08518	down	0.72865	-1.01842	down	0.504484	1.05102	up	0.0540855	1.17802	up	Rv3726	-0.108709	0.115383	-0.0142071	-0.0196278	-0.280179	-0.0932229	-0.000754595	-0.141914	0.0417926	0.000754595	0.0093677	-0.0735342	0.259176	0.249941	0.377639	0.0611312
0.309208	-1.10066	down	0.006426	-1.30036	down	0.0929793	-1.13533	down	0.190842	-1.08151	down	Rv2401	0.229695	0.205646	-0.000518322	0.123734	-0.240508	0.185967	0.0583615	-0.136872	-0.370474	-0.210472	-0.167924	-0.0565233	0.0940313	0.000518322	-0.0455408	0.124795
0.27015	-1.3913	down	0.817206	-1.06146	down	0.191589	-1.38271	down	0.698266	1.18138	up	Rv2627c	0.138947	0.316265	0.877446	-0.355675	0.0561838	0.0505052	-0.803264	0.0117564	-0.1291	0.591947	-0.387915	-0.0934019	-0.188442	-0.213376	-0.0117564	1.6793
0.000896596	1.16662	up	0.0156797	1.38637	up	2.89014e-05	1.57353	up	4.45424e-05	1.53807	up	Rv0590A	-0.402788	-0.41403	-0.400577	-0.313812	-0.177432	-0.12299	-0.18099	-0.192701	0.335236	0.12299	0.315295	0.184901	0.313412	0.1703	0.219503	0.325163
0.000609459	1.76162	up	0.181129	1.11443	up	0.0183135	1.25453	up	0.135173	-1.19472	down	Rv1525	-0.0175693	-0.218683	-0.153342	-0.357268	0.503748	0.777239	0.609582	-0.162894	0.0541098	0.0175693	0.0799854	0.247877	0.0934174	-0.586167	-0.58151	-0.162489
0.249279	1.3224	up	0.702825	1.06742	up	0.383234	1.16885	up	0.0838476	1.41013	up	Rv1786	0.337963	-0.281373	-0.546	-0.300251	-0.307087	0.458523	0.465795	0.0454068	-0.232531	-0.122751	-0.0805965	-0.0454068	0.209016	0.312665	0.410077	0.172504
0.0652376	1.203	up	0.00206168	1.69176	up	0.00156729	1.62796	up	0.00536806	1.50584	up	Rv3430c	-0.707125	-0.604878	-0.472662	-0.279326	-0.290124	-0.1782	-0.279771	0.399181	0.213226	0.115173	0.190108	0.126047	0.245053	0.223719	0.00296187	-0.00296187
0.101226	1.28264	up	0.105288	1.16301	up	0.120596	1.18412	up	0.0128258	1.3438	up	Rv3894c	-0.0187864	-0.183191	-0.338014	-0.396906	-0.22896	0.282236	0.321395	0.0187864	-0.123993	0.0561113	-0.128295	-0.0462055	0.203273	0.128278	0.314498	0.13349
0.185491	-1.22907	down	0.502704	1.11291	up	0.315449	1.14466	up	0.265047	1.4224	up	Rv2730	-0.0735173	-0.127063	0.221169	-0.102813	0.076849	-0.582589	-0.448645	-0.290093	0.492215	0.199206	-0.0055089	0.523096	0.0055089	-0.123209	0.173734	1.4128
0.361024	1.11855	up	0.00961003	1.52394	up	0.0347084	1.42146	up	0.0308129	1.33684	up	Rv0121c	-0.628521	-0.192429	-0.161252	-0.35305	0.0556502	-0.34463	-0.227564	0.103918	0.431644	0.28643	0.306898	0.333723	-0.119954	0.118705	-0.0556502	0.191988
0.395966	1.19557	up	0.0350991	1.58916	up	0.0239841	1.63321	up	0.0502598	1.47473	up	Rv1248c	-1.06999	-0.417173	-0.291379	-0.331308	0.114535	-0.600939	-0.322873	-0.0479534	0.310631	0.15973	0.282858	0.165212	0.0926802	0.0278652	0.0989563	-0.0278652
0.000694114	-1.77329	down	7.61601e-05	-2.00891	down	0.000143829	-1.9393	down	7.83655e-05	-2.06905	down	Rv0199	0.788557	1.10037	0.888864	1.0306	-0.0509548	0.224992	0.202963	-0.0982089	-0.0449181	-0.0198154	0.0198154	-0.0960884	0.0659485	-0.079484	-0.0388064	-0.172319
0.876557	-1.01336	down	0.110368	1.11003	up	0.2881	-1.11554	down	0.00340122	1.29825	up	Rv3900c	-0.0222521	-0.213146	-0.145794	0.0400867	-0.299538	0.0952682	-0.109016	0.140683	-0.0144405	0.0697107	-0.294509	-0.448996	0.0144405	0.344971	0.280725	0.248171
0.293697	-1.16894	down	0.891848	-1.02524	down	0.0475827	-1.59195	down	0.127547	-1.37999	down	Rv0393	-0.0632348	0.528723	0.269838	0.173075	0.302658	-0.161309	-0.135644	-0.297198	0.481632	0.388962	-0.701499	0.0632353	-0.69283	-0.363602	-0.593837	0.24478
0.523737	1.09462	up	0.0268973	-1.45352	down	0.0180124	-1.4841	down	0.00625025	-1.67231	down	Rv2435c	0.779271	0.321512	0.142716	0.484603	0.328431	0.747478	0.611457	0.0568311	-0.181965	-0.197443	-0.216938	-0.138913	-0.0568311	-0.228563	-0.326479	-0.374416
0.00108435	1.99554	up	0.00060592	2.01918	up	0.000106235	2.58991	up	4.11301e-05	3.24912	up	Rv2132	-0.790855	-1.19125	-1.19538	-1.21343	-0.302849	-0.00266123	0.00266123	0.0322452	-0.0959477	-0.188179	0.236512	0.341964	0.247048	0.662796	0.627958	0.516213
0.0105431	-1.3469	down	0.000646751	-1.63029	down	0.00164521	-1.52414	down	0.000723175	-1.69046	down	Rv1590	0.677208	0.759626	0.481407	0.436931	0.0217223	0.224985	0.230754	-0.158304	-0.112184	-0.0785232	-0.0954156	-0.0217223	0.059526	-0.212178	-0.0570712	-0.236624
0.00443794	-1.77844	down	0.000547168	-2.03601	down	0.00036495	-2.07645	down	0.000100415	-2.61912	down	Rv3634c	0.777417	0.969342	1.26711	1.04877	0.457372	0.122652	-0.0248716	-0.0336111	0.109575	-0.106217	0.0248716	-0.0407178	-0.0995266	-0.306287	-0.443128	-0.370848
0.000640929	-1.93514	down	0.000606459	-1.90923	down	0.000543734	-1.97301	down	0.000962099	-1.81755	down	Rv2607	1.06949	0.981447	0.946668	0.607916	-0.117796	-0.0743401	0.0389712	0.017873	-0.0772588	-0.0354431	-0.165959	-0.0408242	-0.0302608	-0.0171087	0.0171087	0.11815
0.847726	1.03638	up	0.704269	1.0621	up	0.113283	1.31133	up	0.0758052	-1.29299	down	Rv2780	-0.393624	-0.0585694	0.0348039	0.28408	0.443005	-0.353508	-0.0348039	-0.26491	0.292512	0.133193	0.515219	0.483119	0.0747685	-0.391384	-0.410428	-0.41032
0.0117141	1.32707	up	0.00141986	1.56643	up	0.0031281	1.39619	up	0.00379638	1.45751	up	Rv2325c	-0.317469	-0.567426	-0.373892	-0.636538	0.0633798	-0.113188	-0.146962	0.127163	0.107683	0.28609	0.0229812	-0.00569105	0.00569105	0.112453	0.160623	-0.0640674
0.659452	1.04804	up	0.00192236	1.2712	up	0.00062857	1.42595	up	0.000172586	1.72468	up	Rv2373c	-0.448548	-0.362977	-0.23583	-0.374303	0.0345345	-0.458191	-0.439492	-0.0450864	-0.0345345	0.0519381	0.200805	0.213788	0.0549412	0.508861	0.493703	0.290189
0.361984	-1.32945	down	0.195627	-1.42289	down	0.206388	-1.41535	down	0.0313307	-1.99472	down	Rv0685	-0.288294	0.650991	1.00807	0.760612	0.65608	-0.294751	0.00470161	-0.0804787	-0.00470161	0.157229	0.154165	0.100005	-0.159122	-0.437081	-0.491885	-0.461056
0.13542	1.38333	up	0.0133878	2.23189	up	0.0715736	1.5428	up	0.0604835	1.61522	up	Rv2123	-0.939955	-0.642509	-0.0977645	-0.661109	-0.0912571	0.2017	-0.462008	0.589929	0.0912571	1.03761	0.155285	-0.373053	0.338427	-0.31003	0.126767	0.50244
0.463427	-1.14821	down	0.010426	-1.66476	down	0.00214601	-1.98786	down	0.000764131	-2.41504	down	Rv0799c	1.03388	0.678709	0.410683	0.473797	-0.000722885	0.679049	0.671315	0.0177121	0.000722885	-0.276579	-0.344216	-0.423752	-0.25788	-0.54631	-0.570735	-0.751303
0.113953	-1.25318	down	0.122726	-1.22413	down	0.0125597	-1.51433	down	0.00466151	-1.71121	down	Rv3273	0.00751829	0.445055	0.608406	0.498189	-0.00751829	0.22628	-0.0261626	0.116917	0.0516963	0.125498	-0.173923	-0.25462	-0.198132	-0.394492	-0.310794	-0.450395
0.41236	1.10114	up	0.0679404	-1.31534	down	0.00124364	-1.92974	down	0.000250245	-2.5813	down	Rv3282	0.0512545	0.551641	0.267915	0.533183	0.384543	0.441766	0.643662	-0.23909	-0.0512545	0.15704	-0.672787	-0.582613	-0.536814	-1.03233	-1.10336	-0.915621
0.308902	-1.29992	down	0.843732	-1.03586	down	0.575843	-1.10719	down	0.247602	-1.22957	down	Rv3248c	-0.384518	0.140206	0.513367	0.229615	0.341763	-0.596033	-0.507011	-0.143395	0.286072	0.0788322	0.104195	0.103686	-0.274596	-0.15035	-0.0788322	-0.29127
0.0403796	1.33308	up	0.00336795	-1.45207	down	0.0330018	-1.31827	down	0.000691019	-1.83299	down	Rv0516c	0.156426	0.323301	0.331597	0.187157	0.951243	0.367626	0.674291	-0.456144	-0.313438	-0.0958757	-0.0294657	0.0294657	-0.447076	-0.64269	-0.399803	-0.83124
0.000197843	2.57874	up	1.64792e-05	4.54235	up	1.05672e-05	5.80042	up	3.54482e-06	9.72421	up	Rv1861	-1.82695	-2.33552	-2.18931	-2.24112	-0.898116	-0.699053	-0.747506	-0.0100484	0.105641	0.0100484	0.378956	0.27562	0.509223	1.17184	1.25309	0.975132
5.471e-05	1.7222	up	1.25889e-05	2.30256	up	1.59442e-05	2.11455	up	1.62078e-05	2.63573	up	Rv3785	-1.03104	-1.00333	-1.20098	-0.96699	-0.248929	-0.285811	-0.264264	0.212332	0.172673	0.0729573	0.0101554	0.0893028	-0.0101554	0.484118	0.237688	0.321046
0.901812	1.00439	up	0.101682	-1.07683	down	0.0680907	1.07607	up	0.148415	1.09342	up	Rv3025c	0.0484581	-0.000217438	-0.0273333	-0.122873	0.0170088	0.000217438	-0.0747252	-0.163884	-0.176866	-0.0560808	0.0502186	0.0744219	0.116181	0.152191	0.200676	-0.0427809
0.0480553	-1.16115	down	0.021866	-1.22218	down	0.00650023	-1.32452	down	0.00196154	-1.51059	down	Rv3722c	0.0912919	0.237852	0.362975	0.39599	0.0844312	0.0501504	0.0348525	0.0571547	-0.0348525	-0.074605	-0.0557694	-0.129884	-0.214683	-0.200294	-0.441731	-0.327233
0.653634	1.06947	up	0.717122	1.03325	up	0.813496	-1.03315	down	0.103795	-1.16639	down	Rv3700c	0.295008	0.211261	-0.0305977	-0.0642901	-0.21533	0.431723	0.382834	0.0305977	0.12622	0.293277	-0.16817	-0.0940366	0.429603	-0.0370417	-0.1241	-0.196489
0.0157392	-1.23343	down	0.0133435	-1.20539	down	0.00153814	-1.26674	down	0.0111631	-1.28704	down	Rv1837c	0.277189	0.266429	0.362365	0.142549	0.0580883	0.0145607	-0.194284	-0.10479	0.0939131	-0.0112267	-0.103674	-0.0709963	-0.062295	-0.0358853	0.0112267	-0.281119
0.610991	1.05994	up	0.00954284	-1.52217	down	0.0838943	-1.22871	down	0.00417013	-1.65154	down	Rv0112	0.607179	0.0754838	0.223423	0.202863	0.183731	0.464241	0.435672	-0.201913	-0.451639	-0.333112	-0.0377789	0.0377789	-0.0597339	-0.333472	-0.459682	-0.546568
0.054891	1.1951	up	0.000150998	1.59286	up	0.000278214	1.53509	up	0.000204346	1.89768	up	Rv3133c	-0.68994	-0.522753	-0.471256	-0.648117	-0.165452	-0.507861	-0.30434	0.0355501	0.0964055	0.133844	-0.0213752	0.0213752	0.105933	0.365437	0.481118	0.177104
0.00523705	-2.18567	down	0.0004269	-3.13566	down	0.000241546	-3.53759	down	0.000260325	-5.83714	down	Rv2275	1.26606	1.68409	2.01731	1.42094	0.793354	0.248508	0.365213	-0.155009	-0.0289626	0.0289626	-0.253384	-0.171927	-0.251688	-1.21152	-1.15808	-0.474874
0.074235	1.28018	up	0.00446643	1.38304	up	1.68364e-05	1.74426	up	0.0019049	1.50567	up	Rv2491	-0.440155	-0.460877	-0.420624	-0.375793	0.277085	-0.367667	-0.113474	-0.139328	0.244403	0.0253723	0.407773	0.453041	0.273952	0.149399	-0.0253723	0.374117
0.0397263	1.44645	up	0.0391855	1.43707	up	0.214139	1.19695	up	0.0659835	1.34578	up	Rv0365c	0.0123723	-0.340369	-0.701837	-0.513863	-0.0174577	0.254088	0.203147	0.00173497	0.190019	0.219852	-0.165099	-0.0533321	-0.161237	0.00833678	0.120941	-0.00173497
0.850899	1.04219	up	0.146208	-1.23809	down	0.341072	-1.12974	down	0.0378255	-1.4009	down	Rv0130	-0.0525682	0.338214	0.48871	0.013253	0.871778	-0.117952	0.0157492	-0.333652	-0.0026238	0.0026238	0.0605428	0.136313	-0.134123	-0.369792	-0.402839	-0.0957377
0.0812529	-1.25015	down	0.96918	1.0043	up	0.0948324	-1.26628	down	0.90113	1.0223	up	Rv1429	-0.0905714	0.201223	0.424868	0.0949283	-0.177622	-0.313255	-0.00260448	0.0940671	0.0361423	0.361187	-0.436228	-0.0591264	-0.0535922	-0.115177	0.00260448	0.680846
0.175316	-1.15759	down	0.607491	-1.03752	down	0.98132	1.00233	up	0.994857	1.00047	up	Rv0032	-0.151769	0.000463486	0.100268	0.200412	-0.397562	-0.13462	0.0108314	-0.104853	0.00488186	0.0525808	-0.100105	-0.06493	0.287133	-0.000463486	-0.030971	0.145495
0.00197043	-1.38703	down	0.000487174	-1.5832	down	0.000119446	-1.65647	down	9.75172e-05	-1.98798	down	Rv0911	0.521308	0.541442	0.682167	0.749767	0.254778	0.0676744	0.132558	-0.0727756	0.0783613	-0.123108	-0.106117	-0.139526	-0.0676744	-0.251911	-0.496446	-0.354534
0.112497	1.19021	up	0.628598	1.04649	up	0.184771	1.13285	up	0.00712244	1.41802	up	Rv3601c	0.112664	-0.261635	-0.228674	-0.29951	-0.0745649	0.137369	0.182984	0.0175686	-0.0994534	-0.229285	-0.0175686	0.0868721	-0.0373077	0.320123	0.295103	0.388545
0.433256	1.07502	up	0.761139	-1.02535	down	0.178292	-1.10766	down	0.854962	-1.0135	down	Rv0901	0.252482	0.0531206	0.015976	-0.0997977	-0.0464849	0.276442	0.24946	0.187981	-0.0901494	-0.0398264	-0.015976	-0.0916672	-0.168574	-0.0597253	0.148694	0.0193253
0.655002	1.03989	up	0.0307781	-1.19892	down	0.00353029	-1.37572	down	0.00239835	-1.52816	down	Rv1166	0.105549	0.447064	0.183549	0.238935	0.112356	0.348817	0.439441	-0.00619149	0.00619149	-0.0538967	-0.212235	-0.176173	-0.260837	-0.454468	-0.436509	-0.213097
0.00348052	-1.51868	down	2.72589e-05	-2.85782	down	0.000422705	-2.02318	down	4.80581e-05	-3.2569	down	Rv0718	0.775774	1.17033	0.995345	0.870469	0.440396	0.215766	0.39431	-0.543394	-0.619005	-0.523403	-0.0951405	0.0951405	-0.190942	-0.79238	-0.56025	-0.898929
0.0480805	1.35437	up	0.00618781	1.55849	up	0.00615403	1.56897	up	0.0006494	2.14207	up	Rv0757	-0.30401	-0.741436	-0.848787	-0.567611	-0.378345	-0.156277	0.00111437	0.043365	0.0318141	-0.00111437	-0.0213885	0.0383878	0.0860839	0.537747	0.519769	0.393111
0.000921405	1.77859	up	0.000396634	1.8711	up	6.21048e-05	2.01813	up	0.000382684	1.92561	up	Rv1398c	-0.742129	-0.957093	-1.00686	-0.751401	-0.211764	0.147041	-0.0361962	0.188046	-0.105684	0.0361962	0.132363	0.177307	0.136277	0.183801	0.161806	-0.102761
0.152518	-1.24818	down	0.346481	1.15573	up	0.392867	1.13336	up	0.0727746	1.34481	up	Rv2080	-0.538424	-0.049819	-0.0719147	0.208871	-0.328808	-0.514895	-0.454254	-0.0193882	0.287962	0.0193882	0.137695	-0.0730915	0.138744	0.407766	0.295928	0.240048
0.157206	-1.12698	down	0.00128253	-1.41557	down	0.00150536	-1.48273	down	3.83934e-06	-2.0246	down	Rv0138	0.294676	0.439433	0.376304	0.453666	-0.0053792	0.306088	0.354971	-0.223695	-0.142848	0.03545	-0.315568	0.0053792	-0.221519	-0.669316	-0.617814	-0.592719
0.0878048	-1.49815	down	0.0407535	-1.63588	down	0.0699313	-1.50132	down	0.0206488	-1.77273	down	Rv2784c	0.0201879	0.78452	0.709024	0.958219	0.340102	-0.092164	-0.143518	-0.298917	0.0428696	-0.0201879	0.154338	0.0845909	-0.143664	-0.233451	-0.283045	-0.107451
0.402524	1.17574	up	0.0197744	1.85648	up	0.00527509	2.34353	up	0.00234019	2.79731	up	Rv1184c	-1.19783	-1.1298	-0.627271	-0.290459	-0.584418	-0.615542	-0.533359	0.0436211	0.243703	-0.0436211	0.426037	0.298027	0.527967	0.783647	0.55052	0.683932
0.65652	-1.12222	down	0.776134	-1.03289	down	0.793735	1.03474	up	0.107393	1.22096	up	Rv0146	-0.372376	-0.0918369	0.219142	-0.0115547	0.535897	-0.575654	-0.651771	-0.116979	0.0115547	-0.227092	0.0969267	0.124172	-0.265752	0.289334	0.194012	0.188248
0.0300917	1.25809	up	0.000353927	1.84922	up	3.69433e-05	1.98883	up	7.58171e-05	2.13873	up	Rv1615	-0.970905	-0.756951	-0.747286	-0.74995	-0.26873	-0.625317	-0.531076	-0.0903158	0.241936	0.0903158	0.256685	0.173162	0.12709	0.298838	0.422889	0.149708
0.679733	-1.02391	down	0.0107906	-1.18436	down	0.251153	-1.06191	down	0.00655726	-1.19936	down	Rv1176c	0.252918	0.0775044	0.0503438	0.0556347	-0.0503438	0.151913	0.123443	-0.097523	-0.189409	-0.118089	-0.0602	0.0610335	0.0664751	-0.178962	-0.124993	-0.155521
0.0237067	1.45346	up	0.00214284	1.54393	up	0.000552906	1.81145	up	0.000205406	1.9909	up	Rv3491	-0.562321	-0.730001	-0.891733	-0.540968	-0.464656	-0.0307827	0.0701408	0.0275774	-0.0275774	-0.163959	0.139325	0.0920992	0.296245	0.350673	0.358503	0.22731
0.666597	1.05982	up	0.0103191	1.68386	up	0.00396646	1.7332	up	0.00114507	2.1801	up	Rv3913	-1.03035	-0.551058	-0.55027	-0.43428	-0.358988	-0.751946	-0.562079	-0.126093	0.292671	0.164274	0.184485	0.145267	0.126093	0.568251	0.545375	0.335082
0.532182	-1.05771	down	0.0576793	1.18486	up	0.149603	1.13761	up	0.000693984	1.71332	up	Rv2089c	0.0660467	-0.301809	-0.174866	-0.237537	-0.0706525	-0.367281	-0.291032	0.0174408	0.142305	0.0882878	-0.0612769	0.15061	-0.0174408	0.707115	0.527606	0.609533
6.26695e-05	4.62614	up	3.13755e-05	4.97698	up	1.1136e-05	7.11211	up	2.49168e-05	6.07819	up	Rv3717	-2.22342	-2.73004	-2.10863	-2.34327	0.0363626	-0.159544	-0.301408	-0.0304155	0.0304155	-0.108205	0.504151	0.512258	0.420405	0.40579	0.24199	0.109123
0.809646	1.02615	up	0.00274245	1.71496	up	0.00824781	1.42728	up	0.000671445	1.87916	up	Rv1412	-0.749598	-0.487801	-0.398325	-0.307387	-0.244796	-0.630975	-0.46984	0.13448	0.485135	0.257588	0.0793314	-0.0793314	0.08248	0.41437	0.522583	0.335985
0.226683	-1.12806	down	0.0501487	-1.22985	down	0.349484	-1.07283	down	0.0182388	-1.28003	down	Rv0403c	-0.0781259	0.210785	0.207206	0.301835	0.131636	-0.193743	0.0218363	-0.279539	-0.0218363	-0.112812	0.0505333	0.0865631	0.0399151	-0.123624	-0.200753	-0.262885
0.433261	1.07651	up	0.22933	1.13001	up	0.973762	1.00304	up	0.495861	1.06293	up	Rv1916	0.212538	-0.159179	-0.0983231	-0.243359	-0.056143	0.116897	0.0421016	0.0816748	0.222444	0.00865102	-0.00865102	-0.0156863	-0.178787	0.0645497	0.015444	-0.0321162
0.0900467	-1.13295	down	0.00981736	-1.2291	down	0.0403493	-1.15036	down	0.288594	-1.10063	down	Rv0641	0.255959	0.265248	0.070725	0.0278592	-0.13337	0.0305963	0.0273528	-0.1379	-0.127494	-0.162569	-0.0644565	-0.0495868	-0.0273528	0.0466747	0.18796	-0.184795
0.00687757	-1.7584	down	0.00257353	-1.83093	down	0.0707494	-1.37784	down	0.00402994	-1.71351	down	Rv3556c	0.869176	0.711688	0.911513	0.370891	0.160092	-0.15869	-0.29675	-0.27634	-0.0325809	-0.161352	0.343296	0.48856	-0.0716391	-0.182898	0.0325809	-0.0331068
0.0292242	-1.24583	down	0.0257424	-1.23614	down	0.0278034	-1.16116	down	0.110083	-1.13555	down	Rv1802	0.0837936	0.211862	0.107833	0.280675	0.061276	-0.296468	-0.203002	-0.318589	0.00950384	-0.0953169	-0.00950384	0.024982	-0.149062	-0.0591593	-0.143916	0.166011
0.00606265	-1.42475	down	0.408935	-1.09932	down	0.327114	-1.09752	down	0.777422	1.04904	up	Rv2874	0.00937843	-0.0174346	0.306863	0.175296	-0.294201	-0.331464	-0.550878	-0.275323	0.230436	-0.00937843	-0.215129	0.117745	0.0502286	-0.156045	0.0329804	0.685857
0.0190385	-2.17982	down	0.0166777	-1.90203	down	0.0720366	-1.57451	down	0.0372156	-1.67844	down	Rv3250c	0.828271	0.423239	1.16999	0.206667	0.0218079	-0.60463	-0.818668	-0.432606	-0.214562	-0.164321	0.128408	0.200532	-0.322519	-0.0218079	0.0270355	-0.27546
0.333703	-1.29005	down	0.694602	1.09576	up	0.422929	1.20564	up	0.163418	1.41712	up	Rv3683	-0.89631	-0.221272	0.00953674	0.321026	-0.18942	-0.761612	-0.741506	-0.193951	0.134096	-0.134616	0.181687	0.0469942	-0.00953674	0.395551	0.279091	0.243988
0.300898	-1.6257	down	0.756331	-1.14021	down	0.220673	-1.76014	down	0.873927	-1.0938	down	Rv2893	-0.51364	0.0386729	1.70666	0.355396	0.254057	-0.694537	-0.472394	-0.137433	0.430705	0.329142	-0.714395	-0.0386734	-0.503689	0.245926	-0.832772	1.3891
0.396788	1.10938	up	0.0279016	1.38924	up	0.314578	1.1266	up	0.0230682	1.52158	up	Rv2006	0.13967	-0.389753	-0.170464	-0.425737	-0.0353916	-0.175781	0.0257313	0.24012	0.245411	0.302634	-0.0419614	-0.0510814	-0.0257313	0.209675	0.333435	0.638885
0.213642	1.0539	up	0.0061871	1.28539	up	0.00462731	1.16951	up	0.00053222	1.37432	up	Rv2210c	-0.190705	-0.184388	-0.126665	-0.30621	-0.0573719	-0.152378	-0.169032	0.00740981	0.200287	0.27294	0.0452006	-0.00740981	0.0339272	0.199334	0.345451	0.225396
0.77076	1.03829	up	0.722962	-1.04384	down	0.916506	-1.01308	down	0.504812	1.08875	up	Rv0762c	0.371258	-0.103734	-0.262249	0.0152693	-0.115158	0.185552	0.107662	0.0274053	-0.047492	-0.150201	-0.0899868	-0.0790572	0.128227	0.230222	0.168478	-0.0152693
0.0168261	1.79721	up	0.000695627	2.215	up	0.00166056	2.05554	up	0.00080587	2.08053	up	Rv2707	-1.24905	-1.21503	-0.932863	-0.730823	0.269035	-0.440334	-0.387242	0.0198522	0.232076	0.0941596	0.0971932	0.12436	-0.198822	0.0651894	-0.0198522	0.0296988
0.0197298	-1.90957	down	0.377774	-1.30595	down	0.0407787	-1.72799	down	0.223966	-1.71864	down	Rv0122	0.951603	0.416612	0.553342	0.145244	0.00707102	-0.475392	-0.78132	-0.502967	-0.00707102	0.904837	-0.538239	0.225403	-0.504337	-0.849483	-0.938067	0.993854
0.942098	1.00758	up	0.0419283	-1.17811	down	0.399078	-1.12362	down	0.326196	-1.06707	down	Rv0483	0.15094	-0.068181	0.107503	0.137114	0.39082	0.0153255	-0.127927	-0.0333052	-0.138292	-0.292295	0.0594788	0.174375	-0.492791	0.117401	-0.13752	-0.0153255
0.618587	-1.08835	down	0.502002	-1.11682	down	0.0141755	-1.63837	down	0.00911027	-1.8186	down	Rv3040c	0.201576	0.738832	0.563104	0.0347812	0.406235	-0.0445125	0.425556	-0.0347812	0.385908	0.3244	-0.392853	-0.303059	-0.287154	-0.587737	-0.570876	-0.276145
0.865505	-1.03854	down	0.0956069	-1.31187	down	0.685878	-1.06952	down	0.00334988	-1.76039	down	Rv0344c	0.0187681	0.13046	0.525388	0.475427	0.868154	-0.15052	-0.0187681	-0.294206	0.177656	-0.195781	0.352422	0.433717	-0.214501	-0.520433	-0.629353	-0.435375
0.00215378	1.31573	up	0.000111634	1.38851	up	0.000109312	1.42844	up	0.00016906	1.59257	up	Rv3240c	-0.379609	-0.553397	-0.469778	-0.496157	0.02704	-0.0708413	-0.192805	0.0136437	-0.00360537	-0.0136266	0.0336499	0.0818667	0.00360537	0.21892	0.290329	0.0806203
0.135881	-1.25501	down	0.269715	-1.14026	down	0.545632	-1.073	down	0.0362318	-1.35041	down	Rv3034c	-0.120033	0.0772815	0.428762	0.342603	0.105449	-0.335965	-0.206127	-0.0912237	0.0255742	0.0440178	0.0823235	-0.0255742	0.18476	-0.240082	-0.184354	-0.3293
0.908859	1.01136	up	0.423017	1.08387	up	0.050561	1.24492	up	0.0948423	1.21992	up	Rv0640	-0.449807	-0.0925479	-0.0165219	-0.0589356	0.0165219	-0.246386	-0.184611	-0.186395	0.0345073	0.0371108	0.246027	0.136585	0.102175	0.171085	0.263283	-0.0373845
0.0187259	1.54315	up	0.000126214	3.58725	up	8.76333e-06	5.0261	up	7.96423e-06	5.34814	up	Rv0888	-1.70073	-1.87586	-1.79237	-1.41409	-1.39861	-0.867303	-0.943732	0.0528994	0.441348	-0.0528994	0.723182	0.636367	0.541485	0.831138	0.623406	0.715281
0.930958	-1.02075	down	0.0152935	1.63067	up	0.0579985	1.47074	up	0.00426771	1.9682	up	Rv3138	-0.938734	-0.877572	-0.372113	-0.31215	-0.0391951	-1.04695	-0.878157	0.0458875	0.0812831	0.11379	0.0391951	0.102371	-0.347371	0.366763	0.277846	0.410598
0.00107387	1.84909	up	0.0018405	1.6219	up	0.00430632	1.5453	up	0.00510785	1.50128	up	Rv2103c	-0.384216	-0.836818	-0.692879	-0.598499	0.354519	0.0978816	0.32373	0.0694501	0.131396	0.00791192	-0.00791192	0.12618	-0.118903	0.0589931	-0.152341	-0.0323761
0.00984765	1.53669	up	0.00297469	1.66197	up	0.000983685	1.8538	up	0.000388579	2.23456	up	Rv0902c	-0.94824	-0.714721	-0.801969	-0.47766	0.112664	-0.285258	-0.174871	-0.136124	0.151708	-0.0238521	0.201562	0.239111	0.0238521	0.54963	0.255065	0.468333
0.441889	-1.13121	down	0.316337	1.14726	up	0.744333	-1.04092	down	0.380885	-1.11729	down	Rv1155	-0.368616	0.0012455	0.232118	0.20153	0.136849	-0.425501	-0.195232	0.0615625	0.351881	0.230852	0.00877476	-0.0012455	-0.131411	-0.0760713	-0.147646	-0.206579
0.185169	1.44979	up	0.165662	1.34962	up	0.0597632	1.74889	up	0.00617043	2.31594	up	Rv2437	0.199946	-0.745234	-0.711569	-0.607515	0.581664	-0.0305703	-0.341853	0.0305703	-0.0391681	-0.092015	0.323941	0.764416	-0.0673215	0.699121	0.821269	0.716117
0.0702306	1.26312	up	0.00190119	1.93456	up	0.000561792	2.19913	up	0.000578002	2.15197	up	Rv1989c	-1.20029	-0.819339	-0.848059	-0.623502	-0.474472	-0.622754	-0.510194	-0.063755	0.237624	0.063755	0.32907	0.187648	0.275692	0.259538	0.193829	0.245204
0.742514	1.02502	up	0.249592	1.08379	up	0.0317101	-1.20257	down	0.0646309	-1.17933	down	Rv3009c	-0.176733	0.156724	0.125015	0.0398529	0.171441	-0.0398529	0.0840004	0.15853	0.160989	0.137363	-0.261749	-0.203064	-0.2249	-0.0990097	-0.29458	-0.211671
0.546467	-1.04158	down	0.997933	-1.00021	down	0.0512513	-1.16064	down	0.0420268	-1.17948	down	Rv2476c	-0.0867505	0.229831	0.188558	0.125223	0.14161	0.00012064	0.0246024	-0.00012064	0.288546	0.0533099	-0.0704331	-0.108834	-0.12284	-0.0661421	-0.12508	-0.18059
0.140479	-1.18222	down	0.000163416	-1.38739	down	0.217991	-1.09965	down	0.0783036	-1.19584	down	Rv2239c	0.216292	0.159355	0.0777748	0.0649211	-0.425336	0.0617425	0.0278442	-0.304171	-0.336958	-0.387223	-0.0868743	-0.135678	0.200179	-0.0278442	0.0293577	-0.386825
0.558911	-1.05991	down	0.26074	-1.12761	down	0.357779	-1.0988	down	0.0203983	-1.36146	down	Rv1309	-0.149558	0.286809	0.309923	0.10212	0.134356	-0.0531211	0.0789113	-0.161774	0.0456614	0.008286	-0.008286	-0.0904212	0.102888	-0.27009	-0.243575	-0.409838
0.0090238	1.53233	up	0.0737497	-1.20243	down	0.00196011	-1.61524	down	0.00124718	-2.50444	down	Rv1709	0.202393	0.30064	0.00169086	0.463918	0.632873	0.939369	1.00143	-0.00169086	-0.0914664	0.0217929	-0.393602	-0.464868	-0.49029	-1.31669	-1.24502	-0.685272
0.0328902	1.09404	up	0.00973943	1.27135	up	0.5022	1.04702	up	0.169983	1.30864	up	Rv0840c	-0.122569	-0.0851703	-0.0806828	-0.219468	0.0544567	-0.009408	-0.0369735	0.0375228	0.297326	0.323313	-0.257385	0.0659289	0.009408	-0.0737901	0.0272446	0.829828
0.766826	-1.03499	down	0.00810087	1.66893	up	0.00375061	1.9507	up	0.000575345	2.36868	up	Rv2668	-1.01369	-0.598541	-0.475656	-0.466335	-0.79371	-0.634239	-0.636574	-0.011858	0.301101	0.011858	0.299906	0.107984	0.568412	0.700859	0.489685	0.626031
0.169721	-1.30891	down	0.32255	1.10362	up	0.42933	1.06916	up	0.00122703	1.6274	up	Rv0535	-0.311522	-0.0475557	0.106641	-0.151448	0.0207016	-0.843699	-0.645016	-0.143178	0.142858	0.124119	-0.0823381	0.0895779	-0.0207016	0.608336	0.649066	0.547394
0.535386	1.12009	up	0.0353236	1.51355	up	0.16231	1.26716	up	0.483109	1.11691	up	Rv3868	-0.759769	-0.312252	-0.0985739	0.0486553	0.184265	-0.339507	-0.195382	0.285489	0.348432	0.31843	0.0794179	0.0573623	0.0465677	-0.0465677	-0.16284	-0.15349
0.000216158	-1.77225	down	0.000331523	-1.65415	down	0.000646258	-1.57778	down	0.00102861	-1.43926	down	Rv1498c	0.475777	0.585123	0.568181	0.775955	-0.17	-0.172765	-0.330217	-0.117348	-0.0512214	-0.205912	0.0512214	-0.114237	-0.106898	0.12165	0.0520349	0.0541205
0.0105231	1.40698	up	0.0028722	1.45259	up	0.0153829	1.27005	up	0.346249	1.06949	up	Rv1338	-0.495748	-0.174538	-0.338608	-0.174316	0.233167	0.00832391	0.348901	0.15964	0.247743	0.32109	0.109565	0.0459974	-0.00832391	-0.154257	-0.232947	-0.209426
0.00131391	1.79318	up	0.0139449	1.28308	up	0.0222813	-1.23303	down	0.000451496	-1.77127	down	Rv0542c	-0.0492404	0.0492404	-0.201504	0.149403	0.601301	0.935258	0.951923	0.325515	0.276367	0.437863	-0.379193	-0.291343	-0.275174	-0.924473	-0.86304	-0.725914
0.00841587	-2.26955	down	0.000512075	-2.47796	down	0.0150142	-1.80486	down	0.000692569	-2.19954	down	Rv2932	0.992628	0.962027	1.51391	1.05521	0.509716	-0.376642	-0.287465	-0.256282	-0.248945	-0.0294034	0.444174	0.535874	-0.142864	-0.0187676	0.00621438	-0.00621438
0.121168	1.2183	up	0.00221967	1.6638	up	0.00923018	1.42516	up	0.00474724	1.73269	up	Rv0649	-0.489322	-0.427437	-0.420282	-0.528168	-0.50185	0.116547	-0.158999	0.562157	0.152021	0.0903652	-0.107721	-0.0903652	0.332561	0.134659	0.133313	0.712164
0.000561769	1.38399	up	0.00030308	1.5416	up	0.00603877	1.28041	up	0.00118329	1.33653	up	Rv2801c	-0.409313	-0.536549	-0.479059	-0.310606	0.077539	0.0100303	0.0172729	0.281737	0.173551	0.116361	-0.0801883	0.033618	-0.185247	0.0358963	-0.0100303	-0.0720186
0.867419	1.02054	up	0.803297	1.03446	up	0.95678	1.00617	up	0.222616	-1.19966	down	Rv0267	-0.152143	0.158288	-0.0974336	0.0219712	-0.335787	0.171891	0.199893	-0.284933	0.401571	-0.0219712	-0.317507	0.0838685	0.208271	0.122946	-0.433683	-0.529127
0.474629	1.08878	up	0.0314582	1.35071	up	0.0139476	1.4137	up	0.00454092	1.57824	up	Rv0192	-0.702064	-0.302685	-0.270902	-0.1938	-0.0692899	-0.417212	-0.247456	-0.0297148	0.0297148	0.19908	0.13976	0.119013	0.137561	0.298527	0.29289	0.281434
0.280528	-1.24159	down	0.126903	-1.37654	down	0.00556356	-1.9377	down	0.00892802	-1.59158	down	Rv0448c	0.741231	0.618011	0.183552	0.278715	-0.333049	0.475067	0.287543	0.159044	0.293147	-0.469209	-0.771333	-0.228749	-0.496813	-0.297743	-0.159044	-0.188461
0.0188055	1.63667	up	0.00725229	1.77266	up	0.00336208	1.98191	up	0.00106027	2.39808	up	Rv1991A	-0.413134	-1.10314	-0.976508	-0.994184	-0.354308	-0.173779	0.0451572	-0.0166733	-0.148955	0.0281417	0.0166733	0.163403	0.165368	0.377779	0.454213	0.338423
0.0243361	1.26578	up	0.00586421	1.60198	up	0.000644756	2.08339	up	0.000169363	2.49909	up	MTB000067	-0.706632	-0.753298	-0.604623	-0.359916	-0.310453	-0.277158	-0.210663	0.1769	-0.1769	0.221219	0.471484	0.249092	0.637863	0.759145	0.857395	0.529316
0.00918355	1.30346	up	0.00393715	1.60499	up	0.000427793	2.07841	up	0.000184054	2.45093	up	MTB000067	-0.658196	-0.769125	-0.579064	-0.409001	-0.243053	-0.257155	-0.164301	0.15911	-0.15911	0.236146	0.451865	0.262285	0.640749	0.73133	0.863985	0.473125
0.689205	1.04428	up	0.474709	-1.04382	down	0.114464	1.18705	up	0.976081	1.00173	up	Rv1962A	0.046478	-0.0327208	0.170491	-0.143422	0.371345	-0.0823076	-0.0709054	-0.0791371	-0.0114148	-0.0644629	0.364627	0.396729	0.0114148	0.037452	-0.0125301	0.01318
0.53372	1.07629	up	0.96504	1.00396	up	0.653143	-1.04128	down	0.649419	1.0458	up	Rv0060	0.272649	-0.150208	-0.142252	0.0490627	-0.140018	0.25475	0.225389	0.100756	-0.0380735	-0.0236588	-0.101586	-0.0752239	0.0236588	0.171563	0.119691	-0.0755005
0.269647	1.11095	up	0.00628632	1.26101	up	0.0131658	1.299	up	0.00368699	1.28509	up	Rv0337c	-0.456298	-0.300725	-0.18023	-0.268811	0.0867124	-0.2198	-0.316089	0.0184321	0.0992055	-0.0184321	0.197946	0.125067	-0.0953622	0.10177	0.0537887	0.025517
0.928679	1.01763	up	0.0284688	1.61481	up	0.00998929	1.85062	up	0.00809497	1.94114	up	Rv0479c	-1.10726	-0.770731	-0.269988	-0.449579	-0.261533	-0.735814	-0.875185	-0.104892	0.12592	0.104892	0.304734	0.186609	0.224525	0.338605	0.403596	0.18035
0.40699	1.05708	up	0.0431978	1.17978	up	0.959634	-1.00327	down	0.101187	1.13491	up	Rv0424c	-0.248874	-0.148781	-0.0761056	0.103195	-0.00121164	-0.0376639	0.00121164	0.168411	0.12147	0.147753	-0.0755525	-0.1191	-0.0973964	0.140297	0.0874276	0.0420814
0.946495	-1.00916	down	0.926845	-1.00754	down	0.0333225	1.33122	up	0.763189	1.02256	up	Rv1962c	-0.188418	-0.0671666	0.210803	-0.0310748	0.345285	-0.205697	-0.235946	-0.120212	0.091974	-0.061157	0.497878	0.531446	0.152035	0.0446951	0.0310748	-0.0360901
0.609031	-1.11155	down	0.244616	1.18704	up	0.811442	-1.03292	down	0.574634	1.06042	up	Rv0360c	-0.352377	0.173281	-0.206805	0.0446851	-0.813739	0.00576758	0.0943453	0.0770738	0.450696	-0.0415924	-0.246167	-0.305726	0.1558	0.0195253	-0.0157712	-0.00576758
0.103451	1.4386	up	0.00546889	1.97484	up	0.0039971	2.14628	up	0.00315812	2.05663	up	Rv1982A	-1.35304	-0.802123	-0.664699	-0.690639	0.0815356	-0.59771	-0.542716	-0.0254109	0.31234	0.0254109	0.369636	0.335046	-0.0320375	0.2473	0.0663221	0.174353
0.0128075	1.28136	up	0.00888133	1.31446	up	0.00412475	1.4735	up	0.000396281	1.6448	up	Rv0419	-0.307397	-0.593418	-0.408268	-0.269846	0.0204196	-2.6226e-05	-0.131568	0.0845437	2.6226e-05	-0.0853663	0.216602	0.280809	-0.00387144	0.3269	0.319849	0.322793
0.00507487	1.60654	up	0.00014472	2.25066	up	0.00077572	2.27526	up	1.77804e-06	3.29845	up	Rv0373c	-1.08716	-1.00266	-1.08379	-0.880945	-0.530715	-0.439579	-0.01875	0.388598	0.0205185	0.061002	0.01875	-0.0383813	0.536801	0.674056	0.794822	0.655563
0.0129202	-1.44286	down	0.00661965	-1.47104	down	0.000479284	-1.44605	down	0.010939	-1.22417	down	Rv0235c	0.520089	0.279652	0.296076	0.354091	-0.411435	0.100655	-0.18859	-0.0163677	-0.125703	-0.440996	-0.144764	-0.195528	-0.168621	0.154246	0.0163677	0.0413945
0.673885	-1.09359	down	0.221428	-1.2247	down	0.100348	-1.35186	down	0.304548	-1.17107	down	Rv0455c	0.724758	0.14077	-0.0344253	0.108671	-0.380741	0.458039	0.240308	0.0953231	-0.176321	-0.0914578	-0.221751	-0.365791	-0.0124555	0.0420074	0.0124555	-0.0331197
0.0555285	1.69312	up	0.0778312	1.55273	up	0.106783	1.46084	up	0.0250101	1.83548	up	Rv0078A	0.082819	-0.772606	-1.00015	-0.640955	-0.132228	0.357023	0.306084	0.232119	-0.0472574	-0.028616	-0.107783	-0.0103216	0.0103216	0.319373	0.276616	0.284311
0.185352	1.36733	up	0.168097	1.35873	up	0.0431895	1.63764	up	0.0192968	1.87134	up	Rv2142A	0.0136709	-0.805778	-0.98688	-0.745384	-0.478512	0.0726805	-0.133371	-0.0136709	-0.360308	-0.19252	0.0339794	0.173704	0.033886	0.332625	0.331496	0.154824
0.0428252	1.07802	up	0.000108203	1.47649	up	0.00166471	1.29389	up	5.416e-05	1.79666	up	Rv0147	-0.356862	-0.324427	-0.360821	-0.241877	-0.215784	-0.162753	-0.259304	0.150944	0.309137	0.263455	0.0584674	-0.0584674	0.152157	0.534363	0.639262	0.399344
0.0826477	-1.43641	down	0.00326082	-1.98578	down	0.00500105	-1.81336	down	0.00444764	-1.79316	down	MTB000009	1.09127	0.743107	0.412015	0.879755	-0.151335	0.502139	0.426392	-0.0115764	-0.295092	-0.317828	-0.134247	-0.168767	0.0716298	0.0115764	-0.0728977	-0.121588
0.930886	1.02421	up	0.060753	1.53549	up	0.0316112	1.72539	up	0.0133653	1.86741	up	Rv0137c	-1.16353	-0.538792	-0.380268	-0.260434	0.144997	-0.99153	-0.807184	-0.187741	0.202793	0.0837913	0.32182	0.365465	-0.0837913	0.404663	0.27941	0.261765
0.209801	1.23132	up	0.0035401	1.72004	up	0.00810348	1.62254	up	0.000149836	2.94229	up	Rv0389	-0.449713	-0.398141	-0.914925	-0.784444	-0.682924	-0.197012	-0.129881	0.196803	0.0987423	0.141365	-0.0942447	0.0942447	0.184342	0.861336	0.96325	0.93581
0.00153565	-1.67819	down	8.8892e-05	-1.79412	down	0.000116545	-1.66194	down	1.14489e-05	-2.02095	down	Rv0296c	0.697682	0.761023	0.832694	0.83432	0.304689	-0.0964537	-0.10467	-0.164533	0.0838242	-0.104831	0.122267	0.10725	-0.0838242	-0.154594	-0.214346	-0.331878
0.74569	1.05877	up	0.73955	-1.05021	down	0.349035	-1.16299	down	0.664296	1.06409	up	MTB000024	0.501083	-0.0992598	-0.135704	-0.203223	-0.243839	0.276595	0.261599	0.020782	-0.188406	0.00277424	-0.33379	-0.269786	-0.00277424	0.112743	0.148749	0.054522
0.681413	1.07671	up	0.821166	-1.0317	down	0.494578	-1.11253	down	0.592376	1.08136	up	MTB000024	0.491568	-0.0730283	-0.0819547	-0.225225	-0.228464	0.228803	0.403086	-0.0735333	0.0151885	0.006809	-0.260362	-0.210039	0.0923889	0.224035	0.204817	-0.006809
0.0396462	1.61255	up	0.0294181	1.53752	up	0.0269371	1.54287	up	0.00323816	2.13262	up	Rv0657c	-0.124562	-0.662199	-0.862097	-0.792632	-0.284153	0.254241	0.266823	0.114329	-0.114075	0.0304384	-0.0370951	-0.0304384	0.113253	0.337539	0.556139	0.55309
0.00560887	1.53456	up	0.00928906	1.4959	up	0.000345047	2.61775	up	0.00067727	1.92599	up	Rv0309	-0.625262	-0.841247	-0.822604	-0.424646	-0.0318518	0.0589542	-0.208957	-0.00517082	0.00517082	-0.292267	0.819419	0.866473	0.443771	0.353843	0.148259	0.299377
0.0179847	-1.41151	down	0.0565729	-1.30342	down	0.0209579	-1.35164	down	0.0912721	-1.21185	down	Rv0451c	0.219883	0.287967	0.276217	0.6997	-0.0409656	-0.0713944	-0.26654	-0.0485158	0.175463	-0.16103	-0.063231	-0.0650811	-0.0630002	0.132859	0.0409656	0.107366
0.0168216	1.47824	up	0.00328388	1.6526	up	0.000354569	2.37108	up	0.000133561	2.70558	up	Rv0258c	-0.927102	-0.822776	-0.538062	-0.478419	0.0136569	-0.352693	-0.0441029	-0.0367358	0.149847	-0.0136569	0.629378	0.639577	0.392914	0.775636	0.638355	0.819056
0.866678	-1.03605	down	0.484432	1.14369	up	0.479424	1.17565	up	0.84708	1.06203	up	Rv0453	-0.0796485	0.215678	0.330249	-0.0565624	0.677331	-0.207838	-0.315499	-0.224879	0.687465	0.425773	0.0168681	1.00766	-0.0168681	-0.490776	-0.0831361	1.14168
0.0718848	1.37805	up	0.052769	1.38751	up	0.193894	1.22153	up	0.693481	-1.0562	down	Rv0470A	-0.0707264	-0.314574	-0.669501	0.014884	-0.014884	0.288409	0.334414	0.316288	0.132086	0.189174	0.0563803	-0.116033	0.145788	-0.216117	-0.42263	-0.377839
0.531653	-1.15292	down	0.338162	1.23204	up	0.345105	1.22486	up	0.485864	1.15987	up	Rv1952	-0.854531	-0.186223	-0.0357487	0.251513	-0.108597	-0.517485	-0.608553	0.00894189	0.24419	0.0312641	0.172071	-0.00894189	0.0959756	0.0695426	-0.143011	0.0966303
0.230209	1.09188	up	0.0022065	1.27425	up	0.0026399	1.31719	up	0.000153585	1.50101	up	Rv2596	-0.303354	-0.397211	-0.253894	-0.238291	0.0260932	-0.271575	-0.268657	0.0114205	0.154391	-0.0114205	0.150224	0.185436	-0.0378172	0.374591	0.217423	0.271215
0.166053	1.24202	up	0.943706	-1.00556	down	0.509558	-1.08089	down	0.0567331	-1.21051	down	Rv0107c	0.225491	0.124191	-0.192881	-0.00482869	-0.0276849	0.59766	0.482072	0.0632927	0.0218608	0.00482869	-0.259079	-0.162493	0.198882	-0.242435	-0.167313	-0.303123
0.125927	1.34872	up	0.0407866	1.37532	up	0.0103108	1.68825	up	0.00284749	1.85454	up	Rv0119	-0.927434	-0.534403	-0.44941	-0.31291	0.169096	-0.531924	-0.010525	-0.227122	-0.0889499	0.02724	0.147066	0.010525	0.440887	0.232721	0.437841	0.334507
0.53788	-1.09358	down	0.776219	1.04301	up	0.87477	-1.02189	down	0.698171	1.05592	up	Rv0230c	-0.32756	-0.121526	0.0745351	0.4141	0.00569606	-0.133083	-0.230124	0.0537918	0.240699	-0.0825784	0.0381868	-0.0438626	-0.0583861	0.156448	-0.00569606	0.114415
0.240099	1.19651	up	0.0116082	1.60006	up	0.00994311	1.56351	up	0.00441368	1.7669	up	Rv1102c	-0.822228	-0.626748	-0.474381	-0.215488	0.00724554	-0.361216	-0.473683	0.10429	0.339706	-0.0137448	0.193578	0.143899	-0.00724554	0.423005	0.132853	0.303665
0.00206886	1.58501	up	0.00329877	1.43942	up	8.88806e-05	1.78099	up	0.0057614	1.57579	up	Rv0252	-0.543656	-0.556332	-0.773565	-0.550571	-0.162322	0.171599	0.166101	-0.0675247	0.0675247	-0.241629	0.298756	0.191385	0.189803	0.136605	-0.242717	0.256256
0.399169	-1.05214	down	0.00309906	1.28884	up	0.18314	1.09332	up	0.00420993	1.36337	up	Rv0187	-0.268014	-0.136224	-0.111544	0.0103245	-0.100808	-0.265923	-0.232338	0.238736	0.265419	0.214964	-0.0103245	-0.0918808	0.109249	0.280823	0.458943	0.222672
0.0308235	1.81275	up	0.000181106	2.43394	up	0.00198625	2.51566	up	3.5613e-05	2.92123	up	Rv0465c	-1.4615	-1.26909	-1.05771	-1.09537	0.25178	-0.815127	-0.524852	0.0965748	0.187137	-0.0965748	0.234677	0.44133	-0.345937	0.347466	0.269911	0.359602
0.327695	-1.36865	down	0.295347	-1.21942	down	0.222992	-1.43393	down	0.772778	1.04094	up	Rv0284	0.176591	0.0139828	-0.32682	0.39747	-1.21348	-0.283992	0.335121	-0.606023	-0.10814	0.0514908	-0.568314	-1.06847	0.272788	0.161662	0.221913	-0.0139828
6.75832e-05	2.30533	up	6.81307e-05	2.36193	up	5.51855e-05	2.25318	up	0.00101636	1.92546	up	Rv0960	-1.12531	-1.0163	-1.00914	-1.3275	0.0769756	-0.00656438	0.185817	-0.00302959	0.159207	0.205036	0.0310619	0.121978	0.0041554	-0.104735	0.00302959	-0.421375
0.495234	-1.20501	down	0.474609	-1.17285	down	0.337025	-1.31849	down	0.90006	-1.01449	down	Rv0283	0.0288706	0.113664	-0.242048	0.373964	-0.884814	-0.213148	0.496671	-0.753495	-0.0072031	0.276497	-0.381067	-1.01663	0.406864	-0.0204759	0.156852	0.0072031
0.000253577	-2.02266	down	3.82099e-05	-2.53584	down	4.36344e-05	-2.75506	down	6.99032e-06	-4.02954	down	Rv2274A	1.23094	1.40486	1.52409	1.1626	0.438963	0.254466	0.249676	0.0253408	-0.0253408	-0.0355241	-0.0811117	-0.0583236	-0.254956	-0.600229	-0.681622	-0.75813
0.0331574	1.14442	up	0.000715664	1.44199	up	0.000273653	1.46684	up	0.000651218	1.69617	up	Rv0049	-0.389947	-0.484317	-0.440136	-0.628358	-0.2325	-0.293664	-0.347071	0.127103	0.0269446	-0.0269446	0.0738854	0.0740714	0.0531068	0.311975	0.423518	0.0942693
0.188452	1.16754	up	0.273554	1.13897	up	0.141678	1.19677	up	0.00439833	1.6548	up	Rv3697A	0.122637	-0.303291	-0.398387	-0.387492	-0.0476599	0.0200768	-0.0268836	0.00286865	-0.161726	-0.00286865	0.04146	0.060946	-0.0498548	0.499294	0.524488	0.431284
5.73975e-05	-1.40818	down	0.000324018	-1.48021	down	1.37398e-05	-1.82928	down	0.000321464	-1.67454	down	Rv0427c	0.611511	0.600022	0.509831	0.498703	0.0344994	0.0444458	0.104611	-0.0422542	0.11442	-0.104521	-0.404367	-0.249461	-0.294942	-0.177321	-0.354413	-0.0344994
4.79085e-05	2.42252	up	3.06289e-05	2.69437	up	8.15291e-05	2.3874	up	0.00157554	2.25065	up	Rv0959A	-1.34623	-1.09104	-1.17511	-1.44867	0.0149825	-0.0346057	0.0533645	0.108165	0.230412	0.155472	-0.0149825	0.0944054	-0.108899	0.0467532	0.14658	-0.478099
0.052937	-1.18437	down	0.859142	-1.00434	down	0.687206	1.02156	up	0.000114055	1.30451	up	Rv0417	0.0017693	-0.0769546	0.0537641	0.0261858	-0.0258148	-0.351814	-0.351153	0.000557661	-0.00456977	-0.0111368	-0.000557661	0.177525	-0.0810907	0.375051	0.366951	0.412106
0.746756	1.03874	up	0.209081	1.18025	up	0.803914	-1.03752	down	0.762283	1.05472	up	Rv0492c	-0.446742	-0.0191696	0.140849	0.0241597	-0.125639	-0.0263441	0.090791	0.01283	0.194969	0.283812	-0.311196	-0.266444	0.192528	-0.377136	-0.01283	0.39485
0.22247	-1.35164	down	0.0330456	-1.73973	down	0.113947	-1.48321	down	0.430277	-1.17872	down	MTB000063	0.294462	0.459716	-0.239949	0.863706	-0.454841	0.0258994	0.158261	-0.360397	-0.53078	-0.471951	-0.332931	-0.407496	0.0677152	0.140412	-0.0258994	0.207282
0.331819	-1.19881	down	0.722336	1.0329	up	0.0250473	1.34145	up	0.0201914	1.29711	up	Rv0245	-0.217589	-0.323314	0.0603561	-0.243208	0.0862589	-0.757921	-0.655955	-0.31344	-0.031971	-0.0573125	0.306001	0.390586	0.031971	0.217851	0.289009	0.0762267
0.0439944	-1.15907	down	0.0842375	-1.10667	down	0.173788	-1.11402	down	0.0159736	-1.19334	down	Rv0180c	0.243951	0.179953	0.203448	0.00427222	0.0572088	-0.0813096	-0.141094	-0.00427222	0.0730226	-0.0336998	0.118863	0.0637028	-0.176167	-0.117674	-0.0181448	-0.155467
0.00697427	-1.48683	down	0.00370722	-1.53596	down	0.0038548	-1.48387	down	0.000465807	-1.86136	down	Rv0015c	0.346159	0.538034	0.774018	0.682246	0.175745	-0.0802813	-0.0568466	-0.135735	0.0687447	-0.0350976	0.0317521	0.0472393	-0.0317521	-0.328733	-0.311146	-0.293858
0.0805123	-1.41644	down	0.231636	-1.2413	down	0.501732	-1.11417	down	0.118783	-1.31509	down	Rv0231	-0.191957	0.31493	0.512061	0.597505	0.0285513	-0.342275	-0.268677	-0.183188	0.200573	-0.0285513	0.236264	0.0320609	0.188154	-0.131542	-0.0618551	-0.0676887
0.251904	-1.26162	down	0.0612666	-1.22476	down	0.226018	-1.17545	down	0.146593	1.13706	up	Rv0193c	-0.000482559	0.238769	-0.060998	0.128864	-0.788693	-0.216682	0.229164	-0.360547	0.000482559	-0.287818	-0.216469	-0.431246	0.177706	0.346801	0.0869198	0.351811
0.409499	1.28172	up	0.211083	1.29055	up	0.416838	1.19559	up	0.724818	-1.06777	down	Rv0172	-0.430505	-0.0354781	-0.661703	0.293925	-0.589921	0.528227	0.510607	0.174383	0.268763	0.0354781	0.0380435	-0.253473	0.363277	-0.201084	-0.365023	-0.342997
0.0213284	1.39253	up	0.000333116	1.84851	up	0.000504059	2.1979	up	2.20005e-05	2.92715	up	Rv0116c	-0.634236	-1.0086	-0.946238	-0.819138	-0.121482	-0.524434	-0.477132	0.00800037	0.102928	-0.00800037	0.306745	0.487043	0.0584316	0.76101	0.649135	0.682185
0.0101376	-1.37161	down	0.13106	-1.21212	down	0.00740071	-1.35493	down	0.0520098	-1.21616	down	Rv1943c	0.204266	0.485676	0.433403	0.148128	-0.02036	-0.253098	-0.140551	-0.238617	0.217774	0.141863	-0.169017	-0.111009	-0.0810275	-0.062923	0.02036	0.149157
0.323462	4.53721	up	0.508085	-2.47451	down	0.151004	-8.11169	down	0.167379	-7.3338	down	MTB000018	4.22418	5.3436	-0.22023	-0.508506	2.31405	4.99063	5.87002	0.54103	0.22023	1.9466	-0.907807	-0.918118	-0.604801	-0.666594	-0.612283	-0.715524
0.0409651	-1.43522	down	0.00107723	-2.30075	down	0.00189598	-2.11687	down	0.000889222	-2.20111	down	MTB000040	1.18789	1.12548	0.618274	0.876661	0.189268	0.6534	0.449743	-0.0433018	-0.39976	-0.307031	-0.347362	-0.0855014	0.0433018	-0.0790131	-0.197055	-0.282408
0.767685	1.04856	up	0.655175	-1.06429	down	0.243816	-1.20285	down	0.766239	1.04027	up	MTB000024	0.436134	0.0124521	-0.149302	-0.215614	-0.230721	0.274617	0.224097	0.0349336	-0.251516	0.00965357	-0.426851	-0.300112	-0.00965357	0.113164	0.167015	-0.0465703
0.000443967	-1.44031	down	8.68859e-06	-1.88854	down	6.07919e-05	-1.43207	down	0.000474906	-1.50842	down	Rv0466	0.489314	0.630916	0.517348	0.510569	0.135315	-0.0503654	-0.0529776	-0.440846	-0.392238	-0.307621	0.0567999	0.0182867	-0.0182867	-0.0926738	0.0891533	-0.164475
0.0623331	1.45482	up	0.102766	1.37527	up	0.937119	1.01214	up	0.45791	-1.14395	down	Rv2758c	-0.412936	-0.00200129	-0.235247	0.401768	0.302942	0.465482	0.667782	0.415159	0.593094	0.18459	0.00200129	-0.105621	-0.0304451	-0.0764251	-0.544557	-0.147384
0.00177549	-1.3704	down	0.0411135	-1.2672	down	0.0603641	-1.19993	down	0.000507163	-1.46508	down	Rv0310c	0.512471	0.255597	0.342941	0.274354	-0.139123	-0.0385172	-0.147117	-0.243974	0.121196	0.136865	0.0385172	0.27528	-0.0636108	-0.195413	-0.209235	-0.209255
0.00884311	1.13161	up	0.000933143	1.186	up	0.000216792	1.38443	up	0.0098455	1.21426	up	Rv0189c	-0.256696	-0.223101	-0.145383	-0.254354	0.011066	-0.0258212	-0.109782	0.0292425	-0.011066	0.0604682	0.261014	0.322801	0.164421	0.0429525	0.19626	-0.0586295
0.00117015	-1.69851	down	0.00913395	-1.386	down	0.000761806	-1.69937	down	0.00118433	-1.59489	down	Rv0234c	0.409098	0.792269	0.741629	0.6272	0.0114312	-0.195352	-0.181236	0.0559483	0.277971	0.180934	-0.0741529	-0.101805	-0.191405	-0.0162959	-0.0650005	-0.0114312
0.238653	1.09571	up	0.0263891	1.23945	up	0.105849	1.13954	up	0.0126734	1.3053	up	Rv0271c	-0.28328	0.0437586	-0.296019	-0.249912	-0.105451	-0.0812724	-0.00678611	0.0914824	0.17891	0.0696027	-0.0237529	0.000180006	-0.000180006	0.223599	0.233271	0.107176
0.0651539	-1.18184	down	0.000441445	-1.46443	down	0.0011792	-1.35862	down	0.00119099	-1.48454	down	Rv0665	0.467716	0.314529	0.380592	0.448476	0.377551	0.105776	0.00207019	-0.0415685	-0.260817	-0.140138	-0.012491	0.0533559	-0.158796	-0.313917	-0.185563	-0.00207019
0.822939	1.08858	up	0.688443	1.08721	up	0.879977	1.0386	up	0.599949	-1.11206	down	Rv0167	0.150697	0.0879827	-0.718682	0.312571	-0.971753	0.685916	0.52761	0.213652	0.1237	-0.101046	-0.0879827	-0.361508	0.487828	-0.142461	-0.245025	-0.197793
0.179688	-1.1536	down	0.176645	-1.08532	down	0.543913	1.04355	up	0.00731179	1.24077	up	Rv1495	-0.0504057	0.0328791	0.185789	-0.0767686	0.0846326	-0.306608	-0.327835	-0.14366	-0.0328791	-0.109216	0.132474	0.18507	-0.0644391	0.364196	0.333923	0.3042
0.994232	1.00105	up	0.276015	-1.14235	down	0.347234	-1.11996	down	0.336011	1.11605	up	Rv0254c	0.34839	-0.0245645	-0.189009	-0.0309722	-0.295435	0.301876	0.0759671	0.0245645	-0.283479	-0.239199	-0.279393	-0.182173	0.0491011	0.240217	0.277569	0.0353062
0.297696	1.32989	up	0.00622525	2.1212	up	0.125507	1.43985	up	0.0349279	1.61781	up	Rv0250c	-0.890596	-0.601511	-0.953573	-0.0770106	-0.846966	0.0499701	0.138902	0.389657	0.54188	0.431098	-0.105403	-0.438149	0.229298	0.153236	0.0868459	-0.0499701
2.41906e-06	1.73174	up	1.14442e-05	1.66146	up	5.7934e-06	1.89375	up	0.000699523	1.4908	up	Rv0206c	-0.70081	-0.643424	-0.739205	-0.75001	0.0528293	0.12241	0.0763364	-0.0379739	0.0202947	0.089952	0.263792	0.126759	0.248097	-0.0745239	-0.0202947	-0.302007
0.0200814	-1.79966	down	0.00603365	-1.6217	down	0.037137	-1.59532	down	0.0523074	-1.49308	down	Rv0077c	0.700808	0.340635	0.70894	0.419437	0.234032	-0.562791	-0.587046	-0.359955	-0.172082	0.0668688	-0.0668688	0.269209	-0.596514	-0.247992	-0.297469	0.43795
0.0805816	1.21295	up	0.0820961	-1.14474	down	0.0112568	-1.25984	down	0.000495458	-1.73645	down	Rv0075	0.237696	0.309545	0.0652857	0.00984621	0.207821	0.511249	0.583278	-0.118288	0.00417614	-0.00417614	-0.191814	-0.202313	-0.138829	-0.678339	-0.514191	-0.729103
0.444421	1.22324	up	0.102041	1.30518	up	0.286183	1.21506	up	0.852562	1.02739	up	Rv0174	-0.464663	0.029614	-0.524812	0.083962	-0.626792	0.341979	0.50001	0.194958	0.213036	0.0878196	-0.029614	-0.170595	0.386366	-0.0324545	-0.248032	-0.259487
0.00828689	1.46282	up	0.797992	-1.02388	down	0.506047	1.07742	up	0.0607401	-1.22632	down	Rv3384c	0.0967321	0.143309	-0.313371	-0.0199986	0.423434	0.539903	0.612912	0.0199986	-0.119602	-0.0725536	0.0865731	0.266344	-0.100192	-0.289258	-0.323383	-0.34035
0.00922325	-1.2056	down	0.0212172	-1.15662	down	0.0131222	-1.28925	down	0.00621671	-1.28924	down	Rv0073	0.23513	0.0915203	0.273901	0.330807	-0.0880203	0.017478	-0.0401793	0.0687733	0.00444889	-0.00444889	-0.183462	-0.261072	0.0434456	-0.0517459	-0.0887899	-0.260509
0.0687625	1.35094	up	0.00207123	1.79416	up	0.000693854	1.76874	up	0.00329731	1.51478	up	Rv1982c	-0.883248	-0.586094	-0.45271	-0.584027	0.171733	-0.416151	-0.333265	0.0693619	0.442364	0.138641	0.253292	0.183654	0.151656	0.0596087	-0.0822303	-0.0596087
0.975522	1.00627	up	0.147431	-1.33712	down	0.49958	1.13534	up	0.171851	1.3214	up	MTB000036	0.0980284	-0.198724	-0.605476	0.285927	-0.471853	0.04335	0.140365	-0.377174	-0.715081	-0.480319	-0.0452912	-0.04335	0.322816	0.376085	0.460874	0.0540478
0.000549039	-1.97958	down	0.000117908	-2.37013	down	0.000600056	-2.17544	down	0.000259555	-2.21591	down	Rv0203	0.818679	1.27748	1.08193	1.08556	-0.0543919	0.115017	0.181526	-0.161848	-0.246263	-0.129063	-0.0569758	-0.250364	0.141149	-0.143404	0.0543919	-0.156962
0.00283261	1.69814	up	0.000303381	1.70303	up	0.00400286	1.81164	up	0.000484648	1.52296	up	Rv0599c	-0.790696	-0.61324	-0.58257	-0.497149	0.429115	-0.00913095	0.00913095	0.0742154	0.256681	0.110679	0.307651	0.513596	-0.112109	0.0241547	-0.00957394	-0.0566983
0.00953665	1.62272	up	0.00301408	1.7438	up	0.00108885	1.96603	up	0.000932553	2.11203	up	Rv2829c	-0.568156	-1.13144	-0.946096	-0.767234	-0.306354	0.0658541	-0.223948	0.0222292	-0.0222292	-0.152992	0.078846	0.113159	0.174152	0.243071	0.338799	0.0943298
0.125919	1.12533	up	0.0114086	1.25035	up	0.910787	-1.00708	down	0.313268	-1.0691	down	Rv0202c	-0.0368309	-0.189754	-0.0188432	0.14467	0.0472832	0.235164	0.153036	0.334203	0.292418	0.264819	-0.0213566	-0.103576	0.0188432	-0.101474	-0.0738273	-0.189476
0.00429107	1.75312	up	0.00057689	2.35356	up	0.000574309	2.46582	up	4.03475e-05	4.25747	up	Rv0188	-0.851796	-1.36619	-1.3885	-1.04355	-0.47085	-0.241524	-0.345389	0.172458	0.0305481	0.013998	0.172926	0.259737	-0.013998	0.908002	0.972328	0.90213
0.527903	-1.06907	down	0.997072	1.00037	up	0.762005	-1.03102	down	0.58298	1.06134	up	Rv0274	0.320255	-0.226615	-0.0561991	-0.00109673	-0.164542	-0.109545	0.0122948	-0.0404015	0.0611525	0.00809765	-0.0569181	0.0274887	-0.0755501	0.224916	0.0588884	0.00109673
0.00174294	1.55352	up	0.00701462	1.39591	up	0.000434958	1.93647	up	0.00243384	1.70286	up	Rv2010	-0.559722	-0.832946	-0.556549	-0.415551	0.0146155	0.0806842	0.0377593	-0.0308537	-0.121325	-0.177768	0.366064	0.46969	0.250956	0.351783	0.193137	-0.0146155
0.653377	1.12953	up	0.22898	1.33486	up	0.38295	1.21616	up	0.112157	1.58008	up	Rv2863	0.0626013	-0.31895	-1.00956	0.00116611	-0.680496	0.123811	0.135295	-0.010478	0.313153	-0.00116611	-0.105209	-0.0844822	0.0881391	0.38852	-0.0522013	0.695125
0.342252	-1.23401	down	0.0913512	-1.21035	down	0.0313275	-1.41344	down	0.184785	-1.16465	down	Rv0481c	0.483954	0.241226	-0.0378556	0.301192	-0.673723	0.301267	0.203766	-0.0245271	-0.0977325	0.0373831	-0.362236	-0.402515	0.0085125	-0.0085125	0.17387	-0.0836611
0.00290832	1.88689	up	0.00480318	1.67281	up	0.00126984	2.5979	up	0.000321771	2.74129	up	Rv2104c	-0.464767	-0.967299	-0.958698	-0.977411	0.0183337	-0.0574844	0.26106	-0.0988929	-0.182096	-0.0183337	0.468165	0.873768	0.263969	0.545458	0.78753	0.505443
0.41185	-1.19673	down	0.69265	-1.07086	down	0.211338	-1.45531	down	0.901241	1.03595	up	Rv2550c	0.537114	0.274643	0.0563397	-0.0563402	-0.275256	-0.416204	0.522967	-0.240345	0.0608864	0.491955	-0.955212	0.442864	-0.502808	-0.225117	-0.12171	1.10852
0.511736	-1.05945	down	0.0161207	1.18711	up	0.0304985	1.22269	up	0.000198012	1.67719	up	Rv0157A	-0.104131	-0.2171	-0.366378	-0.143497	-0.517482	-0.21243	-0.143362	0.0660491	0.0344424	0.0185342	-0.00197172	0.00197172	0.246831	0.616342	0.526331	0.472137
0.00499395	1.51905	up	0.000424254	1.82827	up	7.44783e-05	2.55486	up	9.38633e-06	3.09998	up	Rv0064A	-0.837124	-1.0455	-0.704453	-0.838302	-0.0263	-0.370287	-0.362945	-0.125057	0.141159	0.0263	0.579802	0.599294	0.311599	0.810276	0.822653	0.694807
0.000103847	-1.82404	down	8.77004e-07	-2.17906	down	7.84049e-07	-2.25695	down	2.10061e-06	-2.52393	down	Rv0156	1.04678	1.15302	1.06443	1.15294	0.0711885	0.346979	0.293309	0.0194993	-0.0582442	-0.0194993	-0.0777469	-0.108038	-0.0244632	-0.249347	-0.134938	-0.309849
0.550909	-1.13322	down	0.139823	-1.41159	down	0.728728	1.07434	up	0.373689	1.19774	up	MTB000008	-0.031064	-0.00471783	-0.343667	0.719564	-0.310968	-0.0405626	0.0653315	-0.18991	-0.464132	-0.582825	0.173444	0.00471783	0.387259	0.316965	0.365315	0.353767
0.521201	-1.14718	down	0.148553	-1.40096	down	0.688535	1.08625	up	0.330457	1.22256	up	MTB000008	-0.0392871	-0.0228477	-0.365241	0.70787	-0.369771	-0.0453286	0.0311952	-0.193822	-0.477688	-0.577365	0.178737	0.0228477	0.366871	0.311252	0.386855	0.381996
0.0372682	-1.54139	down	0.00374707	-1.87576	down	0.00601915	-1.71761	down	0.000645002	-2.41203	down	Rv0248c	0.446095	0.650242	0.973685	1.048	0.504935	-0.0230632	-0.0160432	-0.230258	0.0160432	-0.169688	0.0574822	0.0312314	-0.0914006	-0.436041	-0.505551	-0.530638
0.196378	1.22138	up	0.00125464	2.06531	up	0.00073066	1.99988	up	0.000570369	2.31806	up	Rv0372c	-0.991879	-0.721791	-1.06802	-0.650786	-0.926119	-0.451109	-0.331602	0.351591	0.274079	-0.0609536	0.069952	0.0609536	0.294486	0.254475	0.216424	0.593505
0.684054	1.05221	up	0.0582431	1.31394	up	0.00705191	1.57841	up	0.0260867	1.32968	up	Rv0474	-0.576699	-0.245335	-0.117173	-0.309623	0.0484347	-0.459644	-0.305138	-0.186693	0.185718	0.246046	0.436326	0.485251	0.117217	0.132258	0.212783	-0.0484347
0.223939	1.28847	up	0.0541548	1.83971	up	0.0875695	1.47847	up	0.0531451	1.645	up	MTB000033	-0.85631	-0.628568	0.136957	-0.616053	-0.148206	-0.240692	0.0129042	0.574738	-0.174814	0.765543	0.016634	-0.0402193	0.242934	0.193796	0.500384	-0.0129042
0.112703	1.23732	up	0.00175915	1.81343	up	0.00144807	1.77376	up	0.000703662	1.89869	up	Rv1246c	-0.964518	-0.866979	-0.696147	-0.485327	-0.205981	-0.561383	-0.570726	0.0374179	0.266525	0.0124831	0.151171	0.0820193	-0.0124831	0.147655	0.18292	0.184711
0.662471	1.17235	up	0.0591423	1.80262	up	0.0983947	1.78715	up	0.314768	1.30664	up	Rv0350	-1.15329	-0.500647	0.118344	-0.123075	0.694937	-0.712982	-0.53774	0.148083	0.590274	0.567929	0.685474	0.759369	-0.175853	-0.118344	0.226555	-0.194629
0.000313328	-2.40475	down	0.000415986	-2.06394	down	0.00012101	-2.28299	down	0.000268009	-2.19149	down	Rv0214	0.845069	1.12811	1.19527	1.23974	0.0672672	-0.315523	-0.243263	-0.0581515	0.219008	0.00906873	-0.155034	-0.102532	-0.00906873	-0.00913835	-0.177274	0.0968158
0.00530065	-1.1622	down	0.727691	-1.01761	down	0.0787177	1.08498	up	0.936059	-1.00467	down	Rv0318c	-0.125619	0.0181961	0.000656128	-0.0465045	-0.193906	-0.294642	-0.276981	-0.199216	0.00129986	0.00742578	-0.000656128	0.0844746	0.154243	0.00296831	0.0699883	-0.20809
0.197631	-1.14701	down	0.146188	-1.20613	down	0.0806224	-1.17998	down	0.157878	-1.14144	down	Rv0213c	-0.00769925	0.186567	0.134803	0.432765	-0.19331	0.106284	0.0532339	0.102644	-0.00549006	-0.348497	-0.0295589	-0.0803158	-0.0465877	0.0689018	-0.0871184	0.00549006
0.000311492	1.80413	up	0.000885219	1.61077	up	0.155961	1.16202	up	0.236984	1.09731	up	Rv0353	0.0146236	-0.342489	-0.2675	-0.296101	0.615428	0.662982	0.606912	0.508096	0.425598	0.460959	-0.0146236	0.179913	-0.18399	-0.0760512	-0.0362959	-0.154345
0.00445111	-1.26253	down	0.00419718	-1.3119	down	0.00624351	-1.26663	down	0.00246935	-1.32405	down	Rv0076c	0.368251	0.220243	0.263677	0.40424	-0.0460272	0.0819421	-0.102561	-0.109993	0.0593996	-0.182086	-0.0303531	-0.139648	0.0893078	0.0303531	-0.156909	-0.146024
0.00049635	1.62879	up	0.000662571	1.88171	up	0.000158924	1.81952	up	0.000135465	2.19854	up	Rv0473	-0.646676	-0.875865	-0.908223	-0.668643	-0.0255742	-0.0316014	-0.155972	0.216374	0.272735	-0.077538	0.133051	0.107491	0.0255742	0.510483	0.211167	0.363427
0.0213602	-1.11858	down	0.0214708	-1.14923	down	0.0125545	-1.27326	down	0.00209081	-1.34458	down	Rv0072	0.250208	0.0953398	0.235049	0.127214	0.0336876	0.0386944	-0.0265207	-0.114203	-0.00613117	0.0491972	-0.202792	-0.318048	0.00613117	-0.296991	-0.115507	-0.338108
0.407366	1.2738	up	0.157705	1.32756	up	0.147229	1.38059	up	0.732428	1.06242	up	Rv0173	-0.573433	-0.0253663	-0.670148	0.144982	-0.657351	0.381827	0.479964	0.0253663	0.278871	0.0791154	0.21941	-0.103597	0.437076	-0.177852	-0.111952	-0.291116
0.00104607	-1.66334	down	2.13715e-05	-2.20388	down	1.8884e-05	-2.28355	down	1.65563e-05	-2.87157	down	Rv0249c	1.13243	1.09938	1.29493	0.995394	0.55596	0.404489	0.228913	-0.0165062	-0.0285311	0.0165062	-0.0307903	-0.103594	-0.0478554	-0.306675	-0.336037	-0.531206
0.0311114	1.27415	up	0.01043	1.24606	up	0.000562863	1.62921	up	1.64221e-05	1.61859	up	Rv0617	-0.381194	-0.465651	-0.312005	-0.43786	0.209166	-0.132587	-0.22549	-0.245428	0.0110552	-0.0110552	0.346827	0.448119	0.12003	0.302884	0.322558	0.261245
0.163415	-1.19004	down	0.996912	-1.00093	down	0.217772	-1.23901	down	0.254371	-1.21162	down	Rv0062	0.0577226	0.305179	0.195315	-0.0941906	0.0419946	-0.405028	-0.0419941	-0.577776	0.711157	0.21061	-0.230015	0.225744	-0.575285	-0.262344	-0.492098	0.271642
0.530424	1.04443	up	0.0957473	-1.19931	down	0.334733	1.0821	up	0.844175	1.01722	up	Rv0488	0.174536	0.133005	-0.120441	-0.059984	0.140102	0.00479388	0.138579	-0.382187	-0.302147	-0.00693679	-0.00479388	0.194453	0.247163	-0.0668089	-0.0167534	0.252779
0.0709167	-1.2036	down	0.126103	1.10547	up	0.616139	1.03371	up	0.169287	1.14849	up	Rv0438c	-0.210009	-0.101513	0.0976858	-0.00664902	-0.159791	-0.290689	-0.516966	0.0581641	0.106013	0.104426	0.00664902	0.0768533	-0.105373	0.0702443	-0.00862074	0.372215
0.227543	1.1888	up	0.000358042	1.64801	up	0.0144604	1.86339	up	0.000726781	2.57129	up	Rv0246	-0.584762	-0.482289	-0.454393	-0.7152	-0.703203	-0.0495589	-0.176203	0.221198	0.0495589	0.213947	-0.154586	0.354751	0.81613	0.485435	0.738449	1.18611
0.061038	-1.21852	down	0.99044	-1.00146	down	0.784012	-1.02685	down	0.0519857	-1.23449	down	Rv0433	-0.081089	0.315496	0.247937	0.350472	-0.0341864	-0.113202	-0.083375	-0.0512323	0.443586	0.225937	0.187434	0.0341864	0.288297	-0.0901751	-0.0446873	-0.152275
0.17393	1.20554	up	0.0355203	1.2433	up	0.105157	1.24989	up	0.869305	1.0144	up	Rv2494	-0.393301	-0.126371	0.0432663	-0.100204	0.438231	-0.0636797	0.00202227	0.121779	0.212765	0.175524	0.319344	0.327972	-0.114374	-0.18311	-0.185446	-0.00202227
0.997712	1.00033	up	0.127057	1.27445	up	0.0245674	1.42623	up	0.0268619	1.43369	up	Rv0218	-0.602118	-0.280821	-0.239691	0.0457313	-0.278516	-0.210084	-0.317636	-0.0548284	0.342519	-0.0457313	0.156394	0.297553	0.274988	0.129812	0.374518	0.247211
0.00318078	2.41095	up	0.0110042	1.78688	up	0.00209033	2.31719	up	0.00186534	2.413	up	Rv0623	-0.565004	-1.07004	-1.3333	-1.22398	-0.0892804	0.380243	0.373598	-0.0707433	-0.359737	-0.201442	0.100584	0.29044	0.101865	0.246245	0.351258	0.0707433
0.00289603	1.50301	up	0.000297424	2.08505	up	6.54588e-05	2.09467	up	0.000110242	2.16429	up	Rv0355c	-1.0061	-1.01922	-0.724409	-0.921739	-0.246133	-0.503851	-0.240063	-0.0659795	0.224228	0.268404	0.127198	0.0913415	0.228031	0.198764	0.32334	0.0659795
0.0358816	-1.74247	down	0.0103567	-2.10049	down	0.00647115	-2.27305	down	0.000618431	-3.92753	down	Rv0009	0.397678	1.2518	1.33707	1.20373	0.472016	0.0125051	0.254783	-0.147125	0.138458	-0.0608058	-0.0125051	-0.170413	-0.228263	-0.952635	-0.885098	-0.940425
0.697379	-1.08167	down	0.151227	-1.3012	down	0.052193	-1.48824	down	0.454643	-1.12596	down	MTB000038	0.552275	0.15285	-0.209857	0.460197	-0.311849	0.296394	0.392277	0.0640032	-0.322418	-0.16453	-0.381664	-0.510637	-0.111912	0.117682	-0.0640032	0.14947
0.601921	-1.04658	down	0.000171296	1.83315	up	0.00193862	1.8289	up	0.000276263	2.13455	up	Rv2862A	-0.697547	-0.736632	-0.53406	-0.727715	-0.506196	-0.929603	-0.783195	0.0400004	0.286535	0.274468	0.123878	-0.0400004	0.507081	0.296342	0.287376	0.676103
0.267269	-1.05259	down	0.266359	-1.05246	down	0.0937138	-1.11634	down	0.274573	-1.04791	down	Rv0041	0.186362	0.0508144	0.0317476	-0.0285408	0.0431573	-0.0585282	-0.0261719	0.000395536	-0.0698502	0.028434	-0.113021	0.0216854	-0.204691	-0.000395536	0.0135887	-0.0354407
0.0362948	-1.37247	down	0.609498	1.06276	up	0.0409558	-1.39246	down	0.10742	-1.25196	down	Rv0241c	-0.0883894	0.521374	0.423747	0.309039	-0.212631	-0.0992823	-0.184086	0.409613	0.421612	0.306551	-0.209439	-0.325136	-0.0240059	0.0253081	0.0240059	-0.147551
0.00666291	1.30398	up	0.00223673	1.40258	up	0.00181017	1.40688	up	0.000851915	1.54663	up	Rv1247c	-0.429294	-0.494965	-0.577976	-0.264307	-0.0319657	-0.139848	-0.00431585	-0.0217586	0.110689	0.0504279	0.0961099	0.0521693	0.00431585	0.26241	0.203028	0.0970368
0.0839105	-1.40575	down	0.00369272	-1.8861	down	0.00624285	-1.73869	down	0.00594947	-1.67465	down	MTB000009	0.997844	0.661115	0.350085	0.765935	-0.186044	0.436265	0.357003	-0.028002	-0.304538	-0.332437	-0.172082	-0.216263	0.075587	0.028002	-0.0811088	-0.0972297
0.0026444	-1.30674	down	0.00708348	-1.27195	down	0.00165585	-1.36339	down	0.00159126	-1.36639	down	Rv0021c	0.210122	0.434097	0.422284	0.429066	-0.0232236	-0.0598547	0.0468338	-0.0545208	0.129934	0.00512814	-0.0886986	-0.133333	0.00212359	-0.00212359	-0.13686	-0.0904458
0.123878	-1.11259	down	0.0080589	-1.21374	down	0.00135555	-1.34643	down	0.000397147	-1.47776	down	Rv0014c	0.153381	0.306317	0.241324	0.388906	-0.0182374	0.214762	0.159144	0.0182374	0.0359924	-0.0751588	-0.0903151	-0.160049	-0.219594	-0.267723	-0.36624	-0.238821
0.0221819	-1.55027	down	0.000230257	-2.28395	down	0.000134201	-2.43906	down	8.2608e-05	-3.25948	down	Rv1241	1.15531	1.40667	0.911848	1.15415	0.167118	0.645857	0.760455	0.0641417	-0.0641417	-0.103605	-0.191181	-0.103337	-0.0934701	-0.56531	-0.36374	-0.713889
0.105744	1.42948	up	0.073908	1.35298	up	0.103483	1.28214	up	0.0191385	1.5095	up	Rv1740	0.018929	-0.468607	-0.607431	-0.526759	-0.357157	0.412741	0.302972	0.265233	-0.018929	-0.125788	-0.128244	-0.10849	0.124485	0.276113	0.238084	0.0801015
0.372091	1.06586	up	0.124447	1.16188	up	0.110899	1.1591	up	0.723108	1.02361	up	Rv0176	-0.244402	-0.0865765	-0.120197	0.0222425	-0.177261	0.0642748	0.0673361	-0.121269	0.257647	0.191322	0.107875	-0.0793676	0.288796	-0.220684	-0.0158472	0.0158472
0.486868	1.13867	up	0.0161963	1.58304	up	0.00514202	1.83512	up	0.00235124	2.05188	up	Rv1113	-0.968276	-0.676611	-0.272413	-0.501989	0.0102134	-0.601776	-0.660861	-0.0337076	0.217552	-0.0102134	0.347295	0.345646	0.120212	0.530047	0.462865	0.303453
0.0263836	-1.42495	down	0.00168167	-1.76393	down	0.00200423	-1.70937	down	0.000317314	-2.28349	down	Rv0164	0.407175	0.757974	0.751547	0.894523	0.451174	0.0557308	0.0687761	-0.14466	0.00397205	-0.207279	-0.00397205	-0.0280628	-0.179954	-0.363224	-0.503228	-0.598856
0.477782	-1.09543	down	0.0212968	-1.26084	down	0.622686	-1.04497	down	0.16913	-1.10725	down	Rv2872	0.135648	-0.014396	0.269638	0.316552	0.397118	-0.127063	-0.133965	-0.224023	-0.0389187	-0.209624	0.157564	0.259234	-0.0765817	0.0896356	0.00296903	-0.00296903
0.00430185	-1.3438	down	0.00263559	-1.40718	down	0.00221514	-1.39806	down	0.000944022	-1.45481	down	Rv0102	0.595023	0.306753	0.499724	0.373393	0.108204	0.000241995	-0.0562327	-0.154756	0.0302665	-0.0227668	-0.000241995	0.00504613	-0.123908	-0.0822599	-0.134168	-0.0748937
0.223187	1.15432	up	0.475629	-1.04512	down	0.0117166	1.31894	up	0.438132	-1.04639	down	Rv0135c	-0.112446	0.00694418	0.0868821	-0.0471816	0.521336	-0.0229936	0.0734305	-0.223999	-0.0631061	0.0467534	0.442926	0.532284	0.173589	-0.0146265	-0.00694418	-0.224061
0.0685898	1.18233	up	0.299524	1.11771	up	0.0146166	1.33159	up	0.0174321	1.25592	up	Rv0616A	-0.266799	-0.171681	-0.098696	-0.198884	0.278244	-0.107288	0.00187993	-0.332881	0.0724304	0.190042	0.258762	0.430513	-0.00187993	0.330592	0.121251	-0.0176413
0.36235	1.07053	up	0.000818649	1.46309	up	0.000758847	1.34821	up	0.00172448	1.5677	up	Rv2063A	-0.367814	-0.546704	-0.364436	-0.343666	-0.319432	-0.134769	-0.467789	0.219789	0.190496	0.0197949	0.0452776	-0.0197949	0.0506902	0.26769	0.0443788	0.41692
0.952137	1.01523	up	0.683199	-1.09937	down	0.0994596	1.56255	up	0.0275623	1.96184	up	MTB000079	-0.0237141	-0.465322	-0.847176	0.201332	-0.757222	0.0237141	-0.0522223	-0.16944	-0.777212	-0.314537	0.0881643	0.264653	0.727722	0.790651	0.942925	0.331895
0.336041	1.05646	up	0.000194667	-1.29788	down	0.614463	-1.023	down	0.0724914	-1.20824	down	MTB000010	0.0876231	0.0969939	0.0177379	-0.0177379	-0.0330195	0.223452	0.185737	-0.29468	-0.377147	-0.318179	-0.104455	0.0406337	0.10388	-0.288394	0.0375829	-0.429445
0.329194	-1.17813	down	0.888163	-1.0182	down	0.717491	1.04965	up	0.822447	-1.02872	down	Rv0159c	-0.3218	-0.0313787	0.11114	0.3628	0.121257	-0.321556	-0.418642	-0.0889649	0.111098	-0.00963068	0.25745	0.0638003	-0.0209656	0.0509996	-0.0926142	0.00963068
0.765457	-1.03214	down	0.854495	1.01476	up	0.255655	1.10261	up	0.880705	-1.01404	down	Rv0007	-0.30106	-0.0523114	0.0952468	0.057076	0.139598	-0.237265	-0.190043	-0.0930028	0.0257792	-0.0201364	0.113547	0.138296	0.0201364	-0.0437555	0.0619407	-0.229316
0.00576093	1.42954	up	0.00905478	1.37898	up	0.000406959	2.01681	up	0.00135885	1.82721	up	Rv2009	-0.55539	-0.787754	-0.43204	-0.382158	0.027971	-0.000876665	-0.0984423	0.000876665	-0.134453	-0.0936353	0.493143	0.580078	0.345001	0.404753	0.452248	0.133925
0.243178	1.18337	up	0.294931	1.1596	up	0.880818	1.01826	up	0.164181	1.20099	up	Rv1720c	0.23433	-0.173604	-0.42435	-0.176563	-0.09969	0.234813	0.188447	0.276901	0.0223961	-0.0635438	-0.163524	-0.0223961	-0.140881	0.135402	0.0943084	0.157813
0.0748601	-1.16929	down	0.0073265	-1.46691	down	0.0173623	-1.28469	down	0.00204461	-1.56566	down	MTB000075	0.337257	0.560365	0.189623	0.22164	0.0654082	0.1104	0.12897	-0.154188	-0.412797	-0.109695	-0.102607	0.00568056	-0.00568056	-0.27236	-0.252639	-0.43365
0.321436	4.55817	up	0.516881	-2.42506	down	0.153603	-7.97202	down	0.169378	-7.23579	down	MTB000018	4.19464	5.31276	-0.237632	-0.540226	2.29854	4.9796	5.83438	0.518321	0.237632	1.95714	-0.943639	-0.928908	-0.565132	-0.680196	-0.62756	-0.71054
0.0180722	-1.6243	down	0.000136198	-2.46149	down	0.000614435	-2.09734	down	0.00021092	-2.33191	down	MTB000040	1.293	1.15453	0.809442	1.03569	-0.00831246	0.621476	0.50687	-0.165512	-0.267537	-0.24605	-0.14238	0.00831246	0.147868	-0.105687	-0.0955226	-0.243832
0.0171149	-1.6733	down	0.000531701	-2.56286	down	0.00137244	-2.17834	down	0.00072783	-2.36956	down	MTB000040	1.34676	1.28791	0.772866	1.03654	0.0257521	0.515785	0.563437	-0.0733585	-0.293637	-0.373209	-0.17322	-0.0257521	0.162348	-0.0294495	-0.0803661	-0.29099
0.019636	-1.27903	down	0.00417206	-1.41046	down	0.00198716	-1.44471	down	0.00178969	-1.4755	down	Rv0013	0.360675	0.415138	0.407325	0.689576	-0.021946	0.177308	0.184022	0.0313606	0.021946	-0.137277	-0.0546775	-0.0992885	-0.0338469	-0.0297389	-0.145377	-0.103968
0.211773	1.3128	up	0.0589752	1.81533	up	0.101758	1.46669	up	0.0557371	1.64709	up	MTB000033	-0.849622	-0.717546	0.169042	-0.589349	-0.0996742	-0.206376	-0.00661087	0.547009	-0.172057	0.715146	-0.0307093	0.00661087	0.191172	0.166881	0.465094	0.0371742
0.255194	1.26417	up	0.0544374	1.89003	up	0.0853213	1.47452	up	0.0428592	1.66878	up	MTB000033	-0.894194	-0.673499	0.115385	-0.57052	-0.175155	-0.275167	-0.0522413	0.725016	-0.212866	0.72596	-0.0174808	0.0174799	0.163627	0.147284	0.452613	0.0993757
0.0409419	1.18538	up	0.148511	1.07564	up	0.0009341	1.29333	up	0.0989363	-1.10059	down	Rv0205	-0.0758982	-0.208732	0.00472927	-0.0939989	0.296722	0.163631	-0.00472927	-0.0640802	0.0310001	0.068254	0.29394	0.251442	0.28746	-0.142018	-0.228072	-0.325173
0.49717	1.21866	up	0.757452	1.07176	up	0.125044	1.47824	up	0.022107	1.98246	up	MTB000016	-0.140688	-0.276966	-1.07731	0.0316472	-0.69439	0.139971	0.312805	-0.109452	-0.494904	-0.193195	-0.0316472	0.348352	0.277456	0.660782	0.766852	0.43676
0.140233	-1.16746	down	0.632553	1.05256	up	0.310372	1.09429	up	0.210122	1.1373	up	Rv0012	-0.383051	0.0484006	-0.0499737	-0.0116761	-0.191224	-0.411785	-0.364342	-0.228666	0.132715	0.0204422	0.0601351	0.0116761	0.0209544	0.0464532	-0.0119207	0.225088
0.0566073	1.23	up	0.00480144	1.40832	up	0.00877077	1.44478	up	0.00354891	1.44421	up	Rv3407	-0.410097	-0.599164	-0.225152	-0.451734	0.066884	-0.206357	-0.229149	0.0851507	0.162641	-0.0304832	0.208673	0.222719	-0.103441	0.217712	0.0304832	0.0780277
0.337659	-1.05915	down	0.00129169	-1.35998	down	0.0100209	-1.21584	down	0.0018433	-1.40703	down	MTB000010	0.290904	0.276301	0.105597	0.285827	0.0195913	0.234226	0.216414	-0.112545	-0.290786	-0.208468	-0.146131	-0.0195913	0.0388479	-0.222728	-0.14105	-0.39522
0.501582	-1.15742	down	0.113943	-1.49193	down	0.948623	1.01164	up	0.914584	-1.01961	down	MTB000072	0.46382	0.141371	-0.522317	0.070205	-0.553314	0.0585072	-0.023134	-0.201459	-0.93395	-0.481316	0.106934	0.100252	-0.0422685	-0.100793	0.023134	0.108395
0.667929	-1.0882	down	0.0698064	-1.53794	down	0.888574	-1.0234	down	0.828673	-1.03666	down	MTB000072	0.389762	0.177289	-0.477271	0.097945	-0.435678	0.0433743	0.16725	-0.293727	-0.932483	-0.495991	-0.0661042	0.147645	-0.0408466	-0.15017	0.0942714	0.0408466
0.0102524	1.57158	up	0.0005811	1.90546	up	9.22323e-05	2.87262	up	1.98848e-05	2.85065	up	Rv0064	-0.992054	-1.1159	-0.810846	-0.866586	0.0438995	-0.454965	-0.471335	-0.186222	0.181493	-0.0438995	0.740569	0.663441	0.324047	0.656813	0.439678	0.598339
0.027275	1.38594	up	0.000210782	2.01635	up	0.000316559	1.84663	up	0.000150307	2.41758	up	Rv1991c	-1.11667	-0.806146	-0.776506	-0.778205	-0.118771	-0.533516	-0.543252	0.125793	0.232078	0.0692193	0.0410836	0.0465305	-0.0410836	0.505469	0.222601	0.484476
0.0364838	-1.23763	down	0.00967103	-1.36649	down	0.441152	-1.07012	down	0.0695571	-1.26057	down	Rv2231B	0.338449	0.387457	0.159068	0.00281668	-0.0723772	-0.154447	-0.0300822	-0.198608	-0.317399	-0.169578	0.247722	0.0363283	0.0884552	-0.353319	-0.00281668	0.0197444
0.529893	-1.1405	down	0.117478	-1.4401	down	0.839842	1.04133	up	0.430122	1.1701	up	MTB000008	-0.0628324	0.019527	-0.349436	0.702794	-0.340635	-0.0371585	0.0413203	-0.239324	-0.515785	-0.590848	0.132385	-0.019527	0.294962	0.269618	0.323191	0.319627
0.0846932	-1.12695	down	0.0160456	-1.23196	down	0.00596263	-1.32141	down	0.000530239	-1.57696	down	Rv0017c	0.142842	0.229089	0.29936	0.458394	0.112617	0.138309	0.0790563	-0.0556159	0.0513721	-0.0513721	-0.0640883	-0.210403	-0.0844722	-0.323213	-0.432932	-0.368018
0.942763	-1.01911	down	0.261178	-1.31285	down	0.588415	1.12907	up	0.136199	1.4373	up	MTB000055	0.157274	-0.0596156	-0.866311	0.193214	-0.678362	0.041326	0.123516	-0.308272	-0.730669	-0.570756	-0.0843377	-0.041326	0.2195	0.340672	0.327443	0.470398
0.594934	-1.13013	down	0.11437	-1.36477	down	0.149236	-1.32847	down	0.248506	-1.23551	down	MTB000023	0.59073	0.462295	-0.231456	0.556161	-0.328463	0.481293	0.350996	-0.00765324	-0.0897393	-0.215291	-0.231001	-0.0264554	0.0614495	0.00765324	-0.0329175	0.143232
0.00024081	-1.31315	down	0.000109944	-1.26842	down	0.0378634	-1.15208	down	0.00931789	-1.20368	down	Rv0002	0.305508	0.327244	0.236902	0.230971	-0.191796	-0.0768323	-0.0849824	-0.0942407	-0.0669885	-0.0423894	0.0423894	-0.0512929	0.221632	0.0634594	0.0909371	-0.13127
0.0020775	1.37228	up	0.00595299	1.41954	up	0.0967102	1.1907	up	0.00663756	1.32208	up	Rv2801A	-0.320529	-0.494215	-0.43048	-0.223867	0.0409319	0.0588906	0.168082	0.335692	0.0783098	0.000436068	-0.0799973	0.073777	-0.340184	-0.0585058	-0.000436068	0.165557
0.136248	1.34316	up	0.110137	1.32557	up	0.0529039	1.37649	up	0.0195848	1.6137	up	Rv1560	-0.0164306	-0.425853	-0.674485	-0.649565	-0.348599	0.306817	-0.00607038	0.163258	-0.274232	0.00607038	0.0251224	0.0771086	-0.0440128	0.267861	0.436313	0.0422008
0.988846	-1.00167	down	0.00130404	-1.85783	down	2.62893e-05	-2.55731	down	6.41034e-05	-4.23642	down	Rv0059	0.689157	0.893252	0.635077	0.781236	0.419555	0.789015	1.03326	-0.431805	-0.0113111	0.0113111	-0.596949	-0.478095	-0.73979	-1.4661	-1.56905	-0.96435
0.209703	-1.19901	down	0.032919	-1.42853	down	0.304504	-1.14754	down	0.394768	-1.11374	down	MTB000001	0.397677	0.121837	-0.156182	0.431285	-0.260348	0.0337839	0.0369797	-0.172238	-0.455538	-0.319854	-0.107513	-0.0337839	0.141611	0.114838	0.0614524	-0.0465784
0.138516	-1.25299	down	0.0206951	-1.51361	down	0.181721	-1.21812	down	0.219471	-1.18334	down	MTB000001	0.488081	0.287556	-0.126444	0.478967	-0.215266	0.035594	0.0496712	-0.203693	-0.438318	-0.305847	-0.119082	-0.0455122	0.156734	0.0664687	0.0866671	-0.035594
0.154577	-1.23119	down	0.0258202	-1.44954	down	0.248898	-1.1691	down	0.246254	-1.16405	down	MTB000001	0.507553	0.136135	-0.0760746	0.444301	-0.231832	0.0359459	0.0546532	-0.173829	-0.404575	-0.269432	-0.0558367	-0.0359459	0.17452	0.0480189	0.11389	-0.0604248
0.229811	-1.30103	down	0.0418032	-1.5661	down	0.135535	-1.347	down	0.342556	-1.18125	down	MTB000078	0.775022	0.242964	0.0317845	-0.0153198	-0.535359	0.156906	0.0153198	-0.17473	-0.603749	-0.387207	-0.390433	-0.194071	0.0711074	0.0459967	0.171748	-0.162844
0.0667655	1.57951	up	0.572076	-1.11813	down	0.121022	1.38387	up	0.815456	-1.04302	down	MTB000012	0.571739	-0.0755405	-0.338872	-0.233953	0.291202	0.816024	0.813746	-0.0691052	-0.448046	-0.023591	0.390973	0.61098	0.346709	-0.0759225	0.023591	-0.187439
0.938956	1.01904	up	0.308253	-1.24305	down	0.313397	1.23693	up	0.0759569	1.50011	up	MTB000055	0.0302649	-0.192835	-0.885046	0.0668755	-0.729721	0.0124474	0.0633669	-0.345077	-0.702827	-0.629312	-0.0575409	-0.0124474	0.254722	0.299983	0.33686	0.382816
0.786435	1.07014	up	0.386219	-1.20838	down	0.315416	1.23818	up	0.0729522	1.52719	up	MTB000055	0.0373201	-0.262319	-0.90723	0.0656405	-0.677381	0.0542154	0.116609	-0.297326	-0.725979	-0.595859	-0.0455389	-0.0373201	0.207565	0.289457	0.316102	0.427141
0.95963	-1.01285	down	0.640201	-1.11481	down	0.0939978	1.55462	up	0.0314388	1.93135	up	MTB000079	-0.00505352	-0.443267	-0.813907	0.222162	-0.787216	0.00505352	-0.0531569	-0.130897	-0.774527	-0.345006	0.149193	0.26642	0.714023	0.817565	0.956084	0.29513
0.591594	-1.02678	down	0.000488628	-1.33454	down	0.020014	-1.13577	down	0.0069286	-1.33843	down	MTB000010	0.236026	0.155362	0.0748253	0.162769	-0.00981522	0.183295	0.183889	-0.21711	-0.341128	-0.219052	-0.117167	0.00981522	0.0280571	-0.240302	-0.0959558	-0.453636
0.0691724	1.41307	up	0.0113497	1.594	up	0.00805987	1.75193	up	0.000988931	2.38369	up	MTB000015	-0.473028	-0.701951	-1.09247	-0.499606	-0.494925	-0.138194	0.0543263	0.000856161	-0.0933654	0.0351598	-0.000856161	0.028559	0.323833	0.604426	0.673581	0.406288
0.000219088	1.2618	up	0.0303253	1.13605	up	0.0875163	-1.05226	down	0.000210196	-1.45366	down	Rv0051	0.0533357	-0.0297222	-0.0660639	0.0297222	0.297997	0.348823	0.350071	0.12339	0.305756	0.113373	-0.0825329	-0.0481124	-0.0993652	-0.441156	-0.630896	-0.556574
0.57429	-1.03735	down	0.00108949	-1.34681	down	0.0181102	-1.18157	down	0.00223055	-1.37915	down	MTB000010	0.250914	0.225384	0.0888176	0.288479	-0.00921154	0.26266	0.228032	-0.127176	-0.271026	-0.250239	-0.137364	0.00921154	0.0462484	-0.239412	-0.127687	-0.384056
0.62144	-1.1028	down	0.155906	-1.31891	down	0.976077	-1.00545	down	0.733421	-1.06042	down	MTB000072	0.464327	0.200565	-0.463727	0.167524	-0.365058	0.147001	0.0710509	-0.197428	-0.300969	-0.42311	0.0227983	0.289119	-0.0589392	-0.0227983	0.0814488	-0.0360339
0.0993716	1.42625	up	0.0273299	1.5014	up	0.00861365	1.74687	up	0.00230982	2.29439	up	MTB000015	-0.419064	-0.70532	-1.06858	-0.426688	-0.551164	-0.0372067	0.160307	0.0372067	-0.197417	-0.0456209	0.111618	0.0397491	0.298201	0.58837	0.736871	0.304341
0.160585	1.34243	up	0.0358769	1.4614	up	0.014913	1.65413	up	0.00245093	2.22713	up	MTB000015	-0.383007	-0.607213	-1.03769	-0.34484	-0.579326	-0.0456316	0.11993	-0.0101445	-0.137495	0.0101445	0.0394185	0.0691073	0.290125	0.524914	0.746748	0.41434
0.226781	1.27881	up	0.0418705	1.42345	up	0.0130518	1.67576	up	0.00331735	2.17843	up	MTB000015	-0.272582	-0.690088	-0.936584	-0.35589	-0.63013	-0.0972176	0.10039	0.0129223	-0.163196	-0.0129223	0.0900369	0.0858698	0.367177	0.609312	0.763983	0.305214
0.0290412	-1.30256	down	6.43392e-05	-2.2178	down	1.70119e-05	-2.43487	down	3.36765e-06	-3.50546	down	Rv0057	1.2813	1.10475	0.954144	1.12686	0.513761	0.782188	0.910296	-0.0970952	0.0879672	-0.0879672	-0.192187	-0.157635	-0.151419	-0.656567	-0.729685	-0.692268
0.96747	-1.00618	down	0.35135	-1.12601	down	0.516362	1.08294	up	0.0924942	1.25527	up	MTB000057	0.0992763	-0.119828	-0.430932	0.0805204	-0.443231	-0.00496745	0.143331	-0.0762327	-0.397948	-0.317719	-0.127434	0.00496745	0.189089	0.38093	0.168363	0.156477
0.816342	-1.05192	down	0.173753	-1.34981	down	0.511646	1.1332	up	0.216437	1.29649	up	MTB000036	0.0419498	-0.0422783	-0.67544	0.292531	-0.575562	-0.0198679	0.0889354	-0.240625	-0.726038	-0.619021	-0.0323234	0.0198679	0.266236	0.333592	0.461503	0.041295
0.761722	-1.07018	down	0.155908	-1.37445	down	0.663814	1.08989	up	0.226177	1.2978	up	MTB000036	0.188709	-0.00100541	-0.68658	0.266668	-0.548876	-0.00416303	0.0853088	-0.316458	-0.723546	-0.510705	0.00100541	-0.0588381	0.256235	0.360391	0.483177	0.110479
0.833655	-1.04151	down	0.233724	-1.24388	down	0.552872	1.10357	up	0.157612	1.29999	up	MTB000036	0.0999939	-0.0528533	-0.586663	0.187428	-0.54678	0.023443	0.0832255	-0.318793	-0.659127	-0.230694	-0.078048	-0.023443	0.263939	0.35706	0.453857	0.0605161
0.0075786	-1.32734	down	0.000430259	-1.71103	down	0.00246141	-1.4759	down	0.00128915	-1.86574	down	MTB000011	0.331238	0.667865	0.609386	0.451365	0.138194	0.0401087	0.140981	-0.19866	-0.299748	-0.281289	-0.0341263	0.0341263	-0.139889	-0.282274	-0.2379	-0.63418
0.620543	-1.11214	down	0.136058	-1.42362	down	0.650686	1.09955	up	0.359549	1.21114	up	MTB000008	-0.0404134	-0.0717502	-0.38126	0.70735	-0.32235	-0.0576119	0.0804048	-0.263322	-0.48326	-0.621664	0.167827	0.0404134	0.362932	0.287015	0.349859	0.352651
0.723477	1.04448	up	0.0301731	1.41558	up	0.721141	1.04541	up	0.45665	1.14194	up	Rv0397	-0.447287	-0.213841	0.0076127	0.190896	0.0370531	-0.0886021	-0.107055	0.411708	0.302172	0.44333	-0.159932	-0.0076127	0.012785	-0.0637231	-0.190049	0.481258
0.254325	-1.22819	down	0.0320789	-1.53894	down	0.108458	-1.29949	down	0.26389	-1.17361	down	MTB000078	0.63221	0.149872	-0.00487781	0.0778754	-0.450557	0.157766	0.0444872	-0.129198	-0.648033	-0.447283	-0.362467	-0.157412	0.0273407	0.00487781	0.117792	-0.174205
0.979001	1.00306	up	0.0560719	-1.35316	down	0.396576	-1.11101	down	0.0836498	-1.2944	down	MTB000065	0.379241	0.0403283	-0.0974257	0.463927	0.228216	0.214504	0.160075	-0.301658	-0.358279	-0.0595229	0.0274985	-0.0305989	0.137029	-0.0274985	-0.190785	-0.309005
0.733449	-1.0397	down	0.056544	-1.33195	down	0.237484	-1.15705	down	0.0629225	-1.31247	down	MTB000065	0.406394	0.102644	-0.0624917	0.495327	0.134107	0.235244	0.168562	-0.155244	-0.324331	-0.0546515	-0.0352237	0.0207388	0.0895312	-0.0207388	-0.1992	-0.250507
0.864286	-1.02058	down	0.0699712	-1.32925	down	0.410503	-1.10892	down	0.126151	-1.248	down	MTB000065	0.359099	0.0435236	-0.132349	0.455535	0.148691	0.201506	0.105985	-0.250518	-0.37481	-0.0621617	-0.013346	-0.0131829	0.123434	0.0131829	-0.18343	-0.244247
0.7106	-1.08071	down	0.117093	-1.37429	down	0.13844	-1.3129	down	0.0784587	-1.34617	down	MTB000023	0.626037	0.525485	-0.101985	0.463977	-0.213102	0.629333	0.382977	0.0158472	-0.419067	0.162288	-0.176412	-0.114561	0.247823	-0.0457597	-0.0158472	-0.0898256
0.606085	-1.1529	down	0.169981	-1.35822	down	0.202494	-1.29538	down	0.156341	-1.32188	down	MTB000023	0.699144	0.487974	-0.208789	0.563856	-0.500242	0.575337	0.465753	0.225329	-0.335927	-0.057915	-0.117283	-0.0588462	0.212629	-0.0456836	0.0456836	-0.0511296
0.102028	-1.2977	down	0.0095098	-1.64597	down	0.103303	-1.27531	down	0.0890687	-1.28517	down	MTB000001	0.614914	0.395189	-0.00627685	0.547509	-0.204328	0.136106	0.103864	-0.27356	-0.478872	-0.240885	-0.0591428	-0.0155771	0.185661	0.00627685	0.136105	-0.0647619
0.692145	-1.05735	down	0.102626	-1.3184	down	0.402209	-1.12805	down	0.264202	-1.18679	down	MTB000065	0.261799	0.13231	-0.188606	0.574254	0.0136671	0.150829	0.178954	-0.178618	-0.361786	-0.0711327	-0.0256767	-0.0136671	0.102665	0.0873752	-0.0868702	-0.156886
0.204374	-1.23453	down	0.0316313	-1.4997	down	0.34711	-1.18992	down	0.445988	-1.12483	down	MTB000078	0.671963	0.176029	0.114449	0.00347424	-0.32048	0.136506	-0.00347424	-0.126293	-0.484581	-0.418716	-0.288438	-0.116934	0.377213	0.0187707	0.315648	-0.119103
0.186041	-1.32487	down	0.0464842	-1.55692	down	0.124934	-1.3646	down	0.350936	-1.17269	down	MTB000078	0.75597	0.409113	-0.0329607	0.0461004	-0.479355	0.112502	0.0329607	-0.0964439	-0.563163	-0.372806	-0.395624	-0.146675	0.0805423	0.0831497	0.18312	-0.0720561
0.712893	-1.09417	down	0.105552	-1.40582	down	0.570301	-1.11026	down	0.985177	-1.00309	down	MTB000023	0.188311	0.136052	-0.561969	0.276351	-0.698426	0.217689	0.120276	-0.252013	-0.655443	-0.537707	-0.294544	-0.220313	0.0912175	-0.0151052	0.0156908	0.0151052
0.671967	-1.06737	down	0.182026	-1.18731	down	0.894499	1.01639	up	0.22316	1.17272	up	MTB000057	0.0905986	0.067575	-0.453143	0.0405393	-0.487542	-0.0588231	0.0733581	-0.259734	-0.413126	-0.26105	-0.179317	-0.0405393	0.0994153	0.301631	0.13872	0.0583878
0.000930148	2.21191	up	0.080867	1.3145	up	0.0319288	1.49537	up	0.68512	1.05007	up	Rv0659c	-0.0109539	-0.505243	-0.519094	-0.109434	0.904462	0.932849	0.740021	0.304895	0.0904112	-0.0703068	0.400644	0.471359	0.0109539	-0.146622	-0.333858	-0.166597
0.122064	1.22621	up	0.0145116	1.28699	up	0.132666	1.12237	up	0.00630088	1.31753	up	Rv1942c	-0.121323	-0.195825	-0.450534	-0.212653	-0.224258	0.329813	0.0417988	0.144806	0.212067	-0.000135183	-0.0758708	-0.159877	0.000135183	0.21151	0.135887	0.110872
0.0187593	1.6427	up	0.00983131	1.56741	up	0.018479	1.45523	up	0.00411539	1.70876	up	Rv1959c	-0.218283	-0.637959	-0.785614	-0.752627	-0.203982	0.364887	0.191427	0.149279	-0.00199533	0.00199533	-0.0914538	-0.0943329	0.0136764	0.173515	0.164762	0.184707
5.72311e-05	1.63686	up	0.000117024	1.83731	up	0.000205334	1.6359	up	9.25201e-05	1.76882	up	Rv2530c	-0.638585	-0.765242	-0.828256	-0.635818	-0.010283	0.00228024	-0.0101209	0.250597	0.207298	0.0239749	0.0344982	0.0636463	-0.118805	0.158601	-0.00228024	0.161119
0.00455973	1.21325	up	0.00508347	1.18869	up	0.0286422	1.18313	up	0.890199	-1.00514	down	Rv2757c	-0.0655632	-0.222805	-0.135415	-0.205814	0.0366182	0.192809	0.134995	0.115575	0.140177	0.0201554	0.0323434	0.243436	-0.0201554	-0.120406	-0.22998	-0.143982
0.0127507	1.19988	up	0.0155654	1.18459	up	0.0298638	1.15263	up	0.0148787	1.15356	up	Rv3697c	-0.227358	-0.260803	-0.203722	-0.0699983	0.183752	0.0453591	-0.0118599	0.0919089	0.125385	-0.0555472	0.0587163	0.0814404	-0.096776	0.0742335	-0.0392218	0.0118599
0.0943823	1.27705	up	0.00342261	1.97058	up	0.0129146	1.53239	up	0.011965	1.76424	up	Rv0595c	-0.89943	-0.513811	-0.311972	-0.353833	-0.0253959	-0.18131	-0.294149	0.679515	0.431746	0.265313	0.00979996	0.110384	0.167897	0.333132	-0.00979996	0.574523
0.105236	1.6113	up	0.0627591	1.60743	up	0.0731825	1.61045	up	0.728301	1.07562	up	Rv0598c	-1.05092	-0.377955	-0.145129	-0.019628	0.810526	0.019628	0.0392876	0.126719	0.497305	0.235013	0.459687	0.442849	-0.0353622	-0.192318	-0.50642	-0.180974
0.525411	-1.10847	down	0.798321	-1.03648	down	0.612261	-1.09322	down	0.730769	-1.07065	down	Rv0661c	-0.396098	0.20701	0.227998	0.205542	0.203695	-0.245819	-0.220261	-0.0841212	0.163992	-0.0516176	0.0516176	0.177411	-0.431422	-0.140375	-0.393655	0.421926
0.0649903	-1.22799	down	0.796736	1.02669	up	0.202097	1.14983	up	0.0101749	1.42807	up	Rv2063A	0.0993972	-0.129538	-0.0155668	-0.381319	-0.352554	-0.378764	-0.47786	-0.222679	-0.0440536	0.0604687	0.0155668	0.246739	0.0216985	0.357744	0.503286	0.360896
0.00020284	1.63504	up	0.000367649	1.60578	up	0.000116042	1.98216	up	2.36347e-05	1.97066	up	Rv0065	-0.612712	-0.733386	-0.782821	-0.874484	-0.0118103	-0.124579	0.0118103	-0.177865	-0.0375462	0.0126824	0.2757	0.345053	0.0879245	0.226673	0.246584	0.210237
0.426432	1.12509	up	0.0139508	1.43332	up	0.00476455	1.68112	up	0.00229191	1.75615	up	Rv1114	-0.803087	-0.571735	-0.316487	-0.33766	-0.00134325	-0.455194	-0.555055	0.00134325	0.0935998	-0.0585723	0.341964	0.324103	0.0604653	0.382997	0.326559	0.205972
0.0350468	1.25746	up	0.00225194	1.33462	up	0.105835	1.18743	up	0.019335	1.20724	up	Rv1953	-0.310895	-0.246565	-0.299379	-0.057858	-0.1172	0.227976	0.194756	0.233276	0.145308	0.184667	-0.00627947	-0.184148	0.247927	0.13752	-0.0146966	0.00627947
0.208574	1.40397	up	0.0139883	1.7731	up	0.0146472	1.84979	up	0.00954953	1.77906	up	Rv2527	-1.12259	-0.863365	-0.383824	-0.485407	0.420037	-0.626909	-0.465982	-0.0206752	0.33743	0.0206752	0.344536	0.323047	-0.146881	0.176179	0.0961795	0.0796027
0.000705495	1.50516	up	0.00103825	1.43033	up	0.00197372	1.37454	up	0.00672047	1.33263	up	Rv0301	-0.331309	-0.579596	-0.406929	-0.579012	0.0993664	0.182673	0.065078	0.02792	0.0184567	0.0800459	-0.0191381	0.0346997	-0.0613573	-0.0184567	0.0306017	-0.191955
0.000316226	1.96603	up	0.00525588	1.4647	up	0.000192732	2.31511	up	0.000278951	2.25123	up	Rv0609	-0.685973	-0.959463	-1.044	-1.07874	-0.0443816	0.0443816	0.0997138	-0.318439	-0.511094	-0.344792	0.236156	0.418881	0.152068	0.254279	0.371245	0.0604892
0.00073504	1.4515	up	4.34946e-07	1.52232	up	0.000122388	1.84941	up	6.87974e-09	1.70189	up	Rv0627	-0.626837	-0.635268	-0.599954	-0.62959	0.0878243	-0.182024	-0.161901	-0.0499187	-0.0137706	0.0137706	0.261311	0.43578	0.0953593	0.148191	0.148635	0.135857
0.0400432	1.15902	up	0.000850529	1.27286	up	0.000213969	1.30531	up	5.74757e-05	1.49465	up	Rv1561	-0.29606	-0.340527	-0.433675	-0.341078	-0.280958	0.00569773	-0.144539	0.020174	0.0518088	-0.0862741	0.0800166	-0.00569773	0.0203438	0.292175	0.163304	0.225432
0.0586992	1.47792	up	0.00685946	1.77411	up	0.0238316	1.55241	up	0.117565	1.28524	up	Rv0277c	-0.861762	-0.569758	-0.305202	-0.146825	0.402402	-0.158581	0.0342305	0.369701	0.395013	0.303912	0.258345	0.232959	-0.000424147	0.000424147	-0.195299	-0.131677
0.00221358	-1.82429	down	0.00038988	-2.37376	down	0.00011041	-2.63801	down	6.62102e-05	-3.14829	down	Rv2274c	0.879967	1.128	1.22094	1.39653	0.419885	0.3452	0.101981	-0.00258446	0.00258446	-0.272438	-0.229358	-0.231993	-0.267918	-0.413342	-0.60612	-0.475162
0.116742	1.20169	up	0.206544	1.3092	up	0.362443	-1.09285	down	0.463929	1.26265	up	Rv2231A	-0.324657	0.0103519	0.0189726	0.00365806	-0.00365806	0.176612	0.403485	0.889037	-0.108124	0.166387	-0.360907	-0.213764	-0.0283706	-0.140702	-0.313672	1.24497
0.376968	1.39664	up	0.396942	1.387	up	0.462869	1.19909	up	0.796081	1.10315	up	Rv2231A	-0.158033	0.106349	0.168471	-0.307414	-0.564695	1.41988	0.447711	1.51419	0.263344	-0.504593	-0.185359	0.934544	-0.106349	-0.441245	-0.569658	1.29282
0.333994	1.32802	up	0.239553	1.50076	up	0.821493	1.06393	up	0.309608	1.83133	up	Rv2231A	-1.16844	0.253487	0.0653005	-0.141272	0.0180335	0.327061	0.139539	0.595948	-0.204988	0.622942	-0.108888	-0.185191	-0.18089	-0.334352	-0.0180335	2.22787
0.612305	1.11716	up	0.129041	1.36272	up	0.0811923	1.40393	up	0.128656	1.30023	up	Rv0749	-0.723423	-0.411641	0.0328155	-0.0745225	0.377253	-0.439022	-0.341319	-0.0505605	0.480745	0.0267015	0.324319	0.295425	-0.0338969	0.145614	-0.0267015	0.134818
0.129608	-1.29174	down	0.00536777	-1.39899	down	0.00548357	-1.63528	down	0.00271711	-1.51698	down	Rv2186c	0.603118	0.624478	0.298357	0.340945	-0.319177	0.368061	0.243353	-0.0606685	-0.0168672	0.0245528	-0.305304	-0.440013	0.0168672	-0.232475	-0.0715032	-0.0994687
0.00439964	1.51668	up	0.000211405	2.28314	up	4.99922e-05	3.26234	up	5.97523e-05	3.03693	up	Rv2253	-1.30686	-1.34315	-1.10277	-0.901046	-0.530551	-0.556579	-0.600482	0.0381939	0.0826933	-0.0381939	0.637286	0.420321	0.569742	0.504008	0.333288	0.480169
0.111407	1.40311	up	0.0501624	1.23456	up	0.00480162	1.85949	up	0.00103305	1.71945	up	Rv2495c	-0.144598	-0.443756	-0.313928	-0.560809	0.671286	-0.184427	-0.118293	0.0273581	-0.185334	-0.0273581	0.631031	0.781715	0.174654	0.381381	0.520534	0.346605
0.0141509	1.89086	up	0.00575142	1.66062	up	0.00341427	2.16204	up	0.0137081	1.53451	up	Rv0883c	-0.878849	-0.973238	-0.422071	-0.537974	0.64809	-0.144365	0.144308	-0.0112576	0.0112576	0.0860677	0.514382	0.642176	0.0715146	0.021759	-0.0714068	-0.206112
0.24172	1.20724	up	0.580664	1.09085	up	0.728504	-1.05248	down	0.602297	-1.08563	down	Rv1596	0.485645	0.00298071	-0.245841	-0.217542	0.191425	0.368144	0.274513	0.289791	-0.00298071	0.10847	-0.108694	-0.0549378	-0.0388045	-0.10496	0.0363469	-0.268069
0.808654	-1.04241	down	0.0273638	1.56273	up	0.0066531	1.84705	up	0.00724273	1.87708	up	Rv3084	-0.830811	-0.48638	-0.111844	-0.75028	-0.281862	-0.786794	-0.745587	0.00210762	0.297725	-0.00210762	0.318219	0.245764	0.457211	0.229928	0.551471	0.309591
0.0843059	-1.15074	down	0.00586703	-1.36013	down	0.0125712	-1.3053	down	0.00800179	-1.33262	down	Rv3709c	0.48202	0.45484	0.250805	0.161093	0.0912776	0.159444	0.153147	-0.0780921	-0.068666	-0.172912	-0.0205626	0.0205626	-0.141572	-0.0609188	-0.024694	-0.145618
0.416586	-1.07014	down	0.886256	-1.00622	down	0.0325375	-1.11363	down	0.307647	1.05888	up	Rv1558	0.114101	0.00432682	-0.0907717	0.052598	-0.305336	-0.0113201	0.0834503	0.0404053	0.0538816	-0.0609455	-0.144122	-0.157914	-0.103579	0.102659	0.209476	-0.00432682
0.00468435	-1.43116	down	0.000163885	-1.9686	down	0.000189289	-1.94544	down	0.000120408	-2.17689	down	Rv0567	1.08183	1.03987	0.876213	0.730657	0.299989	0.474326	0.470563	-0.0754731	-0.0552161	-0.00439382	-0.0838621	0.00309205	-0.00309205	-0.23738	-0.0883052	-0.244694
0.211271	1.41805	up	0.216144	1.31026	up	0.00823907	2.47617	up	0.0041783	2.61737	up	Rv2497c	0.0602851	-1.00778	-0.573481	-0.739169	0.458929	-0.185903	-0.456424	-0.0602851	-0.313681	-0.151589	0.833639	1.00562	0.389966	0.877157	0.94491	0.647181
0.000597669	-1.77539	down	0.00105422	-1.70185	down	0.00296172	-1.711	down	0.127284	-1.45435	down	Rv3516	0.736765	0.60784	0.816566	0.521783	0.0129516	-0.289705	-0.195439	-0.291684	0.0155299	-0.0129516	-0.034363	0.103875	-0.381812	-0.129692	-0.285857	0.80663
0.659364	1.05934	up	0.927679	1.01254	up	0.287666	-1.16488	down	0.285925	-1.16572	down	Rv1257c	0.489662	-0.0100594	0.122652	-0.220645	0.184261	0.135408	0.216038	0.247535	-0.0253196	0.117948	-0.236175	-0.006176	-0.131987	-0.211596	0.006176	-0.172056
0.298725	1.16565	up	0.0114431	1.67466	up	0.11471	1.26699	up	0.0141595	1.60394	up	Rv1651c	-0.762941	-0.31482	-0.366092	-0.0350308	0.0192919	-0.233631	-0.231408	0.305343	0.541841	0.275262	-0.002707	0.002707	-0.0849466	0.278397	0.225519	0.431782
0.117433	-1.40272	down	0.367912	1.19664	up	0.498298	1.13629	up	0.101072	1.40442	up	Rv0565c	-0.70291	-0.266037	0.0275097	0.248586	-0.467966	-0.692151	-0.82421	-0.0317693	0.316592	-0.0275097	0.141979	-0.137524	0.0288992	0.311821	0.276923	0.361535
0.147951	1.22667	up	0.0143895	1.47693	up	0.0138713	1.45207	up	0.0068859	1.54422	up	Rv2100	-0.334469	-0.461561	-0.34458	-0.841458	0.0296049	-0.368422	-0.263477	-0.0621228	0.0749083	0.188482	0.000405312	0.12778	-0.000405312	0.0946517	0.169365	0.130064
7.03047e-05	-1.82656	down	8.58731e-05	-2.01247	down	9.63466e-05	-1.8641	down	0.000489432	-1.6953	down	Rv3528c	1.01911	0.76225	0.771535	0.853015	-0.0155578	-0.0529561	0.0155578	-0.201197	-0.0349937	-0.236288	0.032311	-0.123023	-0.050302	0.235954	0.0556693	-0.0218034
0.000866648	2.78555	up	0.000783737	2.50028	up	0.000642785	2.92204	up	0.00173701	2.17924	up	Rv0179c	-0.909109	-1.64411	-1.2785	-1.41692	0.40799	0.0358663	0.0535398	0.0297847	0.0128188	-0.0128188	0.289554	0.394316	0.0205741	-0.144047	-0.160741	-0.26022
0.105722	1.25809	up	0.922907	1.00736	up	0.121429	-1.18477	down	0.0601261	-1.4267	down	Rv1474c	-0.0333509	0.0763402	0.269504	-0.100896	0.714101	0.212567	0.225744	-0.0104518	0.0457129	0.15519	-0.223413	0.00802278	-0.359735	-0.690329	-0.680983	-0.00802278
0.000478419	1.69336	up	5.97431e-05	1.94446	up	1.24671e-05	2.43609	up	1.46964e-05	2.77566	up	Rv1087	-0.809845	-1.09348	-0.97833	-0.920469	-0.278118	-0.0397282	-0.254092	0.0555449	-0.0687571	0.0397282	0.295427	0.307788	0.398897	0.56373	0.609729	0.393446
0.0297564	1.36592	up	0.000697964	1.75504	up	0.0130672	1.30446	up	0.000800466	1.68202	up	Rv1330c	-0.558356	-0.629915	-0.329968	-0.374904	-0.0127425	0.225527	-0.283025	0.502204	0.261248	0.251197	-0.0667629	0.0127425	-0.215477	0.195323	0.215591	0.419803
0.111667	1.33008	up	0.0189745	1.53744	up	0.0265367	1.50699	up	0.00864656	1.91303	up	Rv2111c	-0.143542	-0.538802	-0.743333	-0.800794	-0.425487	-0.0633254	0.0535102	0.155528	-0.0331702	0.0693803	-0.11351	0.0331702	0.185488	0.497212	0.587778	0.0527291
0.74008	1.04068	up	0.0312931	1.39466	up	0.0123133	1.41229	up	0.0125783	1.56482	up	Rv3432c	-0.619702	-0.331189	-0.120937	-0.274851	-0.0864246	-0.524386	-0.226636	-0.0768492	0.150306	0.356277	0.0768492	0.249013	0.158237	0.10694	0.244295	0.576754
0.430634	-1.17287	down	0.946917	-1.00728	down	0.699833	1.06035	up	0.0840817	-1.24276	down	Rv1654	0.347932	0.0221725	0.102087	-0.244231	0.361608	-0.368667	-0.512092	-0.00321293	0.139576	0.00321293	0.212964	0.406559	-0.194927	-0.25571	-0.21567	-0.298304
0.00791675	1.26528	up	0.00456766	1.16657	up	0.00874478	1.12473	up	0.212756	-1.03702	down	Rv2538c	-0.113841	-0.186752	-0.0718031	-0.191737	0.153188	0.363936	0.078157	0.140438	0.0859637	0.0173006	-0.0173006	0.0718751	0.0310493	-0.191768	-0.220504	-0.168163
0.00713857	-1.51098	down	0.00137134	-1.78117	down	0.00695217	-1.48582	down	0.00464038	-1.6373	down	Rv2882c	0.552498	0.432055	0.482941	0.893735	-0.13581	0.0240908	0.0961733	-0.15289	-0.251265	-0.323411	-0.042202	-0.0139046	0.113258	0.0139041	-0.0736227	-0.303308
0.0191922	1.20812	up	0.000347641	1.5815	up	0.00982119	1.30835	up	0.0258983	1.19123	up	Rv3056	-0.452365	-0.26491	-0.184509	-0.193149	0.0653327	-0.0660489	-0.0021894	0.342189	0.388252	0.432231	0.0882218	0.0021894	0.251632	-0.0183794	0.0452135	-0.0906789
0.027379	-1.35195	down	0.232665	-1.1567	down	0.869805	-1.01507	down	0.0540339	1.29765	up	Rv3535c	0.175488	-0.0117595	0.0117595	-0.272179	-0.256997	-0.503185	-0.617467	-0.422915	-0.29616	0.0165231	-0.189767	0.0144398	0.0380528	0.133245	0.365306	0.556645
0.683562	-1.04178	down	0.018088	-1.33581	down	0.00433948	-1.36758	down	0.0258277	-1.44288	down	Rv1507A	0.500558	0.230324	0.165536	0.316362	-0.00307131	0.417392	0.318101	0.00307131	-0.316433	-0.0301814	-0.112583	-0.223207	-0.109515	-0.371665	-0.425542	0.119943
0.456081	-1.23502	down	0.626401	-1.12966	down	0.384146	-1.22664	down	0.1403	-1.46554	down	Rv3917c	-0.434115	0.392535	0.693917	0.618838	0.539687	-0.265506	-0.234401	-0.194567	0.395349	0.224924	0.0889165	0.0587137	-0.0783946	-0.342531	-0.299669	-0.0587137
0.00429698	-2.20215	down	0.00309488	-2.22974	down	0.00853755	-1.8611	down	0.00192433	-2.38918	down	Rv2945c	0.532768	1.00978	1.20146	1.34991	0.100013	-0.170661	-0.275658	-0.0775905	-0.064497	-0.258101	0.214338	0.103133	0.064497	-0.279172	-0.226453	-0.193482
0.0218538	1.40565	up	0.00243912	1.41307	up	0.000739252	1.9048	up	2.84969e-05	2.16528	up	Rv1780	-0.487285	-0.696578	-0.53206	-0.451153	0.266129	-0.264182	-0.153543	-0.128818	0.10211	-0.10211	0.468653	0.562774	0.132195	0.546258	0.500614	0.671473
0.779803	-1.04206	down	0.0150732	1.47517	up	0.270932	1.14134	up	0.143802	1.18872	up	Rv3011c	-0.517593	-0.235935	0.0593035	-0.169087	-0.351559	0.0542328	-0.528483	0.416076	0.19162	0.427463	-0.082751	-0.117429	0.124879	-0.0283053	0.0283053	0.100741
0.933283	-1.03001	down	0.642494	1.1937	up	0.694632	-1.14898	down	0.806788	-1.0922	down	Rv2804c	-0.512865	-0.264306	-0.00876856	1.3113	0.159683	0.160143	-0.0537868	0.796627	0.354947	0.00876856	-0.0917144	-0.0152955	-0.100036	0.166393	-0.255628	0.101557
0.0329321	1.21953	up	0.449084	1.0949	up	0.386863	-1.06608	down	0.399725	1.18747	up	Rv0212c	-0.00253987	0.124515	-0.0610344	-0.15985	0.141301	0.226234	0.417266	-0.20196	0.131671	0.38852	-0.270545	0.00253987	-0.0831234	-0.113204	-0.0614655	0.844169
0.0211748	1.29067	up	0.0095772	1.37783	up	0.00712556	1.42839	up	0.00872585	1.39574	up	Rv3869	-0.315008	-0.628793	-0.466023	-0.202501	-0.0734048	0.00329638	-0.0347676	0.103791	0.0842156	-0.0100627	0.171696	0.150484	0.0117612	0.142812	-0.00329638	0.0943379
0.267003	1.27035	up	0.000813955	2.07732	up	0.0024692	2.50107	up	1.93735e-05	4.15835	up	Rv2336	-0.944781	-0.921118	-1.17129	-0.649976	-1.1636	-0.256405	-0.309713	0.102454	0.301064	-0.00472975	0.37208	0.00472975	0.825454	1.21317	1.12608	1.06341
0.012274	1.41189	up	0.00410058	-1.21921	down	0.822809	1.02229	up	0.000178929	-1.86391	down	Rv2102	0.112235	-0.0581973	0.0581973	0.074126	0.835843	0.421894	0.374908	-0.272401	-0.151419	-0.294248	0.181792	0.275103	-0.221728	-0.950057	-0.943683	-0.661481
0.0205008	-1.15732	down	0.476533	-1.03137	down	0.974569	1.00132	up	0.00402923	1.19911	up	Rv0363c	0.116701	-0.0431886	-0.0474744	-0.000196934	-0.247835	-0.0998645	-0.265272	0.0025382	0.00761652	-0.124465	0.0834956	0.000196934	-0.0585914	0.322839	0.266814	0.215604
1.12838e-05	5.17364	up	2.02967e-07	8.39588	up	8.89443e-07	7.1442	up	4.38202e-07	10.8804	up	Rv0997	-2.6541	-2.77185	-2.93206	-2.69604	-0.655109	-0.329634	-0.192256	0.334257	0.348277	0.235968	0.0443406	-0.0443406	0.219777	0.750941	0.781589	0.507917
0.480263	-1.05735	down	0.754836	-1.02472	down	0.055489	-1.21552	down	0.0500582	-1.21729	down	Rv2852c	0.265662	0.115762	0.136129	-0.157072	0.0290201	-0.0099709	0.0099709	0.0110281	0.0864046	0.0672252	-0.106129	-0.187105	-0.281117	-0.113015	-0.237986	-0.229643
0.218017	-1.36523	down	0.93544	-1.03019	down	0.2603	-1.29923	down	0.782921	1.17116	up	Rv2231A	-0.0334692	0.0334687	0.882326	0.308984	0.317349	-0.48734	-0.283959	-0.761125	0.532489	0.993392	-0.202962	0.309594	-0.346126	-0.563282	-0.147836	2.2884
0.00233988	-1.1619	down	0.00336289	-1.14976	down	0.000263059	-1.29836	down	0.00103672	-1.32889	down	Rv0364	0.268211	0.21897	0.266883	0.143187	0.0414481	-0.0225492	0.00458193	-0.00458193	0.0610547	0.012486	-0.117663	-0.204458	-0.13502	-0.113302	-0.142204	-0.302206
0.146353	-1.17417	down	0.0133238	-1.18728	down	0.0889015	-1.07548	down	0.0110484	-1.18768	down	Rv2504c	0.254889	0.114934	0.138031	0.116278	0.230754	-0.200591	-0.256989	-0.218077	-0.0347691	-0.0220442	0.0622458	0.107561	-0.0166512	-0.107585	-0.185408	0.0166512
0.727286	-1.05861	down	0.21196	1.20564	up	0.414384	1.11643	up	0.134225	1.36554	up	Rv1039c	-0.55695	-0.242033	-0.0249176	0.117982	-0.0132933	-0.186238	-0.576402	-0.081212	0.195494	0.165666	-0.115491	0.0194812	0.0432539	0.100172	0.0132933	0.705521
0.675126	1.05929	up	0.498224	1.10648	up	0.86385	-1.02138	down	0.147406	1.23575	up	Rv2137c	0.10483	-0.389033	-0.388704	0.0849676	-0.266611	0.0789824	-0.00402164	0.229538	0.00402164	-0.236577	-0.218895	-0.22093	-0.0926819	0.271524	0.00429726	0.199382
0.0035701	1.57758	up	0.683361	1.03344	up	0.11918	1.22134	up	0.0757585	-1.18708	down	Rv3259	0.042942	-0.262433	0.0525332	-0.228819	0.738807	0.511797	0.425711	0.0171976	-0.154465	-0.0171976	0.208096	0.420064	-0.059597	-0.417198	-0.384827	-0.237074
0.354612	-1.33081	down	0.405042	-1.1903	down	0.871428	-1.0395	down	0.70702	-1.08763	down	Rv0847	0.438892	-0.295733	-0.0797224	0.350945	0.519005	-0.780709	-0.66441	0.0263128	-0.583441	0.11393	0.306224	0.395872	-0.558972	-0.475698	0.449227	-0.0263128
0.000287863	-1.3878	down	4.137e-05	-1.90386	down	3.15799e-07	-2.0497	down	3.58997e-07	-2.26304	down	Rv3076	0.890356	0.922173	0.808331	0.8838	0.369716	0.507253	0.333122	-0.158278	0.0935197	-0.0935197	-0.157255	-0.151659	-0.16883	-0.294642	-0.269351	-0.342304
0.930201	-1.02308	down	0.991603	-1.00124	down	0.0854293	1.30468	up	0.467688	-1.09827	down	Rv2252	-0.159448	-0.150779	0.326642	-0.0532446	0.742048	-0.521344	-0.34707	-0.219382	0.133131	0.0532446	0.420304	0.591713	0.111455	-0.292025	-0.249492	0.108202
0.0323376	-1.28155	down	0.0051027	-1.38748	down	0.000177148	-1.79823	down	0.000366003	-2.2924	down	Rv3261	0.28252	0.556331	0.593057	0.49684	0.324663	0.0916181	-0.043375	-0.119406	0.105179	0.043375	-0.337778	-0.419036	-0.336362	-0.883267	-0.815496	-0.445246
0.0123147	1.22041	up	0.0132268	1.58275	up	0.00276317	1.52021	up	0.00311073	1.45895	up	Rv2810c	-0.472408	-0.425855	-0.281849	-0.26268	-0.0321972	-0.0123518	-0.17545	0.66551	-0.0138118	0.253522	0.0684364	0.217699	0.44458	0.190556	0.0123518	0.349798
0.991128	-1.00193	down	0.842984	-1.01368	down	0.0288272	-1.36415	down	0.0071599	-1.63638	down	Rv1402	0.118262	0.314439	0.150596	-0.0392096	-0.36616	0.230928	0.534972	0.0392096	0.197942	0.112103	-0.58605	-0.24808	-0.10181	-0.720758	-0.756765	-0.245938
0.125228	-1.19312	down	0.00481208	-1.53521	down	0.00223544	-1.72904	down	0.000634789	-1.9688	down	Rv3208	0.829942	0.682266	0.400742	0.417403	0.208271	0.311951	0.463324	0.0324984	-0.107551	-0.0324984	-0.290299	-0.266227	-0.0656109	-0.375997	-0.331463	-0.476727
0.917548	1.01343	up	0.471876	-1.09831	down	0.293671	-1.15745	down	0.0359295	-1.44109	down	Rv1308	-0.199748	0.386881	0.360633	-0.0204544	0.0756206	0.122142	0.255464	-0.0782995	0.0474844	0.0204544	-0.0810118	-0.193762	0.0374126	-0.34651	-0.278917	-0.560574
0.00110689	1.49933	up	1.18523e-06	1.94061	up	6.69623e-06	2.60936	up	1.31983e-07	3.43207	up	Rv0898c	-0.963324	-0.954078	-0.866545	-0.947477	-0.156742	-0.487276	-0.401608	0.0224342	-0.0224342	0.0709639	0.448305	0.589143	0.315072	0.919539	0.829371	0.789759
0.0013354	1.45477	up	0.000144174	1.76769	up	0.00314051	1.39195	up	0.00159799	1.44144	up	Rv0856	-0.678638	-0.440133	-0.43869	-0.389022	0.0610807	-0.0177853	0.119223	0.318204	0.30742	0.380111	-0.0171378	-0.100568	0.089175	0.0171378	0.124979	-0.0194371
0.00826205	-1.41891	down	0.00153586	-1.77014	down	0.000138798	-2.33163	down	1.47199e-05	-3.60264	down	Rv1933c	0.511143	0.888859	0.786075	0.680132	0.170929	0.376444	0.0879376	0.0296934	-0.0296934	-0.321933	-0.396625	-0.454841	-0.662897	-1.00783	-1.14156	-1.24812
0.877459	-1.04097	down	0.0439475	1.54687	up	0.00315562	2.27379	up	0.000579015	3.19399	up	Rv0806c	-1.02187	-0.576911	-0.174848	-0.725121	0.00817728	-0.982045	-1.07398	-0.213428	-0.00817728	0.235603	0.651937	0.658262	0.371024	0.992499	0.967637	1.19188
0.695907	1.02689	up	0.561992	1.03764	up	0.725451	1.02611	up	0.0228993	1.21448	up	Rv2221c	-0.000770569	-0.0620489	-0.253347	0.0728302	-0.117539	0.0491257	0.000770569	0.0412397	-0.0555496	-0.00827026	-0.0439529	-0.129074	0.102095	0.15865	0.249387	0.250479
0.47259	-1.10267	down	0.829536	-1.02477	down	0.841513	-1.02798	down	0.49983	1.24194	up	Rv1358	0.103332	0.190809	-0.00768089	-0.201825	0.00498533	0.11202	-0.476533	-0.00498581	-0.265021	0.227592	-0.125578	0.353435	-0.28381	-0.52061	0.311632	1.21023
0.0048225	-2.79699	down	0.000590854	-4.24239	down	0.000749988	-4.26134	down	0.000232271	-6.33263	down	Rv0867c	1.35081	2.00948	2.4095	2.02508	0.859755	0.289922	0.244845	-0.314785	-0.0163457	-0.0773489	5.22137e-05	-5.22137e-05	-0.427771	-0.904862	-0.787447	-0.449953
0.233948	1.21497	up	0.420878	-1.10405	down	0.407823	-1.11272	down	0.178188	-1.18114	down	Rv2023A	0.254092	0.0963926	-0.291635	0.258954	0.0448084	0.419916	0.616378	-0.0370936	-0.190072	0.0370936	-0.131916	-0.194103	0.102084	-0.161051	-0.138342	-0.182808
0.00484085	-1.42854	down	0.00379604	-1.4113	down	0.0454553	-1.17781	down	0.0498664	-1.23672	down	Rv1023	0.115575	0.330455	0.42537	0.428558	-0.0449958	-0.293872	-0.229775	-0.211386	-0.0667491	-0.237957	0.0950799	0.126564	0.0449958	-0.0789261	0.213365	-0.0790133
0.311487	1.253	up	0.413137	1.12684	up	0.918084	1.01687	up	0.279308	1.1713	up	Rv3685c	0.117114	-0.1985	-0.639911	-0.106589	-0.406729	0.389281	0.372685	0.0433116	-0.136171	-0.0112233	-0.330615	-0.323109	0.105233	0.0398622	0.0112233	0.0123477
0.000773357	1.48538	up	2.48521e-05	1.84988	up	0.000207955	1.77022	up	6.23248e-06	2.20796	up	Rv0549c	-0.663134	-0.836795	-0.741441	-0.87179	-0.0778542	-0.250228	-0.294287	0.0778542	0.158395	0.0911698	0.0899921	0.152716	-0.105803	0.366702	0.331157	0.395416
0.0616736	-1.25119	down	0.0158172	-1.36496	down	0.174742	-1.16456	down	0.0308112	-1.31198	down	Rv2615c	0.274634	0.411683	0.520379	0.0321558	0.107299	-0.0922983	-0.0557802	-0.144533	-0.162837	-0.11006	0.0547702	-0.0165174	0.231537	-0.114817	0.0165174	-0.147814
0.370032	1.17446	up	0.0221285	1.86458	up	0.00323628	2.12585	up	0.00567531	2.18258	up	Rv1243c	-0.999484	-0.794071	-0.186333	-0.746303	-0.199817	-0.67228	-0.47655	0.00225687	-0.00225687	0.651906	0.394229	0.404573	0.420676	0.256001	0.751043	0.32641
0.0182356	-1.28788	down	0.0528356	-1.218	down	0.00249044	-1.40557	down	0.0038877	-1.37529	down	Rv2464c	0.162269	0.489135	0.350864	0.377519	-0.184368	0.0526247	0.071579	-0.0816312	0.239348	0.0235691	-0.14039	-0.221273	-0.0769563	-0.198575	-0.122236	-0.0235691
0.624085	-1.08431	down	0.390463	1.07873	up	0.220011	1.10691	up	0.000445587	1.72713	up	Rv1966	0.0332491	-0.312382	-0.0743334	-0.163428	0.235579	-0.579759	-0.393826	-0.20552	0.0827515	0.0631034	-0.0332491	0.156083	-0.0708892	0.557781	0.699931	0.719759
0.240082	1.48879	up	0.885588	-1.03441	down	0.107386	1.58504	up	0.273298	-1.32766	down	Rv0694	0.3966	-0.515055	0.320081	-0.629218	1.15382	0.187589	0.0603085	-0.171947	-0.234855	-0.0603085	0.609281	0.762838	0.300752	-0.471425	-0.352855	-0.723073
0.905324	1.01313	up	0.23792	1.15752	up	0.0346278	-1.33658	down	0.917419	-1.02379	down	Rv2573	-0.129692	0.26083	-0.235547	0.0471885	-0.173314	0.0448587	0.141982	0.368718	-0.00436616	0.225853	-0.541873	-0.482213	-0.27446	-0.659201	0.00436616	0.510161
0.740314	1.04227	up	0.0354657	-1.37102	down	0.0320528	-1.37417	down	0.00915702	-1.55781	down	Rv2764c	0.778266	0.268584	0.229187	0.285151	0.275633	0.560601	0.513848	0.0202017	-0.0618401	-0.153222	-0.12339	-0.0611896	-0.0202017	-0.200627	-0.258637	-0.288393
0.0076513	1.40186	up	0.000506579	1.79322	up	0.00013317	2.28194	up	0.000154068	2.10519	up	Rv2411c	-0.984077	-0.869802	-0.713953	-0.617845	-0.169836	-0.353412	-0.40398	0.0454536	0.1384	-0.0454536	0.457251	0.471969	0.252309	0.362355	0.283019	0.18723
0.53294	1.12625	up	0.109923	1.37494	up	0.0186223	1.68005	up	0.0526754	2.04335	up	Rv1396c	-0.88132	-0.370578	0.00868774	-0.33834	0.101652	-0.36829	-0.404947	-0.00868774	-0.0852435	0.285859	0.297756	0.389532	0.372068	-0.0718219	0.620487	1.35798
0.0711692	1.11537	up	0.000184237	1.69639	up	7.17566e-05	1.84719	up	1.00184e-05	2.07851	up	Rv2129c	-0.759858	-0.763941	-0.729699	-0.571654	-0.541277	-0.463594	-0.641429	-0.0616708	0.168541	0.0616708	0.155875	0.0876403	0.293626	0.291964	0.382694	0.373138
0.00431765	1.5292	up	0.000552606	1.86656	up	0.000844908	1.81515	up	0.000180029	2.21876	up	Rv1489A	-0.54694	-0.836737	-0.829519	-0.995589	-0.139908	-0.32292	-0.105429	0.0656109	0.0515413	0.177404	0.0121145	0.173685	-0.0121145	0.352018	0.420341	0.270305
0.0680739	-1.60909	down	0.568509	-1.08823	down	0.627093	-1.0637	down	0.376434	1.36922	up	Rv2635	-0.331292	0.0266404	0.266488	0.287866	-0.0828829	-1.07096	-0.717604	-0.306842	0.0980082	0.0301411	-0.0799923	-0.0257711	0.0257711	-0.197641	0.217226	1.52776
0.327949	1.2039	up	0.983968	1.00379	up	0.243581	1.25976	up	0.0344862	1.65448	up	Rv2415c	0.0920239	-0.274779	-0.77941	-0.0255561	-0.144104	-0.0272632	0.233712	0.0255561	-0.467799	-0.282176	0.138039	0.2754	-0.15479	0.450829	0.275977	0.711525
0.0312285	1.24565	up	0.0906654	1.17865	up	0.11058	1.13475	up	0.104073	1.15512	up	Rv2364c	-0.243667	-0.331154	0.0160954	-0.198901	0.0631955	0.0452807	0.274001	-0.0825884	0.0146554	0.211129	-0.0146554	0.0695221	-0.0759718	-0.073283	-0.0255077	0.154695
0.110727	-1.60021	down	0.0143988	-2.2576	down	0.0498161	-1.75152	down	0.00399519	-2.91861	down	Rv3457c	0.104279	1.13638	1.17372	1.11142	0.586497	-0.1004	0.123477	-0.508727	-0.18693	-0.184364	0.21853	0.0591807	-0.0591807	-0.665101	-0.639264	-0.687133
0.0480481	1.30717	up	0.0060841	1.53352	up	0.00159234	1.81908	up	0.00155108	1.89452	up	Rv2036	-0.318864	-0.745048	-0.516879	-0.819949	-0.0644779	-0.282502	-0.294248	0.00887203	0.0499916	-0.00887203	0.279113	0.326918	0.183041	0.27836	0.463833	0.222746
0.359995	1.14352	up	0.0877614	1.30102	up	0.159031	1.20472	up	0.26513	1.31513	up	Rv1969	-0.226981	-0.238653	0.169254	-0.363405	0.3417	-0.194118	-0.0619793	0.0871432	0.491448	0.0655079	-0.0251269	0.311258	0.0251269	-0.043541	-0.1704	0.90473
0.00644334	1.34653	up	0.000917906	1.52546	up	0.000383089	1.66222	up	0.00102885	1.6679	up	Rv2326c	-0.445756	-0.696093	-0.502048	-0.747511	-0.187942	-0.077306	-0.240565	0.0176909	0.0247343	-0.00825572	0.133813	0.148243	0.123715	0.136415	0.275869	0.00825572
0.0117056	-1.19156	down	0.0438113	1.13693	up	0.845846	-1.01149	down	0.0106992	1.21288	up	Rv2672	-0.158524	-0.125797	0.00238037	0.0550003	-0.281865	-0.369481	-0.277399	0.120151	0.202145	0.0629315	-0.016613	-0.200671	-0.00238037	0.207819	0.30242	0.154852
0.36698	-1.05697	down	0.152969	-1.13199	down	0.0437461	-1.20355	down	0.000800111	-1.77513	down	Rv1271c	-0.0361443	0.125459	0.174057	0.28339	0.0247025	0.0977945	0.0477848	-0.208675	0.0740504	0.00811624	-0.00811624	-0.261685	-0.122013	-0.649701	-0.881606	-0.542394
0.283822	1.44307	up	0.0756074	1.51716	up	0.144049	1.54753	up	0.405426	1.18611	up	Rv0166	-0.510705	-0.342265	-0.954294	0.13882	-0.725884	0.509342	0.552636	0.255451	0.164697	0.132652	0.087507	-0.224473	0.775526	-0.087507	-0.150468	-0.274637
0.191773	-1.20809	down	0.0398238	-1.34272	down	0.229645	-1.17286	down	0.149011	-1.2018	down	Rv1045	0.542914	0.0070529	0.396616	0.111004	0.209338	-0.0070529	-0.227263	-0.0635109	-0.256107	-0.162673	0.0943828	0.165933	-0.157217	0.119476	-0.0831199	-0.0387597
0.0409421	1.32665	up	6.44245e-05	2.1613	up	1.96102e-05	2.60576	up	1.18644e-05	3.70098	up	Rv2169c	-0.989162	-1.16412	-0.937612	-1.2575	-0.395445	-0.785879	-0.856615	-0.00862122	0.0743971	0.00862122	0.285865	0.290679	0.307276	0.883878	0.871006	0.647542
0.743076	-1.01056	down	0.335224	-1.03295	down	0.0224336	-1.11175	down	0.0435616	-1.0628	down	Rv3591c	-0.00199199	0.0703337	0.11914	0.106316	0.0931652	0.0942619	-0.012542	0.0249369	0.0893128	-0.0342009	-0.134737	-0.103492	9.799e-05	-9.799e-05	-0.020087	-0.0230896
0.798943	-1.03318	down	0.00313202	1.76698	up	0.00028748	2.21171	up	3.74236e-05	2.49664	up	Rv1138c	-0.866415	-0.605194	-0.739337	-0.499264	-0.372769	-0.875707	-0.925477	-0.0422444	0.431199	0.0422444	0.477463	0.285051	0.640311	0.596742	0.673915	0.656642
0.189926	1.09684	up	0.0102499	1.20862	up	0.322434	1.05664	up	0.00152849	1.38838	up	Rv2916c	0.0100389	-0.0705705	-0.241421	-0.18864	-0.0948644	-0.0100389	0.137009	0.171915	0.12538	0.154845	-0.107312	-0.0102801	-0.0119081	0.29689	0.432121	0.323244
0.00460223	-1.36669	down	0.000129918	-1.59559	down	0.000171976	-1.45854	down	0.00425796	-1.58631	down	Rv3029c	0.575325	0.540171	0.580986	0.406981	-0.0863261	0.241167	0.0706973	-0.0502582	-0.180969	-0.213433	-0.0559649	-0.0422339	0.0422339	-0.143302	0.121472	-0.39759
0.019309	1.17828	up	0.017498	1.23055	up	0.0186487	1.15613	up	0.00685739	1.1435	up	Rv1107c	-0.165106	-0.129473	-0.12107	-0.211805	0.00992346	-0.00598192	0.235503	-0.00680685	0.106244	0.327895	-0.0554094	0.0379491	0.174797	-0.0182986	0.00598192	0.122107
0.000135607	1.84446	up	0.00024716	1.6505	up	0.000156683	1.82014	up	0.00698107	1.49	up	Rv2457c	-0.549834	-0.810157	-0.819056	-0.7894	0.0670672	0.141089	0.215116	-0.0600195	-0.000947952	0.00333691	0.0433006	0.124668	0.197847	-0.0861154	0.000947952	-0.415232
0.00201505	-1.39175	down	0.00424804	-1.34536	down	0.00902045	-1.22835	down	0.0573096	-1.12768	down	Rv1139c	0.421907	0.170325	0.320153	0.192287	-0.110588	-0.282642	-0.20897	-0.0538352	-0.264079	-0.137559	-0.00833869	-0.0616639	0.00833869	0.0768154	0.12527	0.106347
0.658192	-1.04523	down	0.0895407	-1.21797	down	0.00953468	-1.37775	down	0.156814	-1.14428	down	Rv2747	0.41343	0.0452993	0.050719	0.11139	0.280023	-0.0839865	0.0781214	-0.337783	-0.0348251	-0.0151842	-0.23473	-0.415983	-0.270588	0.0151842	-0.168595	0.0357168
0.00126372	-1.63063	down	0.000381436	-1.85404	down	0.00107078	-1.66268	down	0.000999423	-1.67096	down	Rv2563	0.472608	0.863909	0.817351	0.734802	-0.0455911	0.0849392	0.0108626	-0.122089	-0.206724	-0.176693	-0.0108626	-0.0791066	0.0559332	0.0495617	-0.0290978	-0.0760062
0.288675	-1.20355	down	0.0268953	-1.59099	down	0.153265	-1.42508	down	0.29688	-1.24375	down	Rv2427A	0.768364	-0.00709176	0.310945	0.0816419	0.152795	0.110255	-0.199543	-0.282093	-0.542728	-0.319554	-0.0199721	0.105141	-0.752905	-0.40605	0.00709176	0.320246
0.370543	-1.18552	down	0.95447	-1.00974	down	0.469177	-1.12721	down	0.496388	-1.12865	down	Rv3403c	-0.296237	-0.0050559	0.283405	0.567808	0.173524	-0.234787	-0.262865	-0.0564623	0.241339	0.185628	-0.0635862	-0.0473089	0.0050559	0.0503516	-0.253725	0.0920177
0.00268516	2.27667	up	0.0113924	1.64032	up	0.0113183	1.62438	up	0.190149	1.20231	up	Rv0382c	-0.184242	-0.56445	-0.731034	-0.855974	0.296744	0.737307	0.774946	0.152842	-0.00482893	0.242136	0.00482893	0.189151	0.153918	-0.286556	-0.276903	-0.390903
0.0901142	1.15157	up	0.00710142	1.35024	up	0.0044534	1.4221	up	0.000820969	1.95947	up	Rv2853	-0.243493	-0.382167	-0.327734	-0.609183	-0.252301	-0.132271	-0.176569	0.0232925	-0.0168843	0.121301	0.0168843	0.126758	0.208499	0.597466	0.774873	0.36711
0.0585881	1.34039	up	0.056154	1.34678	up	0.0257313	1.46802	up	0.0039104	1.82428	up	Rv1951c	-0.0875385	-0.485051	-0.535714	-0.754069	-0.168836	0.0497735	-0.00977302	0.0957511	-0.118524	-0.0854533	0.0126593	0.242415	0.00977302	0.322457	0.516477	0.366266
0.0135342	1.70896	up	0.00177354	1.84501	up	0.000625939	2.55469	up	0.000201124	2.75903	up	Rv1152	-0.738252	-0.971641	-0.814169	-1.2593	0.134564	-0.509027	-0.143705	-0.186627	-0.00421572	0.00421572	0.419963	0.637663	0.1643	0.508711	0.659462	0.386798
0.000265749	-1.81044	down	3.69313e-05	-2.28376	down	9.96103e-06	-2.61316	down	7.94251e-06	-3.29744	down	Rv3048c	1.33147	1.07375	1.1356	1.06132	0.157488	0.382051	0.343037	-0.062495	-0.122615	0.062495	-0.25385	-0.27055	-0.181379	-0.606735	-0.444507	-0.661191
0.303057	-1.07932	down	0.0261568	1.23352	up	0.139368	1.11525	up	0.000948815	1.5673	up	Rv0406c	-0.28493	-0.267161	-0.212245	0.0313573	-0.386925	-0.21912	-0.274036	0.189009	0.152028	0.0175681	-0.0159068	-0.0776482	0.0159068	0.48652	0.384817	0.523777
0.434027	1.37039	up	0.569866	1.2462	up	0.915944	1.04436	up	0.701557	1.20227	up	Rv3128c	-0.569469	-0.656613	1.01785	-0.912477	0.0666833	0.4762	-0.01966	0.01966	0.166607	-0.0741792	-0.343392	-0.599193	0.289931	-0.964532	0.528018	0.393259
0.129035	1.15256	up	0.00232602	1.48356	up	0.0190106	1.27644	up	0.000278316	1.93591	up	Rv0426c	-0.176575	-0.221941	-0.501968	-0.432212	-0.212456	-0.194022	0.021481	0.305176	0.161602	0.240895	-0.021481	0.121816	-0.0434947	0.684757	0.670937	0.503819
0.0515253	-1.76157	down	0.227706	-1.33201	down	0.398626	-1.36144	down	0.267087	-1.5536	down	Rv2614A	-0.122906	0.559073	0.994866	0.714761	0.0894041	-0.458816	-0.471821	-0.0894046	0.354243	0.103707	-0.461623	1.02358	-0.288	-0.641094	-0.571021	0.914605
0.718602	-1.14611	down	0.372972	1.29701	up	0.740427	1.07724	up	0.684124	1.249	up	Rv1034c	-0.46852	0.420629	0.218155	-0.568634	0.416433	-1.28177	-0.0236547	-0.284109	0.376896	0.734004	0.0236549	0.195935	-0.196356	-0.346848	-0.822707	1.83309
0.524219	1.19938	up	0.061707	1.90319	up	0.178927	1.49794	up	0.0896546	1.72656	up	Rv3750c	-1.47606	-0.535221	-0.394088	0.00228024	-0.143991	-0.549413	-0.322028	0.22692	0.592326	0.163697	0.0640135	-0.115098	-0.00228024	0.288008	0.0545149	0.218857
0.0509369	1.19566	up	0.0477633	-1.22206	down	0.388802	-1.12142	down	0.00581269	-1.53011	down	Rv1541c	0.300596	-0.060986	0.151456	0.265518	0.492411	0.392456	0.381004	-0.0944867	-0.0302849	-0.250746	0.0302849	0.284761	-0.318571	-0.543042	-0.574921	-0.230496
0.00311171	-1.89829	down	0.136158	-1.1942	down	0.0208342	-1.34073	down	0.374134	-1.25217	down	Rv3344c	0.0867682	0.448441	0.541488	0.398305	-0.24918	-0.700901	-0.717761	0.104151	-0.0587563	0.292728	0.0462298	-0.0462298	-0.162797	-0.221164	-0.42537	0.779497
0.871739	1.01557	up	0.0685605	1.22678	up	0.808384	-1.02274	down	0.0798969	1.37575	up	Rv1067c	-0.181826	-0.272432	0.202264	-0.061409	-0.168197	-0.0242381	0.0242381	0.220632	0.137819	0.29112	-0.173941	-0.127252	-0.0311861	0.087759	0.283277	0.774567
0.721371	-1.04283	down	0.0302546	1.58361	up	0.00169104	1.82464	up	0.00479499	2.79654	up	Rv2891	-0.750201	-0.697721	-0.306983	-0.325325	-0.404326	-0.614419	-0.722946	-0.254307	0.429488	0.254307	0.295885	0.357723	0.389048	0.855952	0.457667	1.57714
0.0175583	1.32836	up	0.00167878	1.60363	up	0.000280129	1.90782	up	0.000141905	2.12028	up	Rv0671	-0.398357	-0.775119	-0.731952	-0.655166	-0.351865	-0.0957155	-0.243924	0.123569	-0.0722151	0.0722151	0.240442	0.351108	0.283775	0.411491	0.516621	0.404198
0.113641	1.13917	up	0.0054606	1.26007	up	0.0429644	1.14978	up	0.00159501	1.39274	up	Rv1208	-0.171901	-0.188904	-0.41283	-0.319275	-0.255733	0.000236511	-0.000236511	0.0396595	0.115346	0.0258312	-0.105925	-0.114298	0.00462532	0.242373	0.256014	0.115724
0.193107	-1.21945	down	0.577042	-1.08698	down	0.823111	-1.02986	down	0.858528	1.03999	up	Rv2126c	0.110272	0.0137403	0.553325	-0.130564	-0.0672762	-0.331756	-0.0495899	-0.0666897	-0.139625	0.255417	-0.0137403	0.154791	0.141665	-0.321868	0.205722	0.695942
0.0963313	1.89065	up	0.000327581	3.63079	up	0.0012065	3.52646	up	0.000111829	4.85395	up	Rv1057	-1.69995	-2.02014	-1.34795	-2.11879	0.0703244	-1.25511	-1.44869	0.0228133	0.190726	-0.0228133	0.163039	0.309593	-0.408102	0.546906	0.414081	0.486359
0.00437864	1.28366	up	0.00233052	1.43888	up	0.00145769	1.3646	up	0.00235065	1.41297	up	Rv1821	-0.240052	-0.43525	-0.510856	-0.407005	-0.0989046	0.0164375	-0.0316124	0.258765	0.121939	-0.000731468	0.0870142	0.0628014	0.000731468	0.137397	0.193354	-0.0294256
0.648236	-1.1123	down	0.468452	1.1395	up	0.140205	-1.3498	down	0.76007	1.12043	up	Rv2014	-0.230972	0.108363	0.589151	0.238639	0.573451	-0.425302	-0.0798898	0.0581343	0.450857	0.585108	-0.599831	-0.0581346	-0.111401	-0.332137	-0.0959969	1.44917
0.0667309	-1.50132	down	0.872377	-1.03273	down	0.575516	-1.14094	down	0.0489451	1.3188	up	Rv0287	-0.172466	0.0186634	-0.0186634	0.318489	-0.875301	-0.743586	-0.0302992	-0.565418	0.0972786	0.438262	-0.211464	-0.730649	0.48096	0.341843	0.661794	0.303548
0.00074796	1.47622	up	0.141652	1.10011	up	0.00293978	1.32177	up	0.0174615	1.2212	up	Rv2905	-0.082613	-0.327802	-0.334112	-0.25684	0.237126	0.325685	0.371889	-0.0259409	-0.177595	-0.134543	0.112203	0.127306	0.21688	0.136339	0.0259409	-0.0484076
0.370617	-1.14713	down	0.0531977	-1.37857	down	0.0345388	-1.48791	down	0.056006	-1.42391	down	Rv1055	0.839887	0.292479	0.194471	0.23018	-0.0257456	0.325759	0.27366	-0.00759912	-0.16777	-0.0463946	-0.334877	-0.230146	0.0129163	0.00415635	-0.00415635	-0.36182
9.00344e-06	-1.61435	down	0.00010822	-1.38735	down	2.21679e-05	-1.85596	down	1.88753e-05	-1.83339	down	Rv1125	0.643815	0.730765	0.715526	0.608318	-0.0153286	-0.0490439	0.0153286	0.155484	0.260017	0.191311	-0.233548	-0.306721	-0.112399	-0.125333	-0.300352	-0.174049
0.0172535	1.2887	up	0.0172712	1.39152	up	0.00103201	1.77804	up	0.000733426	2.10343	up	MTB000048	-0.393029	-0.445284	-0.606761	-0.613133	-0.29373	0.0339842	-0.186163	0.206229	-0.285916	-0.0339842	0.195004	0.192629	0.55957	0.535188	0.838192	0.301191
0.179224	-1.15475	down	0.215273	-1.07685	down	0.0133651	-1.2736	down	0.124459	-1.11602	down	Rv2922A	0.113527	0.263081	-0.00698042	0.0590949	-0.373434	0.0341716	0.038075	0.00698042	0.0635776	-0.0694509	-0.352779	-0.276285	-0.0961447	0.0466571	-0.0324678	-0.16774
0.0140823	-1.61819	down	0.238631	-1.13561	down	0.910724	1.00978	up	0.312869	1.06976	up	Rv0766c	-0.266455	0.0398984	0.0291786	-0.00361347	-0.349867	-0.995426	-0.888586	-0.434228	-0.270516	0.00361347	0.0293288	0.0920463	-0.229976	0.0670981	0.0528798	0.0211577
0.301435	1.34603	up	0.00742367	1.61078	up	0.0870594	1.41141	up	0.00695076	1.57133	up	Rv1892	-0.527055	-0.55014	-0.757024	-0.228929	-0.919425	0.273342	0.384854	0.340304	0.212073	-0.0364599	-0.0614347	-0.400379	0.405866	0.309679	0.0624514	0.0364599
0.0787605	-1.33851	down	9.2958e-05	-1.69038	down	8.67879e-05	-1.42636	down	0.00130722	-1.8559	down	Rv0086	0.62889	0.493248	0.497039	0.613967	-0.142342	0.576581	-0.0212526	-0.29716	-0.0880542	-0.211978	0.057322	0.0212526	0.0592747	-0.383525	-0.576223	-0.0417604
0.126915	-1.44145	down	0.415955	-1.17252	down	0.0696462	-1.48813	down	0.0918672	-1.43152	down	Rv1082	-0.124326	0.522485	0.439875	0.843072	0.269287	-0.379506	-0.211517	-0.00295472	0.415192	0.159765	0.00993371	-0.179379	-0.290228	-0.0278394	-0.266939	0.00295472
0.791297	1.03434	up	0.0122087	1.30418	up	0.0240689	1.4915	up	0.000211975	1.98658	up	Rv0852	-0.114701	-0.380824	-0.521898	-0.336967	-0.631311	-0.137236	-0.101096	0.0536194	0.0394831	0.0405359	0.17979	-0.0394831	0.574205	0.636113	0.714631	0.604323
0.290523	1.36613	up	0.635412	1.13232	up	0.691734	-1.11418	down	0.530316	1.28791	up	Rv1550	-0.873395	0.407706	-0.437565	0.23147	0.492552	-0.0641003	0.417999	0.0490675	0.0909796	-0.106047	-0.516604	-0.406115	-0.0490675	-0.594517	0.085753	1.10003
0.136006	1.44349	up	0.0114825	1.79891	up	0.0535821	1.73513	up	0.216902	1.25839	up	Rv0351	-0.7189	-0.447217	0.0375624	-0.115955	0.74641	-0.0493498	-0.0417519	0.343895	0.577757	0.686332	0.688027	0.856441	-0.0927172	-0.0375628	0.297226	-0.198316
0.00914688	-1.22187	down	0.117931	1.0834	up	0.047299	1.1049	up	0.000150878	1.44423	up	Rv1722	-0.167569	-0.0515661	-0.0382648	-0.0132957	-0.427802	-0.422513	-0.21998	0.0376544	0.147775	-0.0417466	0.0532694	0.0132957	0.162158	0.414989	0.538491	0.434393
0.489252	1.0825	up	0.162155	1.11618	up	0.229757	1.09068	up	0.0959097	-1.16379	down	Rv0186	0.058341	-0.077342	-0.0124445	-0.00575447	0.452991	-0.141928	0.00413704	0.0923529	-0.00413704	0.359602	0.157574	0.268398	-0.0781846	-0.382033	0.0117998	-0.314174
0.417681	-1.2054	down	0.499687	1.14723	up	0.8356	1.04128	up	0.505186	-1.13257	down	Rv3109	-0.367599	-0.0751936	0.202575	0.490763	-0.717812	0.0461972	0.050997	-0.114817	0.354426	0.542749	-0.0461972	-0.0799534	0.489132	-0.194069	-0.324567	0.167745
0.254115	1.1662	up	0.0299198	1.51922	up	0.370994	1.11283	up	0.24976	1.21744	up	Rv2330c	-0.311824	-0.51001	-0.142028	0.108539	0.00302243	0.165015	-0.144071	0.67788	0.160682	0.329931	-0.0916836	-0.0840981	-0.00302243	0.153156	-0.280415	0.337309
0.702995	-1.08968	down	0.105803	1.42196	up	0.00740936	2.04527	up	0.0044943	2.25047	up	Rv1284	-0.999936	-0.270476	-0.110431	-0.286781	-0.0768952	-0.849315	-0.696234	-0.121828	0.317864	0.0768952	0.696323	0.541329	0.60851	0.80361	0.811477	0.644876
0.177556	-1.19966	down	0.0068163	-1.44621	down	0.000110172	-2.46452	down	3.59866e-05	-3.44054	down	Rv0408	0.739426	0.452835	0.546264	0.264151	0.0125446	0.197934	0.503639	-0.0948954	0.0126257	-0.0125446	-0.841164	-0.756392	-0.804355	-1.15781	-1.3068	-1.3813
0.000272292	1.74715	up	0.00197005	1.4466	up	0.000328233	1.7883	up	0.00634599	1.37041	up	Rv0383c	-0.361022	-0.573357	-0.59412	-0.700215	0.21418	0.213458	0.315843	-0.101215	0.0227904	0.0048852	0.287256	0.375031	0.181946	-0.0731764	-0.0048852	-0.229665
0.185826	1.18007	up	0.0121275	1.53474	up	0.00346899	1.67363	up	0.0141761	1.48945	up	Rv0610c	-0.713189	-0.53294	-0.244919	-0.238407	-0.0222127	-0.244942	-0.31333	0.0222127	0.166722	0.367956	0.318022	0.225627	0.388214	-0.0311358	0.254593	0.203785
0.502395	-1.06919	down	0.00124185	-1.7737	down	0.000211454	-2.07517	down	0.000121544	-2.40412	down	Rv3795	0.866235	0.863006	0.492125	0.841103	0.492681	0.812982	0.701639	0.0836372	-0.0836372	-0.183432	-0.296711	-0.326002	-0.24012	-0.443657	-0.612475	-0.443539
0.313973	1.14091	up	0.0216669	1.22769	up	0.000744048	1.46944	up	0.000949634	1.37021	up	Rv2438c	-0.413227	-0.332811	-0.263105	-0.491752	0.195854	-0.35902	-0.391963	-0.237849	0.032897	-0.032897	0.199887	0.268336	0.0719185	0.147553	0.0565977	0.0333672
0.0699428	-1.48629	down	0.453744	-1.13907	down	0.0437491	-1.49653	down	0.815232	-1.06687	down	Rv0602c	-0.0446184	0.231216	0.676263	0.710769	-0.452708	0.0555093	-0.137724	0.372598	0.0268395	0.217208	-0.239478	-0.14746	-0.177704	-0.1165	-0.0268395	1.04343
0.084027	-1.33536	down	0.0601654	-1.30379	down	0.305327	-1.13651	down	0.0218661	-1.39667	down	Rv3321c	0.0123303	0.409684	0.542902	0.349317	0.240962	-0.309321	-0.197644	-0.246669	-0.0123303	0.0965545	0.138215	0.335411	-0.0417674	-0.133151	-0.0388625	-0.288289
0.378783	-1.31989	down	0.404319	1.21544	up	0.0536902	-2.22895	down	0.385724	-1.58882	down	Rv1203c	-0.0258129	0.62389	0.858863	-0.00197482	0.605313	0.00197482	-0.717317	0.373545	1.01576	0.546357	-0.79802	-0.00958705	-1.57027	-1.22599	-0.930597	1.24395
0.564967	1.10506	up	0.00724918	1.76479	up	0.00222699	2.04881	up	0.000780734	2.38777	up	Rv0596c	-1.10828	-0.778706	-0.402279	-0.744406	-0.231654	-0.801809	-0.809416	-0.121968	0.183237	0.121968	0.301095	0.379291	0.148717	0.44569	0.481609	0.564447
0.526124	-1.1272	down	0.402994	1.13799	up	0.155713	1.25349	up	0.0895559	1.33203	up	Rv3089	-0.399482	-0.353527	0.221031	-0.513236	-0.0447202	-0.643755	-0.613673	-0.224428	-0.00830126	0.00830126	0.0337906	0.0552363	0.1049	0.0892754	0.149916	0.217775
0.00183943	-1.23289	down	5.22851e-05	-1.57463	down	0.00414749	-1.21914	down	0.00186241	-1.61043	down	Rv0761c	0.334307	0.416053	0.291876	0.21721	-0.00301933	0.038455	0.00301933	-0.333066	-0.313893	-0.373487	0.0986471	0.00403976	-0.0157099	-0.474911	-0.12575	-0.517087
0.00118332	-1.16633	down	5.36116e-05	-1.47343	down	3.28078e-05	-1.46926	down	1.75612e-05	-1.77036	down	Rv3404c	0.50969	0.488282	0.444308	0.568597	0.313635	0.265634	0.26295	0.0100791	-0.120888	-0.0585697	-0.0369184	-0.110118	-0.0100791	-0.267863	-0.275446	-0.420661
0.389655	1.13508	up	0.904224	-1.01308	down	0.86029	1.01913	up	0.620696	-1.05786	down	Rv3701c	0.381851	-0.0899181	-0.160795	-0.0664549	-0.106265	0.341976	0.361164	0.00393915	-0.0558	0.0441179	-0.00393915	0.060205	0.0742579	-0.128888	0.0504861	-0.116533
0.0174819	1.41492	up	0.0800835	1.23739	up	0.23331	-1.13954	down	0.106199	-1.21587	down	Rv0181c	0.420967	-0.0778921	0.0191267	-0.0191267	0.484139	0.581987	0.693342	0.485082	0.320041	0.374081	-0.104428	-0.027272	-0.176343	-0.0769494	-0.250288	-0.261427
0.107961	-1.15499	down	0.0111103	-1.32389	down	0.740218	1.02992	up	0.058728	-1.183	down	Rv0511	0.139686	0.379466	0.239328	-0.00357199	-0.0331531	-0.107765	0.0834584	-0.270085	-0.253828	-0.124258	0.262278	0.368105	0.0633969	-0.109324	0.00357199	-0.055428
0.108326	1.35368	up	0.0103558	1.54978	up	0.00221495	1.88723	up	0.00170001	1.81187	up	Rv2097c	-0.86303	-0.701093	-0.51345	-0.363492	0.263658	-0.381077	-0.402732	-0.0856714	0.240792	-0.0897312	0.445249	0.387094	0.0856714	0.348057	0.122372	0.271201
0.779704	1.0476	up	0.615	-1.05488	down	0.968427	1.00529	up	0.153365	-1.17393	down	Rv1218c	0.0406599	0.1556	0.382652	-0.161018	0.609735	-0.0572433	-0.0377975	-0.0840449	0.0377975	0.128448	0.169529	0.336046	-0.169311	-0.0714087	-0.193046	-0.116166
0.0320648	-1.52602	down	0.000880237	-2.07263	down	0.00107987	-2.05554	down	0.00090816	-2.14051	down	Rv1001	1.29864	0.988202	0.695146	0.901032	0.0159729	0.522057	0.5449	-0.110735	-0.0622218	-0.0691588	-0.150422	0.0188372	-0.0747044	-0.145241	-0.220396	-0.0159729
0.703392	-1.12425	down	0.0247624	-1.41652	down	0.988071	-1.0024	down	0.0281716	-1.32144	down	Rv1192	0.287867	0.361333	0.600687	0.0729551	1.11139	-0.382037	-0.244101	-0.359073	-0.178445	0.0225859	0.429803	0.635478	-0.083539	-0.0600858	-0.0225859	-0.131537
0.00752519	-1.71368	down	0.00311807	-2.13268	down	0.000811856	-3.59834	down	0.0118096	-3.20079	down	Rv3670	0.811666	1.02937	0.770051	1.16895	-0.0292847	0.0292847	0.503737	-0.493604	-0.168629	0.219265	-1.4534	-0.677453	-0.576118	-1.40732	-1.04023	0.247288
0.523782	1.05758	up	0.0425373	1.28904	up	0.0104061	1.36437	up	0.0366369	1.27326	up	Rv2914c	-0.478423	-0.235584	-0.0774918	-0.102824	-0.0910988	-0.252705	-0.084641	-0.0356288	0.296983	0.166811	0.165625	0.223941	0.284405	0.0356288	0.0775647	0.261656
0.979512	-1.00214	down	0.415998	1.078	up	0.0412003	1.21966	up	0.507549	-1.05296	down	Rv1872c	-0.271197	0.0150952	-0.0195785	0.111146	0.0646195	-0.182158	-0.0150952	-0.108498	0.186903	0.123261	0.268255	0.150998	0.316782	-0.0682316	-0.0676522	-0.210853
0.458152	1.06023	up	0.0312296	1.27066	up	0.30244	1.08731	up	0.0688573	1.2072	up	Rv3519	-0.250666	-0.232545	-0.156309	0.13081	-0.0504375	-0.0206304	-0.0573287	0.262056	0.295517	0.0976129	0.0177388	-0.0177388	-0.0192599	0.272875	0.0805526	0.0800214
0.377121	-1.21937	down	0.207782	-1.15806	down	0.205716	1.25647	up	0.548535	1.06334	up	Rv0088	-0.0721369	0.0739536	0.328725	-0.0907373	0.424304	-0.538409	-0.564445	-0.356336	0.01511	-0.114047	0.563306	0.677774	-0.0731058	0.15983	0.300923	-0.01511
0.0275303	-1.16779	down	0.552529	-1.04108	down	0.315307	-1.06048	down	0.111875	-1.173	down	Rv2117	0.0348761	0.260978	0.0190923	0.0785983	-0.0978982	-0.198382	-0.0798881	-0.0190923	-0.050349	0.19035	-0.0758789	0.047437	0.0694621	-0.100661	-0.351955	0.057152
1.43797e-06	-1.54027	down	0.000348261	-1.68497	down	3.05704e-05	-1.56382	down	2.50357e-05	-1.71468	down	Rv2717c	0.59633	0.639449	0.621665	0.667801	-0.0272551	0.0169454	0.034699	-0.310402	0.0408449	-0.0946703	-0.0982327	-0.0169454	0.0738945	-0.0292344	-0.213447	-0.197195
0.710374	1.06872	up	0.566213	1.09107	up	0.0344221	1.51809	up	0.229712	1.2717	up	Rv3124	-0.633112	-0.0122113	-0.0774159	0.168798	-0.0176916	-0.328926	0.218814	0.00228167	-0.0382361	-0.00228167	0.479135	0.541696	0.370494	0.562412	0.0768914	-0.0144982
0.347808	-1.07984	down	0.0542444	-1.14702	down	0.054223	-1.19601	down	0.387175	-1.07567	down	Rv1003	0.270674	0.118999	0.122425	-0.0338962	-0.176699	0.0923207	0.110566	-0.0402915	-0.0474498	-0.147273	-0.231748	-0.218202	0.0338962	-0.182827	0.0887668	0.137025
0.703437	-1.10663	down	0.566013	-1.1077	down	0.712371	-1.06387	down	0.290097	1.19938	up	Rv2910c	0.432253	-0.00188851	-0.276296	-0.266411	-0.901841	0.214456	0.164611	0.0922263	-0.477383	-0.141803	-0.2404	-0.274002	0.162191	0.419661	0.281064	0.00188851
0.185483	1.13921	up	0.00215778	1.62246	up	0.0366208	1.35957	up	0.0616902	1.20856	up	Rv2391	-0.466401	-0.172126	-0.351326	-0.0436721	-0.194492	-0.0160937	-0.000472546	0.337129	0.531209	0.45108	0.113222	0.000472546	0.440606	0.0652504	0.0211272	-0.0416608
0.0111092	1.41468	up	0.141847	-1.20784	down	0.666664	-1.0411	down	0.00551731	-1.49206	down	Rv0988	0.281118	-0.210573	0.128548	0.0189373	0.606466	0.588013	0.470462	-0.316634	-0.350859	0.0137451	0.0717948	-0.0688465	-0.0137451	-0.516241	-0.487667	-0.564477
0.021461	-1.63545	down	0.00488961	-1.63942	down	0.0565452	-1.26694	down	0.0169912	-1.3867	down	Rv2000	0.129284	0.534535	0.645182	0.396086	0.122758	-0.491806	-0.481189	-0.439307	-0.157123	-0.264323	0.151597	0.11603	-0.0128412	-0.0886841	-0.0603175	0.0128412
0.758882	-1.04676	down	0.000593246	-1.32698	down	0.000263767	-1.63364	down	1.81118e-05	-2.19664	down	Rv2394	0.454557	0.453664	0.334935	0.504969	-0.0994599	0.664006	0.548756	0.0866497	0.0419633	-0.0419633	-0.357654	-0.338806	-0.116714	-0.825732	-0.678735	-0.590341
0.0504576	1.32495	up	0.0528375	1.2971	up	0.00866822	1.59209	up	0.00893678	1.71373	up	Rv2595	-0.0532916	-0.530639	-0.539667	-0.549696	-0.113506	0.142615	-0.0662773	-0.0134294	-0.1291	0.0134294	0.185426	0.421057	0.151323	0.445637	0.551909	0.0788987
0.00113217	-1.95768	down	0.000665818	-2.03445	down	0.000527659	-2.27903	down	0.000894479	-2.12227	down	Rv3673c	0.723475	0.994163	1.01322	1.28069	0.0035944	-0.0592384	0.156869	-0.0756187	-0.0035944	0.0139642	-0.170223	-0.332741	-0.0536232	-0.188887	-0.155388	0.0961247
0.0615264	-1.11394	down	0.714568	1.02026	up	0.191778	1.20569	up	0.35946	1.04612	up	Rv0751c	-0.016994	-0.0792985	0.149778	-0.0165849	-0.0781059	-0.186671	-0.174556	0.0221958	0.142418	-0.0501413	0.438265	0.521451	-0.122471	0.0165849	0.0738516	0.132373
0.00417664	1.47212	up	0.0230729	1.25831	up	0.07685	1.37005	up	0.000955407	1.69245	up	Rv0855	-0.592078	-0.285012	-0.336885	-0.241049	0.0451987	0.25867	0.278542	0.0625813	-0.0451987	-0.114201	-0.067404	-0.181595	0.520416	0.290168	0.525156	0.370746
0.0818271	-1.1597	down	0.0733671	-1.15591	down	0.00753651	-1.35954	down	0.194344	-1.12042	down	Rv3576	0.207464	0.431303	0.0842907	0.134494	-0.0817854	0.00767064	0.0760219	-0.0130765	0.0493343	-0.0201752	-0.276548	-0.294663	-0.114972	0.196178	-0.0374596	-0.00767064
0.853028	1.01005	up	0.327919	1.06531	up	0.0292289	1.18656	up	0.0701287	1.38982	up	Rv3106	-0.1603	-0.136926	0.049406	-0.172174	-0.0148373	-0.182336	-0.0745635	-0.100388	-0.0628376	0.122042	0.0148373	0.219763	0.190752	0.0782595	0.194232	0.837217
0.101337	-1.33986	down	0.827693	1.03563	up	0.329538	1.17659	up	0.0963678	1.33365	up	Rv1270c	-0.613711	0.00332689	-0.00332689	0.16158	-0.655888	-0.531452	-0.417993	-0.133713	0.140982	-0.194859	0.177915	-0.0618463	0.248673	0.338298	0.270923	0.297833
0.136837	-1.29606	down	0.0162301	-1.59062	down	0.0111174	-1.68115	down	0.0102896	-1.63979	down	Rv0548c	1.05384	0.614021	0.369251	0.48616	-0.0111856	0.447518	0.333739	0.112216	-0.0967569	-0.131783	-0.087285	0.0111856	-0.279791	-0.131549	-0.0660696	-0.0504503
0.038931	-1.29459	down	0.0724882	-1.2384	down	0.0309796	-1.32276	down	0.0249598	-1.3492	down	Rv3173c	0.663405	0.305269	0.354945	0.119899	-0.0330322	0.0156577	-0.017473	-0.00815702	0.0912802	0.0740678	-0.0443447	-0.0918424	0.00815702	-0.0184424	-0.0596368	-0.1356
0.577086	1.07202	up	0.0809645	1.24169	up	0.225469	-1.13959	down	0.441718	-1.08342	down	Rv1275	-0.237382	-0.0130363	0.243448	0.226387	0.395896	0.0130363	0.0566335	0.36265	0.470997	0.267817	-0.0853334	-0.136103	-0.17956	-0.019825	-0.139012	-0.0233588
0.233583	-1.37094	down	0.789799	-1.12152	down	0.241416	-1.39906	down	0.834618	1.04946	up	Rv1387	-0.68967	0.144443	0.127518	0.588583	-0.641401	-0.434838	-0.16111	-1.30663	0.54819	0.390226	-0.452703	-0.815577	-0.0569444	0.179796	0.0569444	0.100372
0.735042	-1.0444	down	0.411719	1.11012	up	0.0315499	1.40465	up	0.00549931	1.80824	up	Rv2021c	0.215071	-0.399992	-0.341895	-0.225589	-0.378372	-0.132313	-0.241652	0.0321589	-0.0321589	-0.112175	0.333706	0.311072	0.261553	0.715161	0.802455	0.481847
0.0138119	1.30514	up	0.0364168	1.25977	up	0.00247327	1.57511	up	0.00262483	1.49211	up	Rv1049	-0.172752	-0.540872	-0.525238	-0.413343	-0.0865293	0.00768805	-0.00768805	0.0546355	-0.0998139	-0.194479	0.214784	0.376344	0.136065	0.18224	0.209449	0.101209
0.273965	-1.20778	down	0.0241534	-1.50052	down	0.00931922	-1.71136	down	0.021032	-1.54218	down	Rv0222	0.946109	0.594059	0.341788	0.278428	-0.0406513	0.461718	0.382144	-0.00577593	-0.136097	0.00577593	-0.377028	-0.16356	-0.164562	-0.216163	-0.0546904	0.0162282
0.195864	1.58846	up	0.0106628	1.63086	up	0.00775042	2.30675	up	0.00440468	1.73384	up	Rv2634c	-0.91133	-0.871361	-0.322098	-0.791232	0.941251	-0.547133	-0.563253	-0.197717	0.0752084	0.0673873	0.674825	0.830826	-0.0600879	0.06092	0.0600879	0.0888903
0.205095	1.1444	up	0.25224	-1.12972	down	0.0689637	-1.26277	down	0.0234319	-1.35954	down	Rv1664	0.500654	-0.00333714	0.0618036	0.227528	0.407248	0.359617	0.406909	0.00110602	-0.0260975	0.0870769	-0.00110602	-0.180787	-0.237898	-0.262807	-0.309856	-0.166716
0.00370761	-1.21995	down	0.782521	1.02085	up	0.00802512	1.17201	up	0.00554383	1.30338	up	Rv2402	-0.173307	0.0145907	-0.0145907	-0.0638919	-0.282002	-0.389508	-0.366868	-0.208784	0.162244	-0.0420394	0.202567	0.116628	0.189848	0.430314	0.369217	0.169358
0.00216974	1.35607	up	0.136073	1.12433	up	0.00237949	1.32112	up	0.328895	1.07926	up	Rv2444c	-0.0466363	-0.179379	-0.256967	-0.315534	0.163233	0.271082	0.285108	-0.0605733	-0.149489	0.118352	0.171167	0.24108	0.194161	-0.00622106	0.00622106	-0.268745
0.000873823	-2.86924	down	0.0010323	-2.24949	down	0.00269521	-1.98518	down	0.00329612	-1.83966	down	Rv3049c	0.575778	1.02873	1.23678	0.886371	-0.257144	-0.755342	-0.753774	-0.329051	-0.127787	-0.256215	0.00430155	-0.228647	0.0522647	0.0392809	0.122434	-0.00430155
0.787313	1.04432	up	0.590798	-1.09017	down	0.472324	1.12536	up	0.307474	1.19395	up	Rv0509	0.358187	-0.00205994	-0.314496	-0.452948	-0.164639	0.00205994	0.0417929	-0.279169	-0.270186	-0.132793	0.0332565	0.185589	-0.0161896	0.13296	0.310841	0.0149422
0.48143	1.07786	up	0.0635403	1.30223	up	0.0195137	1.3533	up	0.0186187	1.91233	up	Rv0124	-0.552839	-0.210432	-0.0433183	-0.326466	-0.0216136	-0.271749	-0.231925	-0.057127	0.0216136	0.328683	0.164742	0.195856	0.099041	0.371419	0.355639	1.22914
0.660473	-1.08835	down	0.885455	-1.01347	down	0.534775	1.08379	up	0.133729	1.17879	up	Rv1635c	-0.335441	-0.00557327	-0.0266123	0.10493	0.377419	-0.495926	-0.44493	-0.156498	0.0612803	-0.159731	0.153397	0.260954	-0.263113	0.219098	0.00557327	0.290241
0.226411	1.26199	up	0.00958655	1.84189	up	0.00299342	2.21926	up	0.00609972	1.94081	up	Rv2821c	-1.26956	-0.451965	-0.887989	-0.645152	-0.200545	-0.716647	-0.516697	-0.0207074	0.0207074	0.202555	0.350592	0.426761	0.231891	0.142565	0.197718	0.0886848
0.0330598	1.35581	up	0.00979324	1.26362	up	0.780107	1.02036	up	0.117386	1.11848	up	Rv2760c	0.0584085	-0.157405	-0.224282	-0.230996	-0.00264907	0.429157	0.475262	0.215548	0.235419	0.146032	-0.244974	-0.0208566	-0.0626566	-0.0258682	0.00264907	0.0921171
0.407589	1.10542	up	0.350001	1.07417	up	0.840902	-1.0125	down	0.139698	1.12348	up	Rv0127	0.0670147	0.0326805	-0.215115	-0.154633	-0.251001	0.256672	0.225591	0.172938	-0.0438433	-0.0219584	-0.117007	-0.105462	-0.0338287	0.0628963	0.216512	0.0219584
0.00470229	-1.50971	down	5.27175e-05	-3.11842	down	0.000318147	-2.38921	down	8.8823e-06	-5.40977	down	Rv0701	0.950727	1.40576	1.20612	1.07282	0.608898	0.464332	0.620528	-0.409589	-0.618409	-0.417874	-0.0471845	0.0471845	-0.293038	-1.31128	-1.12602	-1.39284
0.134788	-1.31882	down	0.0358323	-1.50179	down	0.0132031	-1.68672	down	0.0137695	-1.66789	down	Rv3378c	1.08029	0.381712	0.496559	0.382296	-0.0314369	0.403383	0.185961	-0.132156	0.0963182	0.0314369	-0.201154	-0.21777	-0.0881004	-0.177461	-0.111808	-0.169153
0.601206	1.09719	up	0.10913	-1.36325	down	0.0382811	-1.52174	down	0.0110713	-1.77007	down	Rv2418c	0.84866	0.285616	0.118122	0.0940228	0.18785	0.648154	0.575268	0.0610728	-0.331334	-0.0610728	-0.392258	-0.27405	-0.141053	-0.537484	-0.434857	-0.489274
0.653981	-1.04796	down	0.0182563	-1.34226	down	0.0596489	-1.27094	down	0.0095018	-1.45561	down	Rv1507c	0.576374	0.174482	0.116055	0.351441	0.0698319	0.35371	0.287451	-0.129001	-0.140988	-0.0902462	-0.0698319	-0.176117	0.12202	-0.168535	-0.184174	-0.358402
0.00499219	1.43196	up	0.00124574	1.90881	up	9.33059e-05	2.31048	up	6.63623e-05	2.2622	up	Rv1648	-1.04698	-0.759537	-0.67975	-0.74692	-0.247015	-0.215992	-0.407904	0.0276661	0.373131	-0.0276661	0.498721	0.389384	0.311578	0.348068	0.37662	0.383599
0.323039	-1.0694	down	0.284503	-1.07504	down	0.00197316	-1.40535	down	0.0024429	-1.53156	down	Rv3044	0.219854	0.00886249	0.153304	0.331268	0.133092	0.120588	-0.00910568	0.102805	0.127845	-0.00886249	-0.262532	-0.358839	-0.316463	-0.258407	-0.522939	-0.528707
0.625863	-1.0614	down	0.213568	1.15567	up	0.422456	1.08902	up	0.467503	1.07946	up	Rv0878c	-0.408802	-0.0836008	-0.096245	0.168439	0.0100501	-0.232826	-0.350301	0.0643499	0.0394547	0.207223	0.0576489	-0.0112121	0.00751138	-0.00751138	0.0343564	-0.0110538
0.0162171	-1.22399	down	0.0017604	-1.38341	down	0.000229023	-1.73362	down	2.73585e-05	-2.09735	down	Rv1887	0.276541	0.532521	0.428362	0.541616	0.0643158	0.200645	0.194539	0.0327768	-0.0327768	-0.0704031	-0.325426	-0.446112	-0.275535	-0.619392	-0.61321	-0.638827
0.00364961	-1.47837	down	0.00242356	-1.4948	down	0.00329538	-1.79098	down	0.0728578	-1.42717	down	Rv3449	0.780557	0.605553	0.4246	0.417909	-0.000425577	-0.0936944	0.0735614	-0.0485175	0.00249314	-0.0223773	-0.491431	0.000425577	-0.35977	-0.110136	-0.275769	0.517906
0.640911	-1.07146	down	0.134816	1.28346	up	0.0740599	1.32765	up	0.0570506	1.55171	up	Rv0564c	-0.763174	-0.270056	-0.0287311	-0.335743	-0.260953	-0.619958	-0.466082	-0.202979	0.0965488	0.138266	0.0287311	0.0910418	0.0585611	0.100298	0.0326078	0.720391
0.307618	-1.24784	down	0.105595	-1.59787	down	0.00728834	-2.47225	down	0.302333	-1.52712	down	Rv1276c	0.655604	0.518411	0.666976	-0.0115025	0.485872	-0.34415	0.272079	-0.891095	0.0115025	0.223265	-0.839313	-0.372478	-1.33356	-0.742572	-0.751238	1.03349
0.531148	-1.14446	down	0.793424	-1.04498	down	0.717693	-1.0585	down	0.372385	-1.16804	down	Rv1702c	-0.199966	0.0618942	0.493494	0.210196	0.492269	-0.224867	-0.427185	-0.288252	0.263147	0.258874	-0.096029	0.367372	-0.0932119	-0.0618942	-0.406584	0.220421
0.120612	-1.2149	down	0.0151218	-1.43547	down	0.000908812	-1.92182	down	0.000593131	-2.15052	down	Rv3759c	0.734026	0.295235	0.253824	0.532426	0.00230861	0.261785	0.255024	-0.00150085	0.00150085	-0.202936	-0.445865	-0.476691	-0.543229	-0.54478	-0.775222	-0.632429
0.0378701	1.35157	up	0.0152032	1.51297	up	0.00247244	1.87439	up	0.0128371	1.50202	up	Rv1182	-0.88339	-0.515815	-0.287526	-0.383384	-0.111161	-0.0595493	-0.0779819	0.115496	0.177437	-0.0533619	0.44534	0.278293	0.443044	0.100445	0.0533619	0.0543318
0.0478209	1.201	up	0.000295337	1.74585	up	0.000117891	1.9705	up	7.13629e-05	2.53311	up	Rv3881c	-1.02257	-0.776363	-0.704708	-0.698624	-0.453233	-0.51377	-0.641984	-0.00847197	0.00847197	0.0100846	0.196405	0.155279	0.182292	0.612206	0.627123	0.3817
0.225194	-1.13091	down	0.0396187	-1.17442	down	0.0509179	-1.30511	down	0.00322616	-1.3278	down	Rv1883c	0.0408244	0.257776	0.136969	0.336072	-0.227698	0.109555	0.164424	-0.11713	0.0107274	-0.0107274	-0.254607	-0.421029	0.101863	-0.229299	-0.215889	-0.203185
0.011804	-1.29191	down	0.00978276	-1.41888	down	0.00661108	-1.32983	down	0.0065022	-1.37607	down	Rv1746	0.221287	0.576058	0.393877	0.313303	-0.0565114	0.0834589	-0.00705957	-0.171101	0.0685868	-0.28336	-0.0386662	-0.0807233	0.0140495	0.00705957	-0.0604873	-0.199856
0.0939095	1.17455	up	0.149337	-1.06078	down	0.000543262	-1.61117	down	0.0326569	-1.76676	down	Rv3578	0.130776	0.0800521	0.129249	0.0286443	0.0644543	0.449749	0.458679	0.103839	-0.0540163	-0.0286443	-0.78237	-0.561496	-0.443908	-1.02156	-1.10123	-0.0639803
0.629847	-1.05627	down	0.473617	-1.07599	down	0.887453	1.01358	up	0.266443	1.13545	up	Rv1964	0.310686	-0.132276	-0.131794	0.0668135	-0.250278	0.122538	-0.0241108	-0.0129385	-0.211118	-0.00786066	-0.00230742	0.143445	0.00230742	0.187075	0.0649123	0.382891
0.0367078	1.25039	up	0.000406322	1.74535	up	7.31748e-05	2.00842	up	3.62881e-05	2.33277	up	Rv2218	-0.936505	-0.725664	-0.680556	-0.624217	-0.234042	-0.556878	-0.46716	-0.0223413	0.18534	0.0223413	0.319257	0.25641	0.217306	0.515142	0.533483	0.392309
0.502399	-1.13304	down	0.31373	1.21832	up	0.114853	1.4167	up	0.0614805	1.50697	up	Rv3169	-0.876593	-0.101305	-0.188849	0.0696995	-0.554306	-0.402862	-0.406205	-0.0360639	0.16308	-0.0951116	0.220446	0.0360639	0.42832	0.29516	0.305594	0.351419
0.112539	1.09783	up	0.000496471	1.52534	up	0.000746338	1.42659	up	0.000200477	1.88816	up	Rv0873	-0.614186	-0.491106	-0.524041	-0.340784	-0.40003	-0.320159	-0.353435	0.0524855	0.197942	0.0993767	-0.0201244	0.0201244	0.0601168	0.503706	0.504795	0.264847
2.34386e-07	1.45405	up	2.43174e-10	1.54524	up	6.80297e-06	1.45645	up	0.000207363	1.4446	up	Rv1336	-0.524489	-0.526038	-0.527308	-0.529613	0.0410814	-0.017189	0.0157518	0.106352	0.0915279	0.105014	0.0786428	0.00355148	-0.0354242	0.121666	-0.00355148	-0.10668
0.0595883	1.69856	up	0.000316093	2.3802	up	0.000150527	3.20018	up	9.86543e-05	3.35372	up	Rv0046c	-1.20959	-1.41328	-1.15731	-1.59489	0.117406	-0.907281	-0.9485	-0.278051	0.026536	-0.026536	0.415252	0.515826	0.0720854	0.435308	0.592195	0.178476
0.507955	-1.14204	down	0.0194144	1.50385	up	0.00621637	1.82249	up	0.00088318	2.22587	up	Rv0887c	-0.71532	-0.46805	-0.170699	-0.756639	-0.22708	-1.10267	-0.828113	-0.0926819	0.0926819	0.182944	0.37628	0.533891	0.104535	0.610911	0.706562	0.56261
0.000526945	-1.52975	down	0.00224442	-1.39782	down	0.0556014	-1.13973	down	0.892692	-1.01031	down	Rv1124	0.232265	0.276982	0.22199	0.0499403	-0.307272	-0.515555	-0.43117	-0.420854	-0.267682	-0.17513	-0.000642061	0.109019	-0.0885885	0.184402	0.356446	0.000642061
0.00333525	-1.88618	down	0.00201604	-2.17445	down	0.0015968	-2.16442	down	0.00104453	-2.64975	down	Rv2214c	0.609226	0.975113	1.14145	1.24745	0.201447	0.0587804	-0.0267012	-0.157537	0.0817769	-0.306268	0.0267012	-0.123603	-0.265109	-0.273428	-0.708538	-0.255682
0.0929916	1.23577	up	0.0187934	1.31353	up	0.0340564	1.39145	up	0.0294602	1.58639	up	Rv1585c	-0.583835	-0.412584	-0.184202	-0.203183	0.18642	-0.180261	-0.127766	-0.00795913	0.0987833	0.0516698	0.00795913	0.418269	-0.0343277	0.155387	0.0354078	0.768593
0.214916	-1.80336	down	0.708403	-1.1297	down	0.110607	-1.4338	down	0.572538	-1.49117	down	Rv0266c	0.176512	0.0626092	0.756731	-0.0486975	0.682091	-1.55531	-0.968476	-0.796361	0.170465	0.808442	-0.265952	0.0486975	-0.631914	-2.0033	-0.7893	1.77361
0.0798398	1.68152	up	0.0344522	1.52641	up	0.246859	1.2704	up	0.303972	-1.18226	down	Rv3612c	-0.699532	0.0877433	-0.454857	-0.0856614	-0.16924	0.663384	0.89092	0.26815	0.341116	0.356933	0.0856614	-0.284201	0.37016	-0.554705	-0.540136	-0.494027
0.113082	1.19464	up	0.00959144	1.49014	up	0.981789	-1.00286	down	0.441074	1.12005	up	Rv2028c	-0.104741	-0.311286	0.111572	-0.361027	-0.00390601	0.135166	0.139354	0.309983	0.368355	0.548896	-0.441029	-0.0743473	0.00390601	-0.116187	-0.236459	0.344231
0.0176762	-1.38844	down	0.000507253	-1.39151	down	0.00663582	-1.31669	down	0.00152816	-1.26657	down	Rv2284	0.218707	0.282843	0.399669	0.350184	0.144294	-0.330347	-0.295787	-0.189307	-0.0764368	-0.225645	0.00279069	0.0100729	-0.265074	0.0130813	-0.0945036	-0.00279069
0.0498318	-1.15799	down	0.124905	1.08727	up	0.708791	1.01617	up	0.0406103	1.13169	up	Rv1898	0.0206833	0.0414734	-0.0298023	-0.119038	-0.102605	-0.390893	-0.206392	-0.0206833	0.158525	0.159261	-0.0257149	-0.0653028	0.0954399	0.233844	0.195856	0.0407057
0.0610633	1.23775	up	0.362026	1.08334	up	0.49427	-1.06293	down	0.0376196	-1.26766	down	Rv2966c	-0.351447	0.0272362	-0.0152643	0.0727246	0.166719	0.178749	0.377628	0.0684755	0.0626471	0.0152643	-0.15709	-0.225553	-0.0815675	-0.372376	-0.508483	-0.345697
0.00480565	-1.83843	down	0.183457	-1.26371	down	0.0261662	-1.90787	down	0.595761	-1.29472	down	Rv1090	0.160563	0.503819	0.901626	0.507185	-0.281805	-0.414512	-0.384201	0.0479202	0.0137725	0.480199	-0.261302	-0.0137725	-0.96593	-0.454763	-0.757746	1.64949
0.446208	1.06762	up	0.00288997	1.48368	up	0.000274619	1.78784	up	0.000308095	1.97307	up	Rv1844c	-0.715129	-0.531093	-0.377829	-0.428468	-0.245113	-0.509676	-0.501398	-0.0670857	0.168141	0.0670857	0.39011	0.276624	0.308538	0.57234	0.520464	0.309126
0.423359	-1.04414	down	0.0486151	-1.17142	down	0.00151404	-1.3772	down	0.00759305	-1.241	down	Rv3101c	0.330389	0.174326	0.0793464	0.162531	0.066426	0.0990169	0.207552	0.107705	-0.120198	-0.112348	-0.300601	-0.341686	-0.182994	-0.066426	-0.0966122	-0.211516
0.114582	-1.68307	down	0.790135	-1.03498	down	0.437254	-1.10016	down	0.0400218	1.27574	up	Rv1285	0.0162013	0.0904634	-0.0162013	-0.306979	0.0367682	-1.52007	-0.932379	-0.361996	-0.16997	0.220751	-0.475831	0.0397789	-0.139457	0.121269	0.356587	0.413749
0.224891	-1.08519	down	0.00796071	1.33972	up	0.00495085	1.2351	up	0.000491553	1.58604	up	Rv1875	-0.404525	-0.156834	-0.257252	-0.21579	-0.284401	-0.512087	-0.333146	-0.0197146	0.249317	0.260396	0.0197146	0.0697844	0.0485995	0.437824	0.501584	0.281091
0.761748	1.03655	up	0.00191665	1.41808	up	0.00666037	1.45591	up	0.000288138	1.95566	up	Rv1058	-0.622738	-0.419499	-0.294125	-0.370908	-0.0485976	-0.48699	-0.589477	0.0485976	0.114776	0.0679796	0.111152	0.300848	-0.0666788	0.437128	0.481835	0.70356
0.284522	-1.2115	down	0.728456	-1.0513	down	0.147698	-1.27194	down	0.0408256	-1.45043	down	Rv0464c	-0.190473	0.290277	0.391045	0.556179	0.281543	-0.254796	-0.0718613	0.263746	0.236289	0.068718	0.0070219	-0.0070219	-0.255804	-0.242613	-0.386906	-0.194637
0.860118	-1.04896	down	0.916383	1.02341	up	0.11266	1.49647	up	0.320907	1.25622	up	Rv3387	-0.901617	-0.437755	0.124837	0.131303	0.198678	-0.661878	-0.556112	-0.330057	-0.0759368	-0.306296	0.43911	0.33645	0.156708	0.0208602	-0.0208602	0.174847
0.0581242	1.59086	up	0.015746	1.64434	up	0.0154011	1.58806	up	0.00528338	1.83851	up	Rv1960c	-0.214047	-0.760523	-0.941667	-0.709933	-0.433504	0.397673	0.0756128	0.243621	0.00141072	-0.062135	0.0489619	-0.0153821	-0.00141072	0.291552	0.183382	0.191043
0.0257415	1.4477	up	0.0107283	1.55245	up	0.00231028	1.90971	up	0.00252564	1.81132	up	Rv2687c	-0.533772	-0.660881	-0.522778	-1.06399	0.0253162	-0.218199	-0.291891	-0.190515	-0.0253162	0.0334115	0.280533	0.34658	0.0868883	0.151803	0.230934	0.102313
0.281704	-1.39668	down	0.859856	1.0266	up	0.356693	1.23378	up	0.0517953	1.46421	up	Rv0846c	-0.3723	-0.455494	0.00631952	0.269358	0.200971	-1.11775	-0.943298	-0.160248	-0.13388	-0.00631952	0.352694	0.500826	-0.358338	0.242259	0.586024	0.408
0.950308	1.01984	up	0.369508	1.31493	up	0.770285	1.08476	up	0.351637	1.40526	up	Rv0022c	-0.961306	-0.266015	0.582306	-0.0833979	-0.19649	0.311348	-0.576132	0.0411348	0.0501618	0.547349	0.0522847	-0.0411344	-0.20535	-0.172677	0.100501	0.998383
0.141743	-1.19015	down	0.024854	-1.1204	down	0.302085	-1.05409	down	0.510295	-1.04996	down	Rv1202	0.0431032	0.0571556	0.16682	-0.0323343	0.129586	-0.385895	-0.32106	-0.14809	-0.084651	-0.0832491	0.0400324	0.0323343	-0.12432	0.0782399	0.104846	-0.218016
7.79643e-05	-1.75137	down	1.47979e-05	-1.90212	down	1.12235e-05	-2.12201	down	0.00010517	-2.28791	down	Rv0781	0.851818	0.995927	0.985901	0.862394	0.0051415	0.2164	0.125043	0.0641882	-0.0051415	-0.0698364	-0.130513	-0.259323	-0.0944254	-0.0370047	-0.372103	-0.400949
0.00336435	-1.28003	down	0.0156742	-1.19565	down	0.0323748	-1.17732	down	0.518545	-1.05937	down	Rv3067	0.300028	0.186156	0.0650916	0.291775	-0.188711	-0.108091	-0.139447	-0.0855651	0.0249848	-0.0805268	-0.121463	-0.0249848	0.0722327	0.237154	-0.112755	0.258249
0.227089	1.11111	up	0.00349958	1.27357	up	0.0120398	1.23959	up	0.00413313	1.29669	up	Rv3888c	-0.431685	-0.275929	-0.198113	-0.225369	0.0792646	-0.28896	-0.182614	0.00785446	0.117332	0.0731363	0.145311	-0.000662804	-0.0633774	0.0983129	0.177218	0.000662804
0.153623	1.15157	up	0.0223256	-1.22667	down	0.242957	-1.07197	down	0.00173219	-1.37186	down	Rv0115	0.270085	0.130853	0.0707114	0.0117238	0.0996101	0.355793	0.51793	-0.251082	-0.245152	-0.0254705	-0.0369041	-0.0117238	0.110346	-0.321075	-0.416734	-0.268059
0.457125	-1.44606	down	0.892129	1.10334	up	0.437648	1.44975	up	0.706523	1.23793	up	Rv0084	-0.733451	-0.140138	1.34584	-0.898114	-0.0104709	-1.05019	-0.855133	-1.80494	0.590248	1.32092	0.453351	0.824198	0.0104709	-0.857975	0.345725	1.11663
0.824171	-1.06596	down	0.162488	1.60029	up	0.0317091	2.19355	up	0.0168685	2.52204	up	Rv3706c	-1.46753	-0.684361	-0.425179	0.0652752	-0.466396	-0.81792	-0.875995	-0.22448	0.440908	-0.0652752	0.622274	0.519615	0.374078	0.722985	0.694248	0.702692
0.864264	-1.01836	down	0.047181	1.28316	up	0.730733	-1.03279	down	0.3161	1.12039	up	Rv0154c	-0.33136	0.163823	0.0463867	-0.115165	0.016736	-0.255969	-0.016736	0.184589	0.317077	0.400207	-0.12135	-0.126887	-0.0686426	0.0652127	-0.0259771	0.275546
0.792796	-1.03261	down	0.194975	1.12965	up	0.830267	-1.01532	down	0.131725	-1.12962	down	Rv2751	-0.140867	-0.0493898	0.19067	0.156395	0.319139	-0.133803	-0.206612	0.112001	0.379817	0.153419	0.0321255	-0.0321255	0.0518227	-0.145131	-0.180964	-0.0838099
0.261466	-1.09005	down	0.0506728	-1.20959	down	0.755448	1.0213	up	0.781012	-1.02106	down	Rv1500	0.226485	-0.127577	0.00220966	0.141442	-0.00220966	-0.14069	-0.0483522	-0.329093	-0.210165	-0.102372	0.104016	0.0905085	0.07862	0.0483766	0.112906	-0.0695486
0.00168592	2.02724	up	1.3312e-05	9.93756	up	2.44459e-06	8.24597	up	6.22251e-07	19.2651	up	Rv0789c	-3.2173	-2.92943	-2.9399	-2.74839	-1.65913	-2.01745	-2.14114	0.319686	0.699805	0.0429134	0.19056	-0.0429134	0.107149	1.44451	1.14326	1.33971
0.935963	-1.01394	down	0.00662867	-1.69411	down	0.00711662	-1.68638	down	0.00101015	-2.29204	down	Rv0545c	1.07665	0.685543	0.520786	0.453696	0.265069	0.806043	0.921459	-0.0268035	-0.176939	-0.0253491	-0.0630851	-0.171544	0.0253491	-0.530854	-0.38723	-0.619319
0.0750853	-1.13011	down	0.00168145	-1.47369	down	0.00212047	-1.42484	down	1.59681e-05	-2.17323	down	Rv3329	0.263539	0.488029	0.457553	0.517359	0.350616	0.206203	0.208658	-0.237977	0.010376	-0.15584	-0.0147152	-0.010376	-0.212434	-0.671965	-0.715408	-0.67729
0.0309929	-1.41193	down	0.000431267	-1.70014	down	0.00108105	-1.80347	down	4.34662e-05	-2.28138	down	Rv0858c	0.86407	0.849322	0.595153	0.627276	-0.109128	0.414846	0.403153	-0.0988169	-0.0552721	0.058991	-0.0788965	-0.326842	0.0552721	-0.404619	-0.52688	-0.436347
0.40129	1.07688	up	0.00287375	1.87985	up	0.000488652	2.08615	up	0.000778478	1.85345	up	Rv3618	-0.955263	-0.504683	-0.692002	-0.625833	-0.608131	-0.517972	-0.636672	-0.0793307	0.390381	0.337478	0.290507	0.276329	0.532365	0.259345	0.248627	0.0793307
0.00274306	-1.34911	down	0.00239893	-1.41192	down	0.000307843	-1.56487	down	0.00248239	-1.61811	down	Rv1515c	0.425233	0.508284	0.401315	0.629667	0.17735	0.0115213	-0.0115213	0.0324163	0.100817	-0.152826	-0.176823	-0.0628271	-0.225101	-0.131391	-0.452991	-0.0251703
0.690565	-1.06431	down	0.0142242	1.23628	up	0.0597331	1.24417	up	0.00909335	1.48605	up	Rv3451	-0.255254	-0.4328	-0.267127	-0.121193	0.101346	-0.483376	-0.694994	-0.0454416	0.0720148	0.0841494	0.230772	0.103326	-0.195822	0.340607	0.0454416	0.521116
0.0123369	1.53234	up	0.150535	-1.20616	down	0.211842	-1.19883	down	0.00240104	-1.87574	down	Rv1547	0.570798	0.00714588	0.0538731	0.0397491	0.839463	0.748941	0.762472	-0.0919695	-0.107191	-0.108434	-0.00714588	0.0327759	-0.306824	-0.708575	-0.726497	-0.783632
0.0774002	1.15215	up	0.00564003	1.57459	up	0.00139474	1.61417	up	0.000783428	1.72247	up	Rv0816c	-0.578647	-0.610882	-0.283667	-0.567088	-0.306921	-0.346493	-0.26381	-0.0503826	0.0936947	0.39141	0.0503826	0.193665	0.298128	0.201978	0.418595	0.202641
0.0190561	1.15092	up	0.000392643	1.21541	up	0.00056367	1.25942	up	0.00209568	1.22368	up	Rv2493	-0.248163	-0.229163	-0.22603	-0.241721	0.0939028	-0.150364	-0.0439746	-0.0034101	0.123142	0.0157773	0.108513	0.177543	0.0034101	0.169706	-0.027868	0.0230205
0.00349315	-2.82675	down	0.00093225	-3.04202	down	0.00084504	-2.82542	down	0.000129937	-4.88868	down	Rv1133c	1.06508	1.62102	1.83725	1.37506	0.455847	-0.402871	-0.126603	-0.41312	0.0526929	-0.0308537	0.0308537	0.09724	-0.199682	-0.798538	-0.636116	-1.00987
0.0872753	-1.51102	down	0.832559	-1.03652	down	0.932387	-1.01341	down	0.559501	1.11253	up	Rv2323c	-0.345705	-0.0321212	0.471368	0.147717	-0.226305	-0.991241	-0.388078	-0.105525	-0.15024	0.281462	0.0510049	0.190309	-0.118009	0.0321212	0.060297	0.550042
0.941513	1.01177	up	0.000183451	1.64174	up	0.212166	1.23612	up	0.000467834	1.48895	up	Rv0459	-0.313293	-0.136159	-0.394112	-0.282737	-0.760538	-0.0766756	0.0431421	0.495751	0.450321	0.354875	-0.0431421	-0.360694	0.47658	0.354071	0.299041	0.225056
0.248984	-1.2483	down	0.754104	1.06493	up	0.508963	-1.12481	down	0.233185	1.24577	up	Rv1556	-0.271496	-0.0301318	0.0301318	0.647444	-0.177757	-0.0872016	-0.412968	0.247474	0.452929	-0.146147	-0.0964036	-0.184458	0.0537863	0.451724	0.332243	0.4491
0.149469	1.21409	up	0.163568	1.18465	up	0.0260529	1.39378	up	0.0141933	1.47296	up	Rv2500c	0.031512	-0.45664	-0.434099	-0.480899	0.107768	-0.0602076	-0.213045	-0.0268352	-0.176961	-0.0679252	0.189409	0.215666	0.0268352	0.170618	0.328934	0.171493
0.170768	1.22581	up	0.0275927	1.28533	up	0.0648999	1.22198	up	0.00281035	1.61541	up	Rv0141c	-0.0925245	-0.320582	-0.533465	-0.332417	-0.382753	0.174381	0.130332	0.127166	0.0726271	-0.0726271	-0.0880871	-0.116851	0.113369	0.474473	0.431972	0.210024
0.660473	1.1593	up	0.00447448	2.33137	up	0.036397	1.76561	up	0.00365067	2.27341	up	Rv3140	-1.33175	-0.988464	-0.485611	-1.26992	0.120739	-1.09915	-1.43863	0.0290112	0.432293	0.145407	-0.0290112	0.0534053	-0.620698	0.202084	0.209514	0.0861697
0.443982	-1.0371	down	0.064934	-1.07132	down	0.226751	1.04578	up	0.140566	-1.06199	down	Rv3305c	0.000658512	-0.000658512	0.146698	0.0267587	0.0911365	-0.0119352	-0.10679	-0.0745425	-0.0453701	-0.0481801	0.122257	0.14445	0.0571356	0.0213828	-0.0816007	-0.0700064
0.79225	-1.0358	down	0.236722	1.18809	up	0.0437336	1.42111	up	0.0106149	1.71635	up	Rv3526	0.154294	-0.456332	-0.355933	-0.517487	-0.288407	-0.366435	-0.37899	-0.135668	-0.00222492	0.00222492	0.235125	0.313037	0.0913057	0.525361	0.618	0.313067
0.179516	-1.34194	down	0.0631477	-1.6866	down	0.0157303	-2.03325	down	0.14133	-1.67088	down	Rv2645	-0.0634041	0.978747	0.746329	0.684354	0.147591	0.0634041	0.275565	-0.502718	-0.200809	0.200688	-0.346662	-0.290327	-0.674848	-0.5786	-0.516907	0.633191
4.92428e-05	2.36359	up	4.58554e-06	3.56253	up	3.31853e-05	3.00092	up	4.88834e-06	3.73642	up	Rv0982	-1.31005	-1.64753	-1.4961	-1.52391	-0.330715	-0.138461	-0.29108	0.293599	0.407047	0.314866	0.0281472	-0.0281472	0.273011	0.457185	0.454383	0.310204
0.150429	1.26852	up	0.049996	1.33012	up	0.015157	1.81526	up	0.0218099	1.43984	up	Rv0695	-0.758067	-0.353966	-0.509123	-0.143086	-0.410552	0.0922718	0.0245361	-0.0569577	0.076581	-0.108151	0.419384	0.0438719	0.794092	0.132246	0.146828	-0.0245361
0.0429837	-1.20895	down	0.227092	-1.1029	down	0.380502	-1.07523	down	0.111105	-1.13621	down	Rv3286c	-0.0519254	0.318665	0.162065	0.226435	-0.17834	-0.0169837	-0.134513	0.0127137	0.116082	-0.061291	0.0200741	-0.0327027	0.190106	0.0166466	-0.0652001	-0.0127137
0.667309	1.04101	up	0.0106262	1.44465	up	0.0071185	1.38197	up	0.00119996	1.62683	up	Rv0958	-0.646502	-0.402515	-0.347235	-0.230204	-0.179175	-0.393888	-0.472834	0.0528374	0.322966	-0.00347185	0.0827537	0.0941033	0.00347185	0.30483	0.24262	0.338893
0.653105	1.06304	up	0.0912775	1.22151	up	0.0537205	1.32043	up	0.123324	1.19769	up	Rv3051c	-0.51329	-0.252757	-0.0511546	-0.0254083	0.178631	-0.313274	-0.232725	0.0634809	0.158066	0.0125031	0.334526	0.249049	-0.0125031	0.148311	-0.0284533	0.0289645
0.118042	-1.37099	down	0.681728	-1.1585	down	0.300663	-1.25187	down	0.0612027	1.38453	up	Rv1386	-0.337905	0.00295877	-0.00295877	0.390196	-0.828919	-0.317538	-0.179975	-1.28515	0.400785	0.286805	-0.382402	-0.723995	0.173357	0.484135	0.655695	0.307562
0.0286558	1.5231	up	0.15047	-1.24099	down	0.117525	-1.33112	down	0.00328517	-2.03157	down	Rv2593c	0.613035	-0.0444942	0.263468	0.0606489	1.06793	0.663221	0.759368	-0.117539	-0.20759	0.0601625	-0.112475	0.0444942	-0.500437	-0.885479	-0.930408	-0.582401
8.12216e-05	-1.51373	down	3.37735e-05	-1.6134	down	2.69753e-05	-1.84886	down	3.9558e-06	-1.95329	down	Rv3208A	0.561147	0.682945	0.683155	0.694116	0.0376735	0.137846	-0.00383139	0.00383139	0.00411367	-0.112223	-0.207729	-0.339902	-0.146263	-0.314442	-0.257518	-0.359733
0.355789	1.05558	up	0.770449	-1.02775	down	0.00193772	-1.55806	down	0.245631	-1.11036	down	Rv2545	-0.0998991	0.167679	0.0985324	0.0832212	0.154499	0.0592282	0.207521	0.283113	-0.0998285	-0.114606	-0.748697	-0.401186	-0.582208	-0.0592282	-0.293912	0.0872047
0.00267987	-1.86056	down	0.0153955	-1.47267	down	0.000354401	-2.07306	down	0.0247282	-1.52023	down	Rv0729	0.562012	0.670958	0.920874	0.55193	0.0687785	-0.444406	-0.282264	-0.160948	0.265194	0.249772	-0.420151	-0.489635	-0.216172	-0.0687785	-0.167775	0.453021
0.225152	1.08482	up	0.216935	-1.06824	down	0.00232049	-1.31322	down	0.000204274	-1.56947	down	Rv2474c	0.227086	0.146897	0.102031	-0.0366447	0.103234	0.257166	0.321485	-0.022948	0.0438125	0.022948	-0.315667	-0.231273	-0.302849	-0.553354	-0.566796	-0.501146
0.866115	1.01825	up	0.543664	1.0805	up	0.379223	-1.1009	down	0.418778	1.10386	up	Rv0792c	0.263622	0.00106311	-0.277436	0.0111554	-0.132066	0.0787952	0.13034	-0.0406754	-0.00106311	0.37563	-0.163225	-0.00481915	-0.249216	-0.00854421	0.0693386	0.365685
0.00105112	2.00769	up	3.145e-05	5.61381	up	1.08508e-05	6.599	up	8.53127e-06	8.99966	up	Rv1772	-2.63219	-2.46781	-2.05975	-2.38175	-1.47622	-1.33624	-1.32706	-0.11417	0.310808	0.11417	0.325322	0.218076	0.467214	0.836149	0.95151	0.565824
0.00235631	4.37093	up	0.000240027	5.10688	up	0.000109236	7.2645	up	0.000120563	5.85987	up	Rv0129c	-2.65093	-2.80642	-1.93177	-2.2823	0.411163	-0.586181	-0.694723	-0.29247	0.116697	-0.0204687	0.570638	0.600565	0.157826	0.148116	0.23046	0.0204687
0.139935	1.22138	up	0.690354	1.05065	up	0.872893	-1.01957	down	0.742389	-1.04788	down	Rv1378c	0.226416	-0.374157	-0.113355	0.105434	0.371873	0.204621	0.172306	-0.033428	0.184819	-0.054281	-0.0141771	0.0141771	-0.200631	-0.0405438	-0.37124	0.0926068
0.223875	-1.29198	down	0.00514878	-1.78306	down	0.00477519	-1.80025	down	0.00334196	-1.91421	down	MTB000062	0.781349	0.880099	0.363616	0.99731	-0.117003	0.645583	0.629467	-0.00674963	0.00674963	-0.236293	-0.13472	-0.201793	0.0586953	-0.104269	-0.354459	-0.0847373
0.913254	-1.01139	down	0.00475145	-1.33215	down	0.0240396	-1.25393	down	0.00138444	-1.57795	down	Rv0139	0.493054	0.385881	0.186437	0.239102	0.033952	0.476317	0.41908	-0.117843	-0.111109	-0.033952	-0.0414083	-0.098645	0.139042	-0.357453	-0.194202	-0.444137
6.82871e-05	-1.63935	down	2.98778e-06	-2.28764	down	8.52215e-07	-2.74517	down	2.77871e-07	-3.38942	down	Rv0462	1.13051	1.23939	1.15929	1.08137	0.334286	0.497513	0.486754	0.00606585	-0.00606585	-0.123657	-0.29975	-0.369223	-0.24379	-0.559116	-0.595529	-0.670558
0.154075	1.22802	up	0.0191214	1.52546	up	0.00280825	1.96372	up	0.0012739	2.52092	up	Rv1019	-0.127107	-0.771655	-0.673384	-0.690937	-0.258482	-0.324355	-0.225489	0.0201526	-0.0201526	0.130416	0.325787	0.466035	0.431622	0.857803	0.929902	0.516838
0.837267	1.02016	up	0.0500441	1.20123	up	0.0427359	1.20407	up	0.323605	1.09403	up	Rv2849c	-0.0939488	-0.346622	-0.0268006	-0.0359578	0.132837	-0.162621	-0.261343	0.239144	0.151801	0.0251112	0.127212	0.239977	0.0590858	-0.0251112	0.178525	-0.141955
0.254719	-1.122	down	0.0592983	1.27316	up	0.796876	-1.02522	down	0.289835	1.13479	up	Rv2481c	-0.340491	0.107556	0.0909727	-0.0417845	-0.153187	-0.307109	-0.175729	0.136483	0.438531	0.332408	-0.0827815	-0.184019	0.0211999	0.0787833	-0.0211999	0.35187
0.0418992	1.4968	up	0.000308352	1.76647	up	8.68572e-05	1.99708	up	3.86729e-05	2.08044	up	Rv2454c	-0.946617	-0.859005	-0.713029	-0.793279	0.24588	-0.507519	-0.476653	-0.151008	0.146845	-0.0171709	0.245346	0.247209	0.0171709	0.319153	0.255105	0.112466
0.0624719	1.28389	up	0.0472077	1.63825	up	0.00172599	1.84473	up	0.000600343	2.85974	up	Rv0375c	-0.96091	-0.44922	-0.499492	-0.629702	-0.35273	-0.351008	-0.119183	-0.429644	0.542445	0.119183	0.36726	0.195073	0.183412	0.552797	0.961265	1.1291
0.0201876	1.63204	up	0.0596483	1.32139	up	0.0336128	1.36526	up	0.0169492	1.45423	up	Rv3902c	-0.085191	-0.516644	-0.695297	-0.417478	-0.0706899	0.434511	0.470249	0.0897687	-0.179944	0.0103986	-0.0215585	-0.0103986	0.0935195	0.127025	0.152982	0.0548122
0.377543	1.14081	up	0.314529	1.15673	up	0.740419	1.05013	up	0.690653	-1.06172	down	Rv3297	0.312537	-0.132181	-0.226961	-0.394847	-0.076216	0.0571992	0.258105	-0.00981355	0.228399	0.0804875	0.0170987	0.117907	-0.254372	-0.195917	-0.404187	0.00981355
0.018392	1.6367	up	0.955556	1.00542	up	0.000605926	2.36073	up	0.00940566	1.50379	up	Rv1035c	-0.141272	-0.494538	-0.403131	-0.502224	0.748698	0.0384965	0.189311	-0.585525	-0.246365	-0.300592	0.915251	1.0817	0.564879	0.279745	0.368694	-0.0384965
0.0184798	-1.38179	down	0.000131336	-1.57427	down	0.0015959	-1.6256	down	0.000314787	-1.53039	down	Rv0404	0.454328	0.541325	0.512059	0.529161	-0.277116	0.199784	0.205357	-0.228882	-0.198714	-0.00879836	-0.262085	-0.377683	0.0645168	-0.0666397	-0.256194	0.00879836
0.0111451	1.28681	up	0.0117445	1.3083	up	0.0043498	1.38033	up	0.00168518	1.55965	up	Rv1228	-0.235618	-0.563134	-0.329061	-0.500663	-0.0854585	0.0126894	-0.0571878	0.018101	-0.125521	0.0491316	-0.0126894	0.100569	0.0858118	0.119236	0.238604	0.344482
0.433858	1.13995	up	0.845046	1.03768	up	0.656633	1.07617	up	0.348986	1.21921	up	Rv2492	0.0213041	0.340568	-0.284177	-0.462751	0.0285883	-0.0213041	0.270829	0.286583	-0.347258	-0.0680375	-0.138974	0.192592	-0.0247097	-0.210346	0.535626	0.243784
0.13823	-1.12811	down	0.0314098	-1.17947	down	0.0164211	-1.3497	down	0.000389433	-1.5064	down	Rv1295	0.164079	0.15573	0.387103	0.286928	0.247031	0.0228217	-0.046191	0.0198877	0.102514	-0.0914476	-0.10737	-0.0198877	-0.42529	-0.348372	-0.393924	-0.285635
0.166128	1.55904	up	0.0379929	2.01474	up	0.0545882	1.83995	up	0.0554502	1.88847	up	Rv2353c	-1.20798	-1.07838	0.0377717	-0.957827	-0.0550632	0.206099	-0.633873	0.167252	-0.0377717	0.497486	0.0685964	-0.131259	0.296845	-0.246058	0.304663	0.288232
0.0967138	-1.45771	down	0.188447	-1.33378	down	0.300291	-1.22906	down	0.12195	-1.40586	down	Rv0583c	-0.207001	0.389461	0.499474	0.82738	0.00963831	-0.29028	-0.218472	-0.09482	0.183548	-0.203313	0.15213	0.0121207	0.0750756	-0.0594072	-0.273321	-0.00963831
0.538787	1.1106	up	0.232552	-1.14322	down	0.647671	-1.05168	down	0.770488	-1.03123	down	Rv3904c	0.308918	0.172628	-0.21998	0.0458386	-0.218572	0.449265	0.453892	-0.0153997	-0.221295	-0.112043	-0.0960133	-0.0572307	0.165692	-0.0714357	0.0153997	0.15349
0.71818	-1.05032	down	0.254278	1.18474	up	0.647298	1.05872	up	0.429241	1.16233	up	Rv0219	-0.459198	-0.0147865	0.165262	0.0647576	-0.336958	0.0147865	-0.073283	0.343468	0.250655	-0.0433753	-0.0764892	0.112095	0.0283706	-0.0702236	-0.0784886	0.616781
0.166912	-1.20327	down	0.208405	1.16205	up	0.406089	1.11349	up	0.154767	1.27562	up	Rv1937	-0.370834	-0.0532784	0.181574	-0.0558276	-0.111934	-0.472208	-0.440509	0.0437183	0.30157	0.0809369	-0.0489397	0.334135	-0.0437183	0.0819378	0.0860686	0.661818
0.00235894	1.91784	up	0.00259167	1.86719	up	0.0031563	1.82275	up	0.00278322	1.88231	up	Rv2367c	-0.476897	-0.940042	-1.09758	-0.966228	-0.0150499	0.153139	0.0698042	-0.0226855	0.0712099	0.0435238	0.0150499	0.0441885	-0.0714512	0.137149	0.0430698	-0.0532742
0.294711	-1.14966	down	0.415122	-1.06228	down	0.527388	1.04511	up	0.764167	-1.01896	down	Rv3116	-0.140176	-0.0201669	0.173014	0.0486369	0.175649	-0.421406	-0.311879	-0.215507	0.00924349	-0.00924349	0.170558	0.108592	-0.0422082	0.0438461	0.0179353	-0.0970759
0.0602956	-1.43303	down	0.0660886	-1.34435	down	0.175657	-1.23704	down	0.033652	-1.41182	down	Rv2777c	0.000876427	0.624103	0.503327	0.584276	0.218527	-0.261433	-0.229864	-0.127015	-0.000876427	0.131598	0.133177	0.306963	-0.0763836	-0.0537882	-0.0640731	-0.0903659
0.0236186	-1.27481	down	0.00589176	-1.45	down	0.00871621	-1.51106	down	0.0145128	-1.33588	down	Rv0830	0.640627	0.369992	0.461068	0.203188	0.0757108	0.095264	0.0343437	-0.0428243	-0.220538	-0.0886416	-0.0632997	-0.0671678	-0.40006	0.0879469	-0.0508022	-0.0343437
0.101191	1.66195	up	0.287254	1.25483	up	0.0563789	1.68176	up	0.813783	1.04863	up	Rv3330	-0.739524	-0.634486	0.202239	-0.119393	1.01529	0.0480959	0.166859	-0.119785	0.203767	-0.0698803	0.605576	0.614793	0.061178	-0.377952	-0.336813	-0.0480959
0.594242	1.09386	up	0.219441	1.25979	up	0.401556	1.15062	up	0.0632846	1.53142	up	Rv3296	0.323753	-0.550828	-0.269905	-0.322609	-0.0194991	0.00210738	-0.209007	-0.0477531	0.314772	0.117833	0.0201809	-0.0255435	-0.00210738	0.176842	0.33408	0.719007
0.925949	-1.01682	down	0.356426	-1.1064	down	0.00138103	-1.75708	down	0.00239212	-1.70551	down	Rv1446c	0.271006	0.452073	-0.000623465	0.40731	-0.245424	0.426175	0.594398	0.315178	0.0939195	0.000623465	-0.524823	-0.450849	-0.616546	-0.53635	-0.587014	-0.339917
0.978415	1.00101	up	0.794088	-1.01374	down	0.801299	1.01036	up	0.867982	1.01261	up	Rv1532c	0.030056	-0.133193	-0.0332174	0.0456195	-0.0072608	-0.0636725	0.0072608	0.0241404	0.0177369	-0.168998	0.00999737	0.0409503	-0.0743966	0.194998	-0.181853	-0.0269599
0.0620607	-1.99863	down	0.0065689	-2.28766	down	0.59729	-1.29562	down	0.00223888	-2.45202	down	Rv1807	1.08718	0.986218	1.42991	0.537972	0.852865	-0.299206	-0.519732	-0.343161	0.185305	-0.392794	1.23203	1.5282	-0.850202	-0.247526	-0.418114	-0.185305
0.0268505	1.25224	up	0.932779	1.00591	up	0.809379	-1.01788	down	0.977242	1.00213	up	Rv2314c	0.10963	0.0553486	-0.23299	-0.113118	0.223901	0.219231	0.39456	-0.0690072	-0.0602987	0.018944	-0.160051	-0.0459077	-0.00660586	0.00660586	0.0120986	-0.145339
0.0759125	-1.62723	down	0.469573	-1.18333	down	0.186046	-1.54412	down	0.34534	-1.21994	down	Rv0286	-0.0053935	0.179851	0.181726	1.01415	-0.657773	-0.423975	0.00223207	-0.266922	0.297498	0.268617	-0.288588	-0.918384	0.354354	0.185902	-0.00223207	-0.0163436
0.547194	-1.14146	down	0.199783	1.30246	up	0.283731	-1.21419	down	0.106231	1.33634	up	Rv1553	-0.384005	-0.174201	0.0118389	0.389375	-0.245903	0.239433	-0.683905	0.345576	-0.0118389	0.692244	-0.233041	-0.619005	-0.105679	0.282865	0.268936	0.585332
0.0377197	1.26067	up	0.755525	-1.01917	down	0.00176874	-1.35869	down	0.00919256	-1.7073	down	Rv0557	0.226707	0.0486207	-0.0515509	0.110647	0.199168	0.459397	0.594833	0.074966	-0.0486207	0.142285	-0.382086	-0.392449	-0.301311	-0.985999	-0.791378	-0.286951
0.00585128	1.26511	up	0.00228754	1.27986	up	0.000196739	1.4036	up	0.00233483	1.30346	up	Rv2704	-0.440566	-0.264538	-0.339615	-0.276318	0.140969	-0.0800219	-0.0339222	0.104207	-0.0609484	0.0339222	0.187876	0.166733	0.122005	0.140283	0.0693407	-0.0533676
0.172374	1.11985	up	0.0502005	1.26415	up	0.0562104	1.23769	up	0.035308	1.25734	up	Rv1742	-0.363447	-0.260579	-0.242626	0.0037775	-0.160147	0.00866985	-0.00575018	-0.0037775	0.346944	0.0241938	0.125738	-0.0953045	0.245357	0.0861387	-0.0129056	0.270752
0.128648	-1.13106	down	0.853301	-1.00901	down	0.00558997	-1.26147	down	0.0408908	-1.13535	down	Rv2574	-0.0191846	0.190392	0.0585637	0.213995	-0.240353	0.0209527	0.0191846	0.105451	0.118863	0.0696726	-0.169897	-0.293247	-0.20935	-0.0828481	-0.0388522	-0.0948877
0.000212544	-1.38688	down	9.37521e-05	-1.5619	down	0.000175353	-1.54827	down	0.000134647	-1.76975	down	Rv2692	0.639324	0.558583	0.568464	0.496653	0.0629485	0.177276	0.0414994	-0.180701	0.000823259	-0.052757	-0.000823259	-0.191936	-0.00193715	-0.264106	-0.400108	-0.109147
0.0101816	1.53948	up	0.00587768	1.58658	up	0.000642506	2.13328	up	0.000775449	2.11559	up	Rv2548	-0.381534	-0.837773	-0.717227	-0.892164	0.0953121	-0.180768	-0.168736	-0.123761	-0.079216	0.079216	0.362937	0.499937	0.29482	0.463628	0.430577	0.227452
0.243072	-1.09754	down	0.283833	1.08162	up	0.446566	-1.04328	down	0.0368856	1.14594	up	Rv0779c	0.108325	-0.172033	-0.0142105	0.00255513	-0.253338	0.0256264	-0.231636	0.0378234	0.247805	-0.00255513	-0.0572894	-0.0361722	-0.146426	0.155697	0.17083	0.20656
0.713473	-1.06544	down	0.18574	1.28433	up	0.162111	1.29604	up	0.047797	1.58326	up	Rv3088	-0.303549	-0.439213	0.119824	-0.812621	-0.31108	-0.538421	-0.501507	-0.137513	0.0468338	0.0970519	0.0456717	-0.0168383	0.0168383	0.0838778	0.278757	0.549395
0.00143239	1.75295	up	0.000828195	1.72326	up	7.35219e-05	2.48269	up	0.000931331	1.84965	up	Rv0039c	-0.552168	-0.801521	-0.941108	-0.934773	-0.156476	0.116054	0.0475879	-0.0215821	-0.0667663	0.0215821	0.492671	0.557882	0.46298	0.070076	0.224807	-0.0553021
0.0588424	-1.35422	down	0.000278947	-2.45405	down	0.000356333	-2.70718	down	0.00171812	-3.71377	down	Rv2739c	1.28776	1.51358	1.02629	1.04106	0.511612	0.850543	0.976995	-0.181899	-0.0221345	-0.0299351	-0.312561	0.0107462	-0.357027	-1.0444	-0.971988	-0.0107462
0.0434691	-1.60486	down	0.0955011	-1.44332	down	0.00282076	-1.77779	down	0.311533	-1.33757	down	Rv1718	0.45029	0.547796	0.940929	0.610123	0.482153	-0.312166	-0.305463	-0.291697	-0.00499439	0.62037	-0.391696	-0.0520067	-0.134694	0.00499415	-0.378831	1.02684
0.570063	-1.07617	down	0.0649814	-1.28455	down	0.00216351	-1.68225	down	0.00307607	-1.64264	down	Rv1703c	0.61975	0.311687	0.111334	0.366392	-0.0450654	0.420657	0.363578	0.145004	0.0450654	-0.216974	-0.433424	-0.453399	-0.30749	-0.241656	-0.422641	-0.426879
0.451276	1.05408	up	0.0676811	1.14009	up	0.00823094	-1.20747	down	0.0313342	-1.15104	down	Rv3813c	0.0577548	0.108457	0.0898573	-0.113898	0.188055	-0.0577548	0.204285	0.107474	0.333591	0.233017	-0.256198	-0.183418	-0.26973	-0.214192	-0.197734	-0.0902631
0.653683	1.12572	up	0.075661	1.72573	up	0.0718406	1.82054	up	0.0402568	1.98414	up	Rv3312A	-1.40268	-0.838788	-0.67652	0.0312796	-0.74088	-0.46956	-0.442046	0.0782728	0.149583	-0.0312796	0.11637	-0.150793	0.462482	0.428205	0.0834513	0.288847
0.0127616	-1.44608	down	0.00211391	-1.73318	down	0.00103925	-1.69635	down	0.00552016	-1.63074	down	Rv3658c	0.525848	0.858359	0.521603	0.60475	-0.15434	0.218026	0.222804	-0.392077	-0.112195	0.00692391	-0.26	-0.137456	-0.00692391	-0.299289	-0.121103	0.186736
0.012898	1.42568	up	0.0027107	1.62116	up	0.000825465	1.87168	up	0.000913382	1.80714	up	Rv2531c	-0.770539	-0.857933	-0.659576	-0.391742	-0.0155294	-0.187502	-0.271857	0.0155294	0.117703	-0.0520055	0.316004	0.236833	0.150329	0.221889	0.131964	0.197427
0.0161843	1.84856	up	0.00318054	1.85484	up	0.00388638	2.02446	up	0.00221898	1.96193	up	Rv3857c	-0.666137	-1.02547	-1.09448	-0.549831	-0.403399	0.334033	0.22664	0.194236	0.00369406	-0.0259919	0.181659	-0.0729918	0.442	0.189695	-0.00369406	0.228881
0.0265259	1.16864	up	0.00131002	1.48081	up	0.000225952	1.51152	up	9.7941e-05	1.91728	up	Rv0740	-0.414615	-0.396649	-0.559725	-0.58213	-0.358922	-0.256726	-0.174684	0.0250821	-0.0250821	0.234325	0.0608773	0.0912232	0.171061	0.456782	0.57465	0.320918
0.0020013	1.81786	up	0.00302888	2.13137	up	0.000458564	2.33514	up	0.000396947	2.71436	up	Rv2319c	-0.860614	-1.17529	-0.740874	-1.25434	-0.133135	-0.123942	-0.179542	-0.244661	0.173202	0.323455	0.25825	0.264983	0.123942	0.276608	0.378401	0.643484
0.584718	1.0714	up	0.0095578	1.56942	up	0.0347403	1.37495	up	0.063629	1.36918	up	Rv3688c	-0.722947	-0.238246	-0.125528	-0.242074	-0.0899582	-0.35928	-0.248862	0.270537	0.308772	0.374788	0.191751	0.0899582	0.0998354	0.261528	0.238772	-0.136953
2.09211e-05	4.39811	up	1.98408e-05	4.1449	up	9.85398e-06	5.28003	up	1.50907e-05	4.67801	up	Rv3310	-2.03762	-2.40794	-2.01928	-1.9608	0.193486	-0.0333591	-0.0686965	-0.0561099	0.0556655	-0.164763	0.39063	0.332165	0.159623	0.265301	0.0333591	0.0598025
0.000228504	3.05856	up	5.26676e-07	6.32152	up	7.2508e-07	6.18286	up	2.03167e-07	9.68783	up	Rv1221	-2.46411	-2.73877	-2.46944	-2.58632	-0.585259	-1.14588	-1.12429	0.09478	0.158649	0.0334024	0.105931	0.118314	-0.0334024	0.78886	0.651855	0.693827
0.00205747	-1.49662	down	0.00383141	-1.46643	down	0.000779586	-1.64695	down	0.00288284	-1.54123	down	Rv1866	0.399127	0.600494	0.662399	0.589765	0.130707	-0.0153615	-0.171625	-0.024884	0.202374	-0.145562	-0.266846	-0.21906	0.0153615	-0.0336072	-0.266504	0.116713
0.222113	-1.42031	down	0.43678	-1.15788	down	0.758203	-1.05578	down	0.454856	-1.14425	down	Rv3533c	-0.394128	0.222772	0.530408	0.241011	0.247674	-0.912103	-0.404144	-0.275484	-0.0385685	0.129632	0.231489	-0.0549331	0.0385685	-0.10053	-0.148462	0.115814
0.010667	-1.35414	down	0.000540174	-1.80066	down	0.0115813	-1.41078	down	0.000874291	-1.6679	down	Rv0647c	0.666524	0.636574	0.448335	0.299943	0.147653	0.102452	-0.0236926	-0.295697	-0.424449	-0.286895	0.0236926	0.173122	-0.147755	-0.268562	-0.235914	-0.171082
0.243266	-1.15994	down	0.0172839	-1.48995	down	0.0106941	-1.63216	down	0.0753072	-1.54368	down	Rv0152c	0.28003	0.265132	0.202822	0.788067	0.217448	0.154334	0.138098	-0.161492	-0.138355	-0.273909	-0.404425	-0.138098	-0.425776	-0.44642	-0.580406	0.299738
0.401334	1.1583	up	0.00789548	1.89405	up	0.0254334	1.5942	up	0.00528387	1.98825	up	Rv3914	-1.09696	-0.638803	-0.563038	-0.233997	-0.198681	-0.581306	-0.483581	0.253036	0.397691	0.214095	0.118901	-0.0369048	0.0369048	0.347881	0.35685	0.370164
0.211674	1.26545	up	0.743614	1.05405	up	0.149801	1.29344	up	0.0473599	1.48589	up	Rv0843	0.214284	-0.376875	-0.551631	-0.545583	-0.190691	0.0330524	0.231726	-0.12263	-0.292379	-0.302034	-0.0330524	0.142213	0.0596252	0.154036	0.298123	0.316967
0.617925	1.07488	up	0.361522	-1.16089	down	0.0324041	-1.47611	down	0.0305375	-1.4807	down	Rv2344c	0.748196	0.130346	0.0390434	0.268812	0.26024	0.49484	0.447228	0.333363	-0.0502024	-0.0390434	-0.337615	-0.168707	-0.289274	-0.348169	-0.22544	-0.235431
0.676275	1.0262	up	0.459852	-1.03812	down	0.115425	-1.15243	down	0.00886604	-1.40545	down	Rv1306	-0.0444722	0.22056	0.0851502	0.033628	-0.013	0.157937	0.188143	0.0418887	0.0308337	-0.0134988	-0.0788407	-0.327064	0.013	-0.300673	-0.299525	-0.651735
0.000297463	2.30527	up	0.0124437	2.08838	up	0.0724492	1.40208	up	0.200892	1.67313	up	Rv3352c	-0.612295	-0.699082	-0.302814	-0.693236	0.8069	0.493017	0.584321	-0.0935144	0.606041	0.94406	-0.527467	0.0935144	0.16608	-0.661262	-0.145164	1.3035
0.00815299	1.31612	up	0.332846	1.07311	up	0.00584608	1.33158	up	0.441942	-1.04425	down	Rv1116	-0.258799	-0.194922	-0.00652266	-0.0819888	0.41551	0.165469	0.201231	-0.189325	0.0815406	0.00652266	0.143117	0.301101	0.38851	-0.191661	-0.131491	-0.270938
0.059231	1.22533	up	0.247108	1.11857	up	0.691197	1.03233	up	0.0997685	-1.17969	down	Rv3496c	-0.187099	-0.130693	-0.0645561	0.222146	0.151111	0.373952	0.234284	0.220345	0.163589	-0.0191135	0.0342131	-0.0357504	0.0191135	-0.192323	-0.390251	-0.252787
0.00696918	1.37888	up	0.0221227	1.21588	up	0.0280804	1.2249	up	0.00398092	1.54666	up	Rv2148c	-0.177064	-0.361821	-0.481595	-0.291904	0.0391531	0.0569301	0.310112	0.0445371	-0.12668	-0.056128	-0.155084	0.0879459	-0.0391531	0.344007	0.482328	0.0768528
0.105704	-1.1152	down	0.391201	-1.03838	down	0.0119872	-1.13721	down	0.389136	-1.02624	down	Rv1093	0.111165	0.0701642	-0.0142579	0.0218358	0.0624661	-0.175554	-0.217144	0.0164313	0.0782704	-0.116019	-0.121101	-0.0747352	-0.218997	0.0545607	-0.0392327	0.0142579
0.603988	-1.13849	down	0.162603	-1.2495	down	0.365271	-1.12836	down	0.00712949	-1.64985	down	Rv2737c	0.13363	-0.00910377	0.570629	0.199947	0.747727	-0.458855	-0.178892	-0.405961	0.104124	0.00910377	0.0853949	0.228448	-0.165214	-0.361934	-0.463219	-0.670531
0.00924303	1.20604	up	0.000657958	1.38956	up	0.00058343	1.40915	up	0.00135027	1.53212	up	Rv3596c	-0.302335	-0.45371	-0.535007	-0.518971	-0.217408	-0.191025	-0.138253	0.0316033	0.00663233	0.028131	0.044045	0.0144143	0.068502	0.2199	0.275815	-0.00663233
0.0573611	-1.41267	down	0.00724503	-1.45578	down	0.00427577	-1.36704	down	0.035992	-1.25733	down	Rv1516c	0.235096	0.550073	0.260988	0.428589	0.251506	-0.505361	-0.135352	-0.242241	0.0330033	-0.310066	-0.0330033	-0.0795803	-0.134538	0.04003	-0.119943	0.194881
0.0426133	-1.4529	down	0.111473	-1.342	down	0.0489981	-1.40346	down	0.0207179	-1.56803	down	Rv2566	0.0548754	0.495108	0.473116	0.827376	0.0343127	-0.236123	-0.0271435	-0.194675	0.282243	0.0271435	-0.0683365	-0.0444841	0.0337191	-0.10348	-0.312136	-0.143382
0.885465	-1.02288	down	0.784852	-1.03971	down	0.14846	-1.27227	down	0.939055	-1.02732	down	Rv2546	0.0764966	0.130901	0.162006	-0.321003	-0.422316	0.223483	0.137218	0.101126	-0.38372	0.150371	-0.691321	-0.238094	-0.0764961	-0.554543	-0.610262	1.08447
0.124286	1.22897	up	0.0140562	1.33123	up	0.0944275	1.17058	up	0.423014	1.16826	up	Rv1147	-0.416703	-0.160501	-0.146293	-0.0159748	-0.18077	0.327285	0.191218	0.108842	0.262098	0.31275	-0.0416181	0.0159748	0.152697	-0.189096	-0.295924	0.603492
0.562682	1.04844	up	0.0677059	1.17224	up	0.117456	1.14439	up	0.00844365	1.39229	up	Rv1403c	-0.00649333	-0.325671	-0.301902	-0.210428	-0.198782	0.0193608	-0.24922	-0.0974977	0.0835059	0.0684097	0.00649333	0.0878537	-0.143989	0.345358	0.0892155	0.364426
0.000964773	1.39682	up	0.000214169	1.60752	up	0.000427549	1.47876	up	0.000397477	1.75924	up	Rv3837c	-0.420042	-0.582166	-0.692484	-0.519727	-0.106739	-0.0714369	-0.0362062	0.170183	0.0743055	0.14922	-0.0135307	0.0135307	0.0323639	0.240817	0.415574	0.127664
0.0295332	1.54474	up	0.0615033	1.4434	up	0.161442	1.29533	up	0.343897	1.49043	up	Rv0302	-0.481289	-0.496417	0.0694265	-0.574449	0.509635	0.0543599	0.206049	-0.0323401	0.0323401	0.476372	-0.204381	0.346306	-0.133997	-0.571059	-0.253961	1.44016
0.0365037	1.50902	up	0.00509013	1.99313	up	0.00110578	2.33752	up	0.00104858	2.52644	up	Rv2822c	-1.33221	-0.709746	-0.717091	-0.728549	-0.0446713	-0.47096	-0.319227	-0.031327	0.031327	0.369406	0.390968	0.332985	0.335287	0.301384	0.612862	0.481378
0.0480427	-1.13078	down	0.0784755	1.09827	up	0.90957	1.00572	up	0.026198	1.1808	up	Rv1207	-0.0666661	-0.10771	-0.0516686	0.0852952	-0.115201	-0.308683	-0.213628	0.0365548	0.182387	0.0811963	-0.0365548	-0.120765	0.076426	0.247321	0.298934	0.0674891
0.997174	1.0003	up	0.00139281	-1.36006	down	8.61695e-05	-1.42588	down	1.79944e-05	-1.66564	down	Rv0178	0.434429	0.316517	0.322486	0.4252	0.119108	0.541363	0.464788	0.0165715	-0.0165715	-0.207037	-0.139456	-0.0877757	-0.184366	-0.320558	-0.338998	-0.424692
0.655217	1.11665	up	0.0642947	1.65928	up	0.10748	1.44962	up	0.0535147	2.48895	up	Rv1726	-0.849107	-0.822747	0.0946281	-0.600901	0.120027	-0.642707	-0.633386	0.0791151	-0.0909717	0.569926	-0.134791	-0.0791151	0.187347	0.104386	0.363645	1.84499
0.472744	1.13148	up	0.00683053	1.74366	up	0.00602002	1.78531	up	0.0031885	1.91675	up	Rv2091c	-1.09391	-0.631132	-0.458783	-0.530468	-0.129027	-0.684547	-0.687522	0.00951147	0.271553	0.0895781	0.256692	0.225613	-0.00951147	0.35319	0.286749	0.140328
0.889941	-1.03205	down	0.618013	-1.05426	down	0.130246	-1.24564	down	0.136279	-1.26602	down	Rv0069c	-0.0141182	0.340253	-0.197849	0.226423	-0.62154	0.374998	0.376042	-0.0172777	0.0158443	0.0387702	-0.346561	-0.352186	0.0141182	-0.385347	-0.423207	0.0536957
0.00054276	-1.53516	down	0.000611181	-1.29616	down	3.25795e-05	-1.76358	down	0.000831408	-1.39372	down	Rv0730	0.526601	0.415901	0.452585	0.352716	-0.265776	-0.255204	-0.0233476	0.117183	0.0475929	0.0233476	-0.432302	-0.424393	-0.287968	-0.110606	-0.0959308	0.0805728
0.15992	-1.41965	down	0.353006	-1.23107	down	0.0961903	-1.77616	down	0.831919	-1.06102	down	Rv3178	-0.122405	1.03614	0.330805	0.235356	-0.277044	0.120946	-0.250585	0.19447	0.0664077	-0.050684	-0.136633	-0.0976143	-1.14211	-0.0801697	0.050684	0.883062
0.0828953	-1.16625	down	0.00385281	-1.30821	down	0.000886321	-1.44236	down	0.00244921	-1.37995	down	Rv3014c	0.552177	0.392699	0.332851	0.316172	-0.0151169	0.285553	0.259351	0.111198	-0.0486434	-0.0299151	-0.200384	-0.149307	-0.0401652	0.0151169	-0.0239251	-0.189613
0.000487261	1.40027	up	0.00507237	1.25577	up	0.741428	1.01348	up	0.608147	-1.03145	down	Rv0005	0.0687792	-0.131193	-0.104687	-0.105576	0.355308	0.457923	0.439373	0.361777	0.212754	0.20669	-0.0627372	-0.0580738	-0.0257614	0.0257614	-0.143574	-0.220711
0.00277356	2.75771	up	0.0179641	1.89686	up	0.00234848	2.75822	up	0.00466497	2.4441	up	Rv3260c	-0.581987	-1.52546	-1.31862	-1.44466	0.14017	0.431875	0.16533	-0.125234	-0.433496	-0.32348	0.217153	0.31803	0.202995	0.0832791	0.214869	-0.0832796
0.399403	-1.15375	down	0.0618911	1.3591	up	0.022994	1.50238	up	0.0283098	1.57802	up	Rv3874	-0.766153	-0.515365	-0.104147	-0.18491	-0.321076	-0.867541	-0.608319	0.0651197	-0.0322056	0.117122	0.219469	0.184104	0.180242	0.248726	0.515481	0.0322046
0.00935859	-2.28949	down	0.000490301	-3.90932	down	0.00130841	-3.10351	down	0.000198687	-5.15616	down	Rv0706	0.951438	1.67161	1.74319	1.86709	0.737588	0.114757	0.237564	-0.34938	-0.415243	-0.461137	-0.0185823	0.0185823	-0.22671	-0.792866	-0.810497	-0.820532
0.0020001	-1.49091	down	5.17296e-05	-2.66206	down	0.000104641	-2.08926	down	2.39775e-05	-3.35387	down	Rv0717	0.84988	1.24164	1.03732	1.08146	0.526848	0.440763	0.461531	-0.278523	-0.491479	-0.309904	-0.0312557	0.0148058	-0.0148058	-0.733103	-0.538987	-0.807667
0.000124552	-2.17626	down	3.15636e-06	-3.82881	down	9.54428e-07	-3.56955	down	3.42495e-07	-4.47574	down	Rv0710	1.80692	1.94758	1.70114	1.78842	0.487294	0.823165	0.757031	-0.00839806	-0.258895	-0.110338	0.00839806	-0.0733681	-0.00920296	-0.364558	-0.327007	-0.361763
0.846692	-1.03816	down	0.415339	1.1033	up	0.0338453	1.40563	up	0.0589022	1.3145	up	Rv0066c	-0.59405	-0.0428371	-0.128005	-0.0928259	0.252821	-0.519688	-0.538508	-0.158244	0.0475531	-0.107119	0.384295	0.351505	0.0945597	0.2308	0.266615	0.0428371
0.00980416	-1.49978	down	0.000304317	-1.92846	down	8.40643e-05	-2.3442	down	0.00081911	-2.495	down	Rv2062c	1.05052	1.03549	0.795605	0.723677	0.0647733	0.428575	0.456379	-0.125137	-0.0596702	0.0464351	-0.417776	-0.308445	-0.257091	-0.597502	-0.60922	-0.0464351
0.100723	-1.0946	down	0.0234622	-1.14294	down	0.130064	-1.09797	down	0.0150066	-1.17421	down	Rv3826	0.0515861	0.104636	0.229982	0.254767	-0.0386906	0.0775299	0.0506678	-0.0521607	0.00411606	-0.0494938	0.133873	-0.00411606	-0.0535445	-0.00951719	-0.116601	-0.0882206
0.33991	-1.29077	down	0.00271567	-1.98316	down	0.0702136	-1.42156	down	0.000686658	-2.74599	down	Rv2430c	0.476384	0.712224	1.07862	0.619554	1.09851	0.0658944	-0.10402	-0.270591	-0.461843	-0.0658944	0.315216	0.484443	-0.156993	-0.995505	-0.724992	-0.486401
0.0263474	1.48501	up	0.00551128	1.87098	up	0.00576374	1.82198	up	0.00730221	1.72745	up	Rv0257	-1.15272	-0.574662	-0.509292	-0.59491	-0.0288022	-0.220156	-0.163323	0.00616956	0.293453	0.288068	0.125461	0.0468943	0.300483	0.0967858	0.151625	-0.00616956
0.152607	-1.48329	down	0.830783	-1.04729	down	0.337234	-1.22685	down	0.173313	-1.34669	down	Rv1521	-0.389745	0.357589	0.572726	0.566996	0.181936	-0.618806	-0.438868	-0.0471523	0.460599	0.217227	0.0471523	-0.180025	0.0786817	-0.103066	-0.153894	-0.200626
0.132446	1.23547	up	0.00308171	1.64739	up	0.00214245	1.72744	up	0.000866265	2.07543	up	Rv2235	-0.915221	-0.573348	-0.475063	-0.498232	-0.028785	-0.491596	-0.41083	-0.0246708	0.116812	0.222003	0.238935	0.255904	0.0246708	0.3459	0.32334	0.644602
0.0163254	-1.76787	down	0.00101898	-2.76794	down	0.0102513	-1.84862	down	0.000609117	-3.02534	down	Rv2950c	0.748413	0.580544	1.12376	1.34154	0.379668	0.0309777	-0.0309777	-0.406	-0.490877	-0.663868	0.180001	0.141026	-0.134667	-0.639341	-0.571762	-0.734494
0.00112631	2.21346	up	8.52391e-05	3.18507	up	4.55724e-05	3.86586	up	1.25146e-05	6.01146	up	Rv1622c	-1.29051	-1.80433	-1.71408	-1.78419	-0.715428	-0.332196	-0.458303	-0.0229187	0.06915	0.0229187	0.274475	0.237227	0.395841	1.03359	0.954874	0.82986
0.138354	-1.14331	down	0.00515555	-1.2195	down	0.0029385	-1.23579	down	0.0023953	-1.25928	down	Rv1391	0.367528	0.216386	0.177498	0.253044	-0.172965	0.201852	0.152289	0.0368931	-0.111431	-0.0234735	-0.0567691	-0.109392	0.010711	-0.010711	-0.0780265	-0.148209
0.0297176	1.58622	up	0.0172169	1.68016	up	0.00920154	1.88569	up	0.00234666	2.29318	up	Rv1991A	-0.216695	-0.921764	-0.796858	-0.994441	-0.208063	-0.0806951	0.088223	-0.0105438	-0.0588031	0.117835	0.0105438	0.221679	0.315745	0.415042	0.459437	0.520258
0.433802	-1.06883	down	0.198871	1.11794	up	0.0126499	1.37931	up	0.000441561	1.90562	up	Rv0117	0.046273	-0.278672	-0.116343	-0.357707	-0.33185	-0.181946	-0.304141	-0.0398443	0.0398443	-0.0473216	0.143214	0.369465	0.349338	0.65983	0.779699	0.821413
0.802435	-1.01406	down	0.00178829	-1.3546	down	0.0189699	-1.17866	down	0.00152636	-1.39277	down	Rv0420c	0.125651	0.219418	0.133105	0.177486	0.312202	0.0889413	0.030175	-0.328866	-0.378416	-0.114581	-0.030175	0.0335124	-0.223043	-0.407566	-0.392128	-0.142421
0.175014	-1.25182	down	0.701063	-1.04292	down	0.470661	-1.08706	down	0.24098	-1.14513	down	Rv2939	-0.214468	0.0360491	0.269133	0.318608	0.108926	-0.480072	-0.293949	0.125105	-0.0188692	0.0188692	0.023247	0.0670464	-0.144597	-0.0423329	-0.150235	-0.0869567
0.0988177	1.06616	up	0.000136646	-1.56554	down	0.000745685	-1.35983	down	3.23949e-05	-2.21988	down	Rv0684	0.364268	0.480474	0.309654	0.416337	0.455489	0.482861	0.516957	-0.298273	-0.314727	-0.148943	-0.0041213	0.0041213	-0.152236	-0.817881	-0.594047	-0.861472
0.393987	-1.09829	down	0.26127	1.14293	up	0.727655	1.03993	up	0.30588	1.13031	up	Rv3254	-0.355367	-0.0584192	-0.0447464	0.23049	-0.121386	-0.250914	-0.204525	0.116387	0.259978	0.030818	0.0955582	0.0405407	-0.137654	0.187429	-0.030818	0.202523
0.145878	1.14885	up	0.00719554	1.39395	up	0.00651157	1.38803	up	0.00271182	1.51217	up	Rv3412	-0.511039	-0.546232	-0.42597	-0.160399	-0.0851784	-0.250995	-0.296	0.0715656	0.142588	-0.00933266	0.0909891	0.00933266	0.0860739	0.256402	0.181908	0.118822
2.41246e-05	-4.1838	down	4.795e-06	-7.14379	down	2.33564e-05	-5.45202	down	5.86208e-06	-7.04575	down	Rv2959c	2.56407	2.23353	2.42746	2.08349	0.385233	0.256577	0.145172	-0.398302	-0.624546	-0.505803	-0.0544391	0.0544391	-0.358955	-0.476211	-0.361323	-0.631302
0.370422	-1.13523	down	0.375839	1.13533	up	0.410757	1.11872	up	0.464011	1.10161	up	Rv3661	-0.456978	-0.129959	0.061964	0.202989	-0.0819931	-0.32012	-0.388338	0.0871859	0.282401	-0.0617275	0.218419	0.067297	-0.0416622	0.177346	0.0104504	-0.0104504
0.0661666	-1.26182	down	0.0549849	-1.20266	down	0.00162045	-1.28004	down	0.0298178	-1.2526	down	Rv2088	0.118612	0.315686	0.204673	0.246021	0.18288	-0.370162	-0.155501	-0.272201	0.0686929	0.068557	-0.195983	-0.140294	-0.068557	-0.198364	-0.238288	0.125618
0.491052	1.16896	up	0.100017	1.47285	up	0.0464073	1.64852	up	0.0356731	1.74809	up	Rv0860	-1.16508	-0.0532985	-0.418659	-0.552333	-0.0102038	-0.481219	-0.474926	-0.0791478	0.102753	0.0102038	0.200585	0.165803	0.1551	0.243389	0.408873	0.123061
0.1329	-1.42346	down	0.833106	-1.05026	down	0.606739	-1.1356	down	0.901296	1.01975	up	Rv0289	-0.339512	0.171566	-0.0274856	0.44656	-0.747165	-0.633247	0.0405657	-0.602877	0.216254	0.362715	-0.17665	-0.651253	0.465876	0.0274856	0.304352	-0.0588319
0.0896112	1.22075	up	0.577364	1.06089	up	0.25501	1.13063	up	0.111805	1.20799	up	Rv0263c	-0.324615	-0.31944	-0.26498	0.147258	0.141048	0.032717	0.118206	-0.152702	0.0137088	-0.176497	0.0522711	-0.0137088	-0.0785143	0.117349	-0.0229008	0.15205
0.870569	1.01726	up	0.914734	-1.01108	down	0.0105869	-1.46824	down	0.00905828	-1.63569	down	Rv0820	-0.202233	0.125446	0.0345659	0.361813	0.143554	0.00693607	0.163277	0.0922546	0.106686	-0.00693607	-0.499815	-0.426846	-0.495897	-0.544244	-0.871176	-0.474584
0.613961	-1.13661	down	0.0197233	1.52319	up	0.177852	1.39069	up	0.0711612	1.70609	up	Rv0863	-0.80698	-0.182806	-0.258498	-0.264226	0.0868273	-1.14268	-0.632757	0.132768	0.1944	0.359732	0.0363965	0.645562	-0.388926	0.132501	-0.0363963	1.08159
0.116911	1.3956	up	0.538947	-1.08909	down	0.158915	-1.44311	down	0.117775	-1.37365	down	Rv2833c	0.56496	-0.065212	-0.00776839	-0.0551355	0.415828	1.01544	0.339023	0.0144575	-0.125652	0.0694616	-0.761621	-0.70897	0.210673	-0.394236	-0.659955	0.00776839
0.00497236	1.93754	up	0.0151738	1.74587	up	0.00996469	2.40705	up	0.00323125	2.40951	up	Rv0581	-0.481918	-0.970879	-1.0139	-1.28634	0.0464802	0.0457106	-0.0443001	0.0443001	-0.361534	-0.0857096	0.317692	0.839038	-0.169712	0.33038	0.611385	0.049674
0.0406667	1.6317	up	0.111036	1.35573	up	0.00482905	2.48468	up	0.00721327	3.322	up	Rv3594	-0.971566	-0.714733	-0.240692	-0.330007	-0.0389857	0.525326	-0.0599628	-0.00289202	0.00289202	-0.375545	0.658821	1.16647	0.421139	1.08892	0.504299	1.9102
0.0210181	-1.88373	down	0.00533778	-2.32657	down	0.0165495	-1.86474	down	0.198379	-2.07682	down	Rv1715	0.819962	0.716598	1.00683	0.604506	0.285662	-0.724282	0.0587728	-0.9917	-0.243222	-0.0587728	-0.0629461	0.343708	-0.616766	-1.43991	-0.726943	1.36466
0.00931528	-1.43195	down	8.58003e-05	-2.04489	down	0.000257316	-2.11147	down	2.73096e-05	-2.49041	down	Rv2691	0.942754	0.941665	0.892846	0.708714	0.100821	0.52335	0.436374	-0.0243056	-0.18506	-0.272211	-0.346988	-0.29758	0.0243056	-0.564295	-0.309594	-0.460775
0.142656	-1.19827	down	0.0136943	-1.46661	down	0.00443761	-1.7108	down	0.0147651	-1.6413	down	Rv0547c	0.633191	0.675018	0.390857	0.140943	0.126024	0.201209	0.269911	-0.142631	-0.101717	-0.0330901	-0.385032	-0.171844	-0.387128	-0.503201	-0.29439	0.0330901
0.280533	-1.14294	down	0.00728118	-1.35636	down	0.0186047	-1.25199	down	0.404956	-1.06669	down	Rv1476	0.181136	0.267375	0.288679	0.150726	0.381427	-0.24268	-0.0510502	-0.42635	-0.0478082	-0.179139	0.0164871	-0.0164871	-0.306718	-0.0972705	0.238567	0.245213
0.0732727	1.58395	up	0.107079	1.34	up	0.419234	1.13174	up	0.265951	1.18331	up	Rv1798	0.21937	-0.394911	-0.528698	-0.303872	-0.107867	0.748019	0.594352	0.392329	0.0844858	0.0337951	-0.168579	-0.119684	0.0678241	0.00565457	-0.0276062	-0.00565457
0.375326	1.11438	up	0.0583347	1.29897	up	0.228066	1.14418	up	0.0777466	1.30931	up	Rv1563c	0.0375023	-0.203123	-0.528141	-0.212847	-0.261735	0.0740704	-0.0235772	0.284113	-0.00588989	0.173909	-0.114769	0.00588989	0.0118656	-0.0236897	0.0950751	0.41507
0.00399847	1.28917	up	0.00410167	1.64581	up	0.000246094	2.01638	up	0.000127643	2.37232	up	MTB000067	-0.701963	-0.73632	-0.560421	-0.498571	-0.292911	-0.291199	-0.189515	0.189514	-0.203104	0.297033	0.388994	0.208179	0.565169	0.638777	0.812341	0.414826
0.0186855	1.28714	up	0.00549497	1.6321	up	0.000670933	2.01283	up	0.00040945	2.36168	up	MTB000067	-0.685126	-0.803717	-0.530942	-0.417274	-0.306513	-0.262036	-0.166731	0.162723	-0.162723	0.292388	0.399507	0.214296	0.586081	0.663562	0.839928	0.388165
0.669573	1.04976	up	0.618461	-1.03501	down	0.122278	1.16728	up	0.540768	1.04105	up	Rv1962A	-0.0153332	-0.00917721	0.181489	-0.165659	0.371921	-0.0303593	-0.137877	-0.148873	-0.0139437	0.00738907	0.283196	0.358909	0.0208368	0.101806	0.0732064	-0.00738907
0.244168	1.13726	up	0.0139301	-1.24772	down	0.000889492	-1.48702	down	0.000688593	-1.94952	down	Rv1281c	0.485214	0.17535	0.23858	0.238801	0.200369	0.649706	0.560083	-8.96454e-05	8.96454e-05	-0.104419	-0.298686	-0.281908	-0.283211	-0.781712	-0.815553	-0.438633
0.637451	1.03587	up	0.174159	-1.09035	down	0.464634	1.05081	up	0.300267	-1.12726	down	Rv3799c	0.110039	0.136473	-0.0553112	-0.0953646	-0.0944634	0.111519	0.207335	-0.168008	-0.121429	-0.0130548	0.0386505	0.0130548	0.23469	-0.0312152	0.0477886	-0.463159
0.016297	2.10443	up	0.00201344	1.75088	up	0.00219185	2.26464	up	0.00247469	1.73783	up	Rv2748c	-0.644927	-1.05051	-0.579283	-0.930214	0.918422	-0.0863209	-0.0155153	-0.0701056	0.0572128	0.0334387	0.495997	0.622634	0.0155153	0.0761695	0.0287523	-0.116767
0.0339676	-1.70341	down	0.126056	-1.4098	down	0.00472283	-1.64231	down	0.176893	-1.71324	down	Rv1716	0.704054	0.267063	0.637636	0.379179	0.113832	-0.818779	-0.109385	-0.513495	0.480529	0.0374472	-0.376022	-0.0374472	-0.242753	-0.699232	-0.992187	0.852185
0.259998	1.09979	up	0.402368	-1.06694	down	0.0181642	-1.25331	down	0.0145876	-1.27809	down	Rv0809	0.331549	0.156699	-0.0503376	0.0999196	0.143006	0.319159	0.352899	0.122938	0.0489209	-0.0489209	-0.212093	-0.202274	-0.159487	-0.159364	-0.244685	-0.254554
0.444926	-1.30676	down	0.215562	-1.3886	down	0.765225	1.09655	up	0.251868	1.36238	up	Rv0991c	0.413387	-0.289149	0.574288	-0.597567	0.421844	-0.777229	-0.726878	-0.494432	-0.512258	-0.338494	0.354648	0.573361	-0.453383	0.44305	0.681922	0.289149
0.000214968	-2.04761	down	4.2385e-06	-3.90856	down	9.81319e-06	-3.02393	down	4.14844e-06	-4.18724	down	Rv0709	1.68169	1.67037	1.36968	1.56636	0.381533	0.642833	0.589879	-0.315692	-0.457741	-0.410407	-0.0267744	0.0267744	-0.0732079	-0.50209	-0.397064	-0.582778
0.0118469	-2.11612	down	0.00194637	-2.49309	down	0.0334948	-1.62693	down	0.00449551	-2.13146	down	Rv1015c	0.425194	1.04295	1.1577	1.2288	0.298224	-0.389256	-0.262241	-0.4675	-0.30243	-0.292889	0.377589	0.397733	0.0092144	-0.16414	-0.0092144	-0.2112
0.00724774	-1.45664	down	0.00822079	-1.31089	down	0.664633	-1.03949	down	0.884118	1.01184	up	Rv0308	0.143766	0.322417	0.20116	-0.0388999	-0.20499	-0.387377	-0.56422	-0.286149	-0.185709	-0.228446	0.193936	0.20583	-0.0960736	0.171867	0.31149	0.0388999
0.00512742	1.3736	up	0.000516697	1.59735	up	0.000457947	1.63425	up	0.000140714	1.96116	up	Rv3610c	-0.479548	-0.648747	-0.827383	-0.679102	-0.308122	-0.174254	-0.11981	-0.0126944	0.0311651	0.0324745	0.0126944	0.0366774	0.100442	0.361853	0.359275	0.217916
0.00074369	-2.22997	down	4.00591e-05	-3.6374	down	3.98114e-05	-4.04428	down	5.01863e-05	-6.95529	down	Rv2276	1.5877	1.93186	2.09322	1.71323	0.876673	0.556509	0.59026	-0.0942125	0.0524287	-0.0524287	-0.105344	-0.102448	-0.345344	-1.27846	-1.0414	-0.579958
0.65849	1.06088	up	0.0644111	1.3186	up	0.030409	1.44236	up	0.0165208	1.52439	up	Rv1189	-0.601557	-0.493326	0.0161777	-0.47677	-0.272629	-0.155773	-0.482412	-0.0161777	0.110359	-0.0637665	0.105266	0.294223	0.0191846	0.215929	0.109851	0.332304
0.0135189	-1.15809	down	0.00185228	-1.2715	down	0.00668375	-1.18733	down	0.001575	-1.28442	down	Rv3274c	0.144983	0.371876	0.233456	0.229365	0.00626993	0.0452104	0.0480351	-0.136803	-0.0718312	-0.0961909	-0.00839663	-0.000133038	0.000133038	-0.111475	-0.0837998	-0.153327
0.00239085	-1.4932	down	1.76678e-06	-1.66194	down	7.81428e-06	-2.11875	down	2.06191e-06	-2.37623	down	Rv2673	0.731948	0.734424	0.727474	0.793699	-0.0708363	0.27055	0.305735	0.0388067	0.0420473	-0.0388067	-0.408976	-0.393687	-0.206328	-0.393002	-0.582173	-0.530187
0.0184328	-1.34177	down	0.00299716	-1.61147	down	0.0150772	-1.41076	down	0.00541577	-1.63974	down	Rv0634B	0.181005	0.581734	0.572825	0.562832	0.148691	-0.0174894	0.0201788	-0.139063	-0.158963	-0.343305	0.0174894	0.105063	-0.188189	-0.0466552	-0.215872	-0.454074
0.0609162	1.19956	up	0.00326936	2.07973	up	5.55869e-05	2.67446	up	0.001161	3.03323	up	Rv2025c	-1.16452	-0.886052	-0.776944	-0.853652	-0.663693	-0.565708	-0.74397	-0.271428	0.408312	0.271428	0.594734	0.384309	0.51783	0.393249	0.445187	1.20326
0.00301187	-1.26566	down	7.8979e-05	-1.66981	down	0.00470838	-1.23792	down	0.00110972	-1.4677	down	Rv2442c	0.440994	0.340148	0.193112	0.362726	-0.0429354	0.00670528	0.0192842	-0.431506	-0.371542	-0.41328	0.0637464	0.0219259	-0.00670528	-0.172355	-0.136041	-0.349542
0.596226	1.09745	up	0.00426918	1.86787	up	0.000735324	2.44283	up	0.000413219	2.90391	up	Rv2342	-1.27691	-0.812993	-0.651276	-0.662433	-0.339471	-0.978564	-0.832227	-0.0712531	0.151473	0.0712531	0.498247	0.417146	0.397551	0.77074	0.757311	0.533227
0.187827	-1.29179	down	0.788222	1.02496	up	0.0618799	1.31063	up	0.0148977	1.37669	up	Rv1463	-0.348648	-0.106336	0.150752	-0.106955	0.0257483	-0.777508	-0.664747	-0.149969	-0.0259571	-0.0257483	0.4092	0.426953	0.0262289	0.295154	0.448399	0.331655
0.049624	-1.17159	down	0.0919345	-1.21568	down	0.0398893	-1.15488	down	0.0222957	-1.2367	down	Rv2505c	0.347139	0.0920541	0.218863	0.0977313	-0.0960772	0.0861084	-0.10858	0.182116	-0.222786	-0.237771	-0.0759919	0.0156643	0.00392795	-0.00392795	-0.253385	-0.0953286
0.039218	1.39803	up	0.104575	1.28832	up	0.202393	1.19109	up	0.399302	-1.13928	down	Rv1428c	-0.595738	-0.00440669	-0.340879	0.00337815	0.292125	0.171252	0.283571	-0.00337815	0.280776	0.115845	0.0526974	-0.0150282	0.0159571	-0.410711	-0.658693	-0.198181
0.0213199	-1.49351	down	0.156614	-1.2313	down	0.0666508	-1.33099	down	0.00615307	-1.70753	down	Rv3762c	0.0839858	0.651864	0.633423	0.455809	0.0240989	-0.300832	-0.0905838	-0.0293627	0.344929	0.152714	-0.0240989	-0.0834837	0.238891	-0.168995	-0.329842	-0.448076
0.00336414	-1.60485	down	0.00158537	-1.80367	down	0.000500332	-2.02514	down	0.000175873	-2.43671	down	Rv3028c	0.484322	0.968539	0.875074	0.875832	0.169424	0.126651	0.0594463	-0.0577068	0.0577068	-0.149983	-0.205848	-0.228013	-0.217375	-0.444591	-0.476898	-0.530492
0.000116909	2.0412	up	1.38632e-05	2.02956	up	0.000152261	1.67883	up	0.0339799	1.4107	up	Rv1032c	-0.925316	-0.707572	-0.718827	-0.777869	0.147352	0.169245	0.424473	0.258194	0.20448	0.253629	-0.104831	0.0641088	-0.0641088	-0.402727	-0.544992	0.0897622
0.452219	1.12114	up	0.26146	-1.12596	down	0.282605	-1.11977	down	0.00449882	-1.51256	down	Rv3050c	-0.16711	0.30674	0.178903	0.0771489	0.645729	-0.00386286	0.149806	-0.212188	-0.0595727	0.0550637	0.00386286	0.0236945	-0.22041	-0.523985	-0.431642	-0.538601
0.000639821	2.3901	up	0.000142421	2.80355	up	0.000470706	2.56895	up	0.000272133	2.49802	up	Rv2601A	-1.56326	-1.41553	-1.10912	-1.06217	0.172108	-0.125825	-0.137635	0.212455	0.208284	0.178462	0.245809	0.0967662	-0.121588	-0.00140309	0.00140309	0.0997894
0.00177093	2.78445	up	0.000607036	2.47948	up	5.95774e-05	4.43925	up	0.000167934	3.07383	up	Rv2155c	-1.25033	-1.78074	-1.19595	-1.33103	0.532487	-0.146513	-0.122343	-0.238426	-0.00505352	0.00505352	0.767443	0.903842	0.611128	0.210928	0.308892	0.171746
0.000118453	-1.6561	down	0.000831057	-1.81064	down	9.27921e-06	-2.54461	down	0.00012933	-3.15564	down	Rv3336c	0.689357	0.857885	0.832958	0.940945	0.0460923	0.104915	0.156489	-0.227833	-0.0460923	0.195273	-0.47666	-0.614225	-0.460597	-1.04424	-0.950148	-0.488549
0.000110775	5.99651	up	0.000103992	6.165	up	4.48178e-05	10.2583	up	3.29049e-05	10.1858	up	Rv3171c	-2.05194	-2.73747	-2.91897	-2.84092	-0.0397143	-0.105671	-0.0142293	0.0142293	0.0254807	-0.0793891	0.71531	0.927727	0.52116	0.787628	0.722337	0.623504
0.0114311	-1.96102	down	0.0330693	-1.50912	down	0.0241784	-1.60103	down	0.0497305	-1.55326	down	Rv2999	0.153186	0.649244	0.891445	0.593504	-0.00569081	-0.685376	-0.508221	-0.2223	0.00569081	0.151019	-0.22408	0.155237	-0.252619	-0.378925	-0.116145	0.304712
0.0241898	1.44799	up	0.0131735	1.46116	up	0.0014173	1.93855	up	0.00179292	1.779	up	Rv0568	-0.286823	-0.71964	-0.787722	-0.642772	-0.286004	0.139848	-0.0793931	0.0793931	-0.167738	-0.0980427	0.37822	0.475063	0.183943	0.236285	0.294835	0.134361
0.0184244	-1.75043	down	0.0145278	-1.69381	down	0.00471661	-1.84827	down	0.00352744	-1.98057	down	Rv2215	0.454809	0.7569	1.00611	1.14069	0.393066	-0.106997	-0.190308	0.0291448	0.318816	-0.10989	0.0355649	-0.0429215	-0.132292	-0.11341	-0.296309	-0.0291448
0.695999	-1.09843	down	0.577827	-1.14332	down	0.6238	-1.12677	down	0.183928	-1.43878	down	Rv3083	0.305147	0.36139	0.643885	-0.618472	0.126509	-0.0528278	0.0389495	-0.0661631	0.011591	-0.0061698	0.121922	0.0061698	-0.12571	-0.545601	-0.390555	-0.119423
0.00108429	-1.79299	down	0.000167064	-2.47947	down	0.0152547	-1.49871	down	0.00128097	-1.74867	down	Rv2940c	0.846392	0.547381	0.721882	0.828218	0.0676537	-0.0676537	-0.319202	-0.454992	-0.817942	-0.449255	0.204493	0.411239	-0.15898	-0.260217	0.127257	-0.0779114
0.139394	1.12287	up	0.0138129	1.27041	up	0.0434231	1.24554	up	0.000348753	1.84869	up	Rv3621c	-0.0677812	-0.363104	-0.347519	-0.263285	0.0214074	-0.187418	-0.113683	-0.0214074	0.169145	0.106865	-0.132181	0.0781276	0.223116	0.496272	0.619053	0.762909
0.465936	-1.64773	down	0.0334101	-3.73545	down	0.898795	-1.10796	down	0.0112833	-5.79187	down	Rv1130	2.34844	1.97205	2.26019	0.034925	2.45949	-0.034925	0.375703	-0.487147	-0.151477	-0.103518	2.39879	2.74916	-0.629959	-0.919984	-0.968897	-0.751504
0.00893554	-1.72482	down	0.46238	-1.10551	down	0.279019	-1.15223	down	0.388952	-1.11629	down	Rv0068	-0.204007	0.451681	0.186783	0.278534	-0.382118	-0.704329	-0.738143	-0.146505	0.168096	0.0790298	-0.0889285	-0.050441	0.0608408	-0.0677779	0.050441	0.0759389
0.317043	-1.32671	down	0.0177384	-1.55846	down	0.763156	1.06029	up	0.27994	-1.1662	down	Rv2250A	0.0642245	0.0687797	0.661596	0.0841997	0.583251	-0.601761	-0.545944	-0.499725	-0.279039	-0.482495	0.426748	0.643192	-0.157467	-0.0642245	0.131703	-0.0738318
0.473288	-1.05916	down	0.000869098	-1.4902	down	0.00212653	-1.46156	down	8.14973e-05	-1.94204	down	Rv1096	0.635608	0.339442	0.416612	0.566834	0.574442	0.341822	0.303843	-0.060565	-0.114185	-0.0828848	-0.019783	0.019783	-0.173654	-0.430214	-0.502842	-0.470791
0.689483	-1.13813	down	0.598556	1.14293	up	0.0462326	-1.75709	down	0.989841	-1.00885	down	Rv3555c	0.364204	-0.0721202	1.06748	0.0721207	0.933229	-0.100889	-0.318579	0.16978	0.844426	0.637752	-0.393556	-0.344239	-0.627994	-1.01899	-0.416131	2.47076
0.914899	1.0088	up	0.00110322	1.22189	up	0.250243	1.11092	up	0.000726022	1.27985	up	Rv2375	-0.153858	-0.115004	-0.215943	-0.0612192	-0.366816	-0.0627098	0.0579472	0.14801	0.194145	0.115685	-0.0579472	-0.167233	0.270909	0.273754	0.230252	0.154409
0.00560015	1.38245	up	0.0010291	1.95092	up	5.48326e-05	2.1681	up	3.57762e-06	3.43214	up	Rv1748	-0.675242	-0.878004	-0.789448	-0.990042	-0.514727	-0.292047	-0.291101	0.39291	0.0854902	-0.0854902	0.215697	0.373751	0.260291	0.986134	0.925543	0.926091
0.00983371	1.795	up	0.00674003	2.24326	up	0.000291586	2.21102	up	0.000278099	2.99044	up	Rv2307A	-0.774581	-1.11331	-1.23373	-1.08879	-0.620162	0.037396	-0.0430932	-0.416622	0.213739	0.541865	0.146083	-0.037396	0.167637	0.421118	0.325808	0.836343
0.898496	1.0226	up	0.927311	-1.01691	down	0.981732	-1.00382	down	0.682879	1.09356	up	Rv1738	0.572933	-0.00815845	-0.100252	-0.317729	-0.0998242	0.249231	0.0574262	-0.140346	-0.106098	0.283976	-0.0405633	0.00815845	0.125984	0.0448372	-0.163908	0.616246
0.544659	1.11998	up	0.0196009	1.62449	up	0.0102833	1.66619	up	0.0244657	1.55565	up	Rv0674	-0.982837	-0.39156	-0.323314	-0.399156	0.0476027	-0.631733	-0.498092	-0.0578074	0.269052	0.316065	0.265956	0.215618	0.155421	-0.0476027	0.0909033	0.296609
0.0669991	-1.10849	down	0.000496348	-1.29256	down	0.000112199	-1.34335	down	0.000128925	-1.5124	down	Rv3041c	0.307454	0.360292	0.286801	0.326331	0.10435	0.0932784	0.317231	-0.150047	-0.0154982	0.0154982	-0.156132	-0.13647	-0.0242481	-0.299225	-0.373626	-0.157009
0.218073	-1.10909	down	0.00409254	1.32004	up	0.00402861	1.28452	up	0.00393679	1.41509	up	Rv3875	-0.477558	-0.306006	-0.18864	-0.306079	-0.291249	-0.615234	-0.500364	0.10177	-0.00626326	0.147521	0.0585799	0.00626326	0.0601344	0.215478	0.30592	0.022573
0.071242	-1.27758	down	0.0416049	-1.29669	down	0.0128871	-1.42071	down	0.0750938	-1.24905	down	Rv0495c	0.625328	0.387451	0.198839	0.118869	-0.188514	0.136801	-0.0106461	0.0386651	-0.0945947	-0.070708	-0.204245	-0.146586	-0.171133	-0.0956991	0.120438	0.0106461
0.0294254	-1.25117	down	0.00669942	-1.39422	down	0.00291731	-1.4767	down	0.00960621	-1.37561	down	Rv1421	0.626538	0.431153	0.300058	0.24359	-0.0103889	0.123849	0.117726	0.0103889	-0.10489	-0.142883	-0.222478	-0.145601	-0.118031	0.0457392	-0.0579863	-0.166961
0.0995316	1.18743	up	0.0141102	1.27205	up	0.0269019	1.33325	up	0.214555	1.11043	up	Rv3170	-0.164987	-0.31091	-0.0483639	-0.355902	0.243432	-0.0909274	-0.0690882	0.0690095	0.0803912	0.231934	0.444667	0.0916803	0.0483639	-0.124927	-0.169387	0.0875328
0.154296	-1.34325	down	0.862385	1.02425	up	0.613924	-1.06547	down	0.449892	1.15905	up	Rv0327c	-0.248399	-0.129205	0.302998	0.197515	0.067246	-0.511787	-0.740454	-0.173913	0.0943832	0.275419	-0.0350351	0.0710559	-0.218329	0.0350351	-0.0446238	0.740588
0.116792	1.13794	up	0.858071	-1.01081	down	0.0361183	-1.13605	down	0.00297123	-1.28804	down	Rv3782	0.0231178	-0.0110505	0.0591619	0.233454	0.104791	0.413102	0.269876	0.183016	-0.0120833	0.0110505	-0.0902574	-0.116915	-0.116401	-0.238695	-0.306134	-0.322196
0.0867365	-1.35947	down	0.504348	-1.10849	down	0.742832	1.07074	up	0.506233	1.13228	up	Rv3617	-0.389032	0.326151	0.136305	0.298606	-0.504977	-0.322675	-0.222453	-0.125767	0.0976324	-0.138646	0.110162	-0.187167	0.651845	-0.0976324	0.429203	0.485144
0.000942535	-1.48552	down	0.000950866	-1.38187	down	0.000504931	-1.44805	down	0.000503191	-1.52727	down	Rv2996c	0.362497	0.564609	0.56822	0.502087	0.0655329	-0.169909	-0.110468	-0.0244377	0.116349	0.00627399	-0.00627399	-0.11844	0.0204546	-0.0639517	-0.0372207	-0.233636
0.447952	-1.14195	down	0.0173893	-1.67029	down	0.0769803	-1.40949	down	0.0223842	-1.6388	down	Rv3398c	0.992479	0.524825	0.275833	0.250652	0.0502052	0.465128	0.442992	-0.146229	-0.368306	-0.172912	-0.0502052	0.227965	-0.130425	-0.130912	-0.084825	-0.389329
0.0257561	-1.96352	down	0.00157534	-2.76343	down	0.00552867	-2.18733	down	0.000734443	-3.4289	down	Rv0723	0.736248	1.55441	1.51054	1.08527	0.744518	-0.0611453	0.0611453	-0.372834	-0.226317	-0.135381	0.131693	0.234705	-0.0890641	-0.521901	-0.411887	-0.734612
0.114141	-1.26976	down	0.341418	-1.15074	down	0.423666	-1.12059	down	0.0885959	-1.31134	down	Rv2376c	-0.110509	0.599163	0.419436	0.291705	-0.00335717	-0.107287	-0.0231631	-0.0702574	0.225718	0.136683	0.154609	-0.000406504	0.252855	0.000406504	-0.0682032	-0.205474
0.708525	1.04885	up	0.3989	-1.10372	down	0.670031	-1.05087	down	0.981551	1.00253	up	Rv2746c	0.412038	0.0252385	-0.0588336	-0.169358	-0.0902839	0.213981	0.239548	-0.179595	-0.0252385	-0.0654759	-0.0706663	-0.0915036	0.104234	0.0555921	0.0298829	0.0822797
0.158914	1.16572	up	0.00571706	1.50292	up	0.0127476	1.42316	up	0.0123547	1.39972	up	Rv3284	-0.711623	-0.40605	-0.460893	-0.189697	-0.125748	-0.23955	-0.297224	0.13133	0.163122	0.142664	0.0982683	-0.0355513	0.138392	0.0355513	0.0519779	0.0416849
0.00300492	1.60067	up	0.000842316	1.89826	up	0.000255766	2.26147	up	0.000122959	3.32106	up	Rv2694c	-0.581458	-0.992952	-1.05368	-0.917298	-0.204035	-0.168241	-0.250738	0.114986	-0.032207	0.032207	0.227643	0.348348	0.296755	0.922619	1.00894	0.60433
0.0201657	1.44059	up	5.49513e-05	2.2356	up	0.000734011	2.25718	up	2.57101e-05	3.45808	up	Rv3767c	-1.22774	-0.870933	-0.961622	-1.02356	-0.1865	-0.650281	-0.646133	0.106646	0.126403	0.186058	0.0666661	-0.0666661	0.460682	0.827631	0.900811	0.57858
0.742085	-1.04012	down	0.00258787	1.3904	up	0.00736058	1.22738	up	0.0149485	1.17979	up	Rv3176c	-0.306208	-0.242513	-0.244657	-0.119198	-0.627862	0.0154865	-0.242319	0.402432	0.105913	0.23373	-0.0154865	0.182465	0.0353429	0.0175931	-0.0889928	0.102554
0.0236723	-1.83734	down	0.569012	-1.11258	down	0.859038	-1.03122	down	0.414589	1.15596	up	Rv3846	-0.584802	0.0445271	0.227312	0.25943	-0.550976	-1.10676	-1.01525	-0.323353	0.0661516	-0.24466	-0.00430775	-0.173195	0.00430775	0.259361	0.216671	0.111102
0.662751	1.04628	up	0.924966	1.00963	up	0.60483	-1.04992	down	0.338497	1.09675	up	Rv2067c	0.0369735	-0.0927548	-0.287476	0.209857	-0.127137	0.11961	0.103298	0.125734	-0.0528264	-0.131497	-0.127367	-0.146562	-0.0369735	0.117901	0.0504622	0.131307
0.0782181	-1.36612	down	0.0393505	-1.40669	down	0.0170152	-1.52416	down	0.0131332	-1.65594	down	Rv3791	0.155355	0.561951	0.708816	0.820877	0.371463	0.000640869	-0.0371103	0.0386901	0.172373	-0.00271368	-0.0256834	-0.0877037	-0.0253968	-0.134934	-0.362124	-0.000640869
0.912038	1.01346	up	0.819723	1.02556	up	0.0925804	1.22828	up	0.0053428	1.55013	up	Rv1345	0.169014	-0.235565	-0.334078	-0.211024	-0.377823	-0.00697279	-0.0160956	0.0424638	-0.274793	-0.117175	0.00697279	0.22544	0.19875	0.545023	0.479456	0.41395
0.939131	-1.01665	down	0.281094	1.2161	up	0.599565	1.09691	up	0.576591	1.38792	up	Rv0974c	-0.588241	0.142638	0.235056	-0.192055	0.34952	-0.354506	-0.368446	0.0723426	0.109468	0.363016	-0.0758336	0.246568	-0.0723426	-0.729789	-0.329969	2.17659
0.37116	-1.19317	down	0.0636975	1.4055	up	0.059067	1.41202	up	0.0119995	1.77987	up	Rv2298	-0.898499	-0.386832	-0.133156	-0.225592	-0.288363	-0.936568	-0.772532	-0.0122201	0.173255	0.0791519	0.113075	0.134926	0.0122201	0.296082	0.367072	0.5991
0.00292206	2.82467	up	0.0011789	3.13962	up	0.000546216	3.6062	up	0.000241474	5.15015	up	Rv2745c	-1.09949	-1.94819	-1.94057	-1.71311	-0.504912	-0.110243	0.0833931	0.160949	-0.151797	-0.0833931	0.167096	0.204222	0.154114	0.686722	0.885412	0.495703
0.00153013	1.6684	up	0.00045695	2.05095	up	0.000145721	2.238	up	0.000172917	2.60086	up	Rv2219	-0.718382	-1.0536	-0.973079	-1.15828	-0.303835	-0.144208	-0.264062	0.181372	-0.0764942	0.0764942	0.227779	0.173792	0.157552	0.409111	0.570605	0.229733
0.0600446	-1.13506	down	6.76969e-05	-1.73657	down	1.45528e-05	-1.91186	down	4.00744e-06	-2.75174	down	Rv0177	0.759598	0.774695	0.633842	0.845696	0.441979	0.61645	0.653655	0.0370078	-0.0370078	-0.12836	-0.132941	-0.191726	-0.219888	-0.608845	-0.726727	-0.785089
0.662168	1.03394	up	0.421157	-1.06555	down	0.495434	-1.05503	down	0.587895	-1.04365	down	Rv2280	0.183622	0.191606	0.012928	-0.18006	0.100601	0.108589	0.0913534	-0.0583248	-0.00755787	-0.0528555	-0.0640879	0.00755787	-0.0192566	-0.0495152	0.0469189	-0.0262556
0.0998397	-1.64471	down	0.190853	1.33982	up	0.0106957	2.0294	up	0.000960615	3.38997	up	Rv3188	-1.00135	-0.490356	-0.0392954	-0.164403	-0.552953	-1.51783	-1.35428	-0.258854	0.214124	0.0392954	0.679413	0.607697	0.504499	1.34099	1.35358	1.3177
0.898282	1.00928	up	0.00618402	1.50957	up	0.0183755	1.32209	up	0.000481239	1.7736	up	Rv1153c	-0.454953	-0.441676	-0.263057	-0.1256	-0.256154	-0.389446	-0.278373	0.0536911	0.36111	0.403637	0.0414107	-0.0414107	0.244501	0.507337	0.413413	0.595328
0.690663	1.04357	up	0.285191	-1.10595	down	0.312011	1.14482	up	0.653623	1.04105	up	Rv2499c	0.32457	-0.126035	-0.023598	-0.0661333	0.283772	0.023598	-0.0411766	-0.15982	-0.114376	-0.0800469	0.294618	0.438346	-0.0660121	0.0452478	0.0789201	0.131532
0.446726	-1.12845	down	0.00374624	-1.6694	down	0.00275959	-1.69132	down	0.0106876	-1.49164	down	Rv1287	0.800273	0.602743	0.238151	0.50696	-0.00921297	0.474034	0.623231	-0.101842	-0.270074	-0.234991	-0.232788	-0.218977	-0.211584	-0.147995	0.0191932	0.00921297
0.572203	-1.0165	down	0.000571136	1.31768	up	0.00221998	1.24552	up	0.00258499	1.45421	up	Rv1266c	-0.217242	-0.329159	-0.211103	-0.327711	-0.297245	-0.295896	-0.291589	0.204091	0.0716634	0.104346	0.0155377	-0.0155377	0.13633	0.355481	0.393812	0.0574899
0.727526	1.05598	up	0.545713	1.08979	up	0.991635	-1.00146	down	0.124615	1.27654	up	Rv0834c	0.295967	-0.19137	-0.282217	-0.342086	-0.352748	0.0969911	0.101738	0.160622	-0.187632	0.00937128	-0.331723	-0.0550151	-0.00937128	0.243547	0.383378	0.0400147
0.85553	-1.0252	down	0.252256	1.1599	up	0.209374	1.17972	up	0.0559198	1.31129	up	Rv1578c	-0.556017	-0.0577831	0.0458074	-0.241843	-0.00758648	-0.430624	-0.276898	-0.0990477	0.126094	0.00758648	0.0179486	0.157648	-0.0676222	0.229532	0.196347	0.139713
0.094344	-1.4756	down	0.580128	-1.10738	down	0.523599	1.11634	up	0.257232	1.26844	up	Rv2012	-0.420651	-0.241387	0.462359	-0.00333881	-0.259845	-0.713531	-0.862801	-0.424304	0.00333881	-0.172746	0.106183	0.21225	0.00563431	0.0934114	0.147616	0.635887
0.00231925	1.57029	up	0.0228868	1.30457	up	0.0172615	1.38132	up	0.174909	1.13886	up	Rv2360c	-0.0376558	-0.389512	-0.447376	-0.410968	0.371449	0.300157	0.317363	0.141323	-0.00491285	0.0501804	0.1323	0.296789	0.00491285	-0.129333	-0.212602	-0.0594249
0.0264387	-1.48112	down	0.119233	-1.30255	down	0.0524756	-1.41536	down	0.808834	1.0391	up	Rv0325	0.538499	0.0734115	0.500351	0.0206909	-0.0937877	-0.426744	-0.329825	-0.360102	-0.0795927	0.145399	-0.478588	-0.154524	-0.0206909	0.105443	0.235327	0.674947
0.0274126	-1.6956	down	0.460704	1.08925	up	0.286407	1.11897	up	0.0092522	1.71322	up	Rv3573c	-0.323864	-0.106193	0.178246	-0.132077	-0.344621	-1.12481	-1.10388	-0.186575	0.194251	0.0743945	0.126262	0.146723	-0.0743945	0.543794	0.476026	1.02239
0.000442395	3.10216	up	0.000695421	2.75518	up	0.000117981	3.2152	up	0.00022495	3.02631	up	Rv3841	-1.17917	-1.71267	-1.50288	-1.74626	0.296796	-0.198942	0.196224	-0.356583	0.12967	0.00762272	0.167232	0.187025	0.0947304	0.228019	-0.00762272	-0.0334549
0.0538712	-1.32755	down	0.194797	-1.17975	down	0.126714	-1.27022	down	0.151088	-1.21562	down	Rv3374	0.0120566	0.32484	0.647781	0.257409	-0.041991	-0.0345776	-0.218177	-0.0120566	0.0890787	0.139082	-0.164175	-0.161614	0.222111	-0.0470579	-0.0395176	0.173062
0.166762	-1.16117	down	0.0850011	-1.2478	down	0.0525135	-1.43375	down	0.502689	-1.27728	down	Rv0370c	0.50113	-0.00267982	0.188081	0.169603	0.00267982	-0.104276	0.0969682	-0.229156	-0.176463	0.0895467	-0.448773	0.0811949	-0.549701	-0.711885	-0.697029	0.991791
0.0449444	-1.15833	down	0.0211014	-1.16943	down	0.0668779	-1.12564	down	0.0414295	-1.31022	down	Rv2200c	0.130579	0.167963	0.318537	0.0898528	0.0597205	-0.00832033	-0.157352	-0.130058	-0.00394964	-0.0131993	0.0136991	-0.0870881	0.0913491	-0.128419	0.00394964	-0.514763
0.385961	-1.07816	down	0.798104	-1.02041	down	0.1112	1.10917	up	0.00379784	-1.36515	down	Rv1533	-0.178865	0.0895038	0.030664	-0.030664	0.0765762	-0.296281	-0.173017	-0.251566	0.0401096	0.056982	0.153628	0.185925	0.0418863	-0.411697	-0.604803	-0.3977
0.836355	-1.05669	down	0.165131	-1.37315	down	0.331996	-1.22546	down	0.970281	1.00733	up	Rv0909	0.806191	0.0195436	-0.188464	-0.0195436	-0.533359	0.374299	0.383698	-0.0616598	-0.449212	-0.398306	-0.232168	-0.225922	0.0414276	0.216338	0.252887	0.0256796
0.591867	1.07818	up	0.963431	1.00324	up	0.0769226	-1.17554	down	0.850516	-1.01517	down	Rv0801	0.175666	0.0998821	-0.16894	-0.0382204	-0.2544	0.210374	0.421097	0.0845895	0.0382204	-0.0575371	-0.329315	-0.212799	-0.106551	-0.152552	0.0599279	0.0787602
0.919495	-1.00486	down	0.00675983	-1.20846	down	0.00129488	-1.41296	down	0.0033657	-1.65263	down	Rv2610c	0.396844	0.289344	0.216454	0.156973	0.315642	0.221323	0.236764	-0.0032804	0.0032804	-0.0247953	-0.167153	-0.1899	-0.344386	-0.565784	-0.647128	-0.16668
0.0327474	1.64938	up	0.0165107	1.6606	up	0.00352824	2.04792	up	0.00388315	2.01358	up	Rv1162	-0.357371	-1.10469	-0.975374	-0.977166	-0.475605	0.0885186	-0.00809145	0.00809145	-0.166528	-0.207407	0.168421	0.153652	0.21945	0.173511	0.127194	0.167647
0.0879895	-1.36183	down	0.00873424	-1.53186	down	0.00445924	-1.71048	down	0.00226516	-1.68355	down	Rv1238	0.882279	0.689132	0.378132	0.497397	-0.178159	0.504875	0.171856	0.153649	-0.118637	-0.045656	-0.23666	-0.297001	0.045656	-0.124962	-0.136062	-0.158284
0.158326	1.19509	up	0.736634	1.03416	up	0.0711428	-1.17296	down	0.873194	-1.04266	down	Rv3751	0.111541	0.0354984	-0.260756	0.0711014	-0.0354984	0.406388	0.368504	0.0413434	0.226857	-0.154792	-0.260086	-0.239752	-0.22258	-0.524199	-0.439708	0.751141
0.000843779	-1.35193	down	8.23091e-06	-2.69196	down	1.16861e-05	-2.05987	down	3.02642e-05	-3.24421	down	Rv0715	1.05554	1.14298	0.957465	0.944596	0.540085	0.581255	0.649052	-0.353861	-0.53057	-0.326108	-0.0522318	0.0405455	-0.0405455	-0.68079	-0.450667	-0.886701
0.488499	1.11621	up	0.00139239	2.058	up	0.000536438	2.46945	up	0.000214376	3.40097	up	Rv3891c	-1.37372	-1.01354	-0.77155	-0.853597	-0.520053	-1.09268	-0.920734	-0.0528169	0.114417	0.0528169	0.402971	0.190241	0.310055	0.783448	0.952228	0.552849
[truncated: 3,331 more rows]
