# Supplementary material for: Efficacy of β-lactam/β-lactamase inhibitor combination is linked to WhiB4-mediated changes in redox physiology of Mycobacterium tuberculosis
Source: eLife. 2017 May 26;6:e25624. doi: 10.7554/eLife.25624 (PMC5473688; doi:10.7554/eLife.25624)
Supplement: Supplementary file 2. — (A) Raw microarray data sheet depicting log intensity values and absolute fold change values for MtbΔwhiB4-treated 10XAG vs Wt Mtb-treated 10XAG. (B) Raw microarray data sheet depicting log intensity values and absolute fold change values for MtbΔwhiB4 treated 10XAG vs MtbΔwhiB4 Untreated. DOI: http://dx.doi.org/10.7554/eLife.25624.030 [file elife-25624-supp2.xlsx]

## Sheet: S2A
Supplementary Table S2A: Raw microarray data sheet depicting log intensity values and absolute fold change values for MtbΔwhiB4 treated 10XAG vs Wt Mtb treated 10XAG.
p Value_MtbΔwhiB4 treated 10XAG vs Wt Mtb treated 10XAG	Absolute fold change_MtbΔwhiB4 treated 10XAG vs Wt Mtb treated 10XAG	Regulation_MtbΔwhiB4 treated 10XAG vs Wt Mtb treated 10XAG	Systematic Name	MtbΔwhiB4 treated 10XAG 1	MtbΔwhiB4 treated 10XAG 2	MtbΔwhiB4 treated 10XAG 3	Wt Mtb treated 10XAG 3	Wt Mtb treated 10XAG 4	Wt Mtb treated 10XAG 5
4.23596e-05	76.824	down	Rv3681c	-0.0889783	-0.418405	0.661525	6.38433	6.35466	6.2056
3.08949e-06	20.4053	down	Rv1361c	0.263231	0.0915835	0.460173	4.65269	4.68587	4.52904
2.56076e-06	7.18158	up	Rv3269	0.94766	1.13468	1.13896	-1.76218	-1.71222	-1.83722
0.000604218	6.93546	up	Rv0265c	2.23648	2.36648	3.02061	-0.508334	-0.257498	0.0074234
0.000566372	6.43425	down	Rv0280	-0.938831	-0.458346	-0.89826	2.03902	1.49299	2.22987
7.60538e-06	5.38857	up	Rv3290c	0.532701	0.477353	0.432484	-1.96298	-1.81037	-2.07383
8.58556e-06	5.18378	up	Rv3270	1.28708	1.07584	1.24996	-1.17523	-1.25392	-1.07998
0.00119123	5.15852	up	Rv2933	0.139768	0.131498	-0.142771	-2.84748	-2.1935	-1.9314
1.9225e-07	5.00024	up	Rv1854c	2.32143	2.25935	2.35699	0.0137692	-0.0137692	-0.0282145
0.00204729	4.54014	up	Rv0775	1.77974	2.08456	2.4153	-0.535884	0.309128	-0.0418456
4.30853e-06	4.47414	up	Rv2578c	1.50767	1.42697	1.524	-0.740483	-0.565163	-0.720545
0.00120201	4.38388	up	Rv0827c	1.30431	1.77587	2.05939	-0.69283	-0.252896	-0.311333
0.000113106	4.33983	up	Rv1258c	1.01156	1.11041	0.997143	-1.32436	-0.855115	-1.05432
0.00077184	4.26282	up	Rv0244c	1.44744	1.13631	0.992262	-0.809216	-0.637788	-1.25241
0.000937476	4.25693	up	Rv1583c	1.27831	1.84249	1.13786	-0.686888	-0.484256	-0.839629
2.12693e-05	4.17438	up	Rv3288c	0.230879	0.235374	0.0562241	-1.95755	-1.75218	-1.95247
1.0561e-05	4.0202	up	Rv3212	0.969971	1.0366	1.16585	-1.02918	-0.948363	-0.871855
3.72465e-05	4.01272	up	Rv2437	2.04526	2.0598	2.03966	-0.12219	0.224304	0.028863
0.000208122	3.95014	up	Rv1577c	1.36994	1.18644	0.987969	-0.922844	-0.587405	-0.891118
4.812e-05	3.74732	up	Rv3370c	0.857036	0.734333	0.914597	-1.17891	-1.13411	-0.898589
0.000998268	3.68722	down	Rv2990c	-0.00508046	0.166545	0.158496	1.89906	1.67675	2.39175
0.00125032	3.61477	up	Rv2630	1.391	1.59174	1.66487	-0.583653	0.113827	-0.444272
0.000445606	3.53763	up	Rv2918c	1.20694	1.30596	1.14833	-0.932909	-0.449161	-0.425046
0.000364151	3.52918	up	Rv2934	0.0287104	0.163516	-0.0287104	-2.05164	-1.71078	-1.53206
0.00583903	3.47635	up	Rv1992c	1.15847	1.13279	0.823072	-0.630642	-0.285463	-1.36229
8.82286e-06	3.42492	up	Rv2358	1.43211	1.32644	1.45485	-0.308592	-0.341074	-0.465151
3.57296e-05	3.42216	up	Rv2436	1.77101	1.59017	1.84346	0.0366457	-0.121087	-0.0356395
0.000114897	3.39086	up	Rv2729c	1.79083	1.63161	1.58642	-0.0663819	0.0663819	-0.276091
0.000947518	3.38499	up	Rv0621	1.43562	1.52643	1.71874	-0.565586	-0.0157087	-0.0153649
0.00299479	3.27819	down	Rv3094c	-1.28428	-1.12125	-1.45492	0.415296	0.860946	0.00199842
4.46054e-06	3.23469	up	Rv1807	-0.00345159	0.0122516	0.00345159	-1.68529	-1.77749	-1.60585
4.68315e-05	3.22589	up	Rv2497c	1.71378	1.75623	1.81959	-0.0265121	0.00597191	0.241057
0.0283831	3.19662	down	Rv3797	-1.17575	-0.464388	-2.0071	0.636624	0.731863	0.0139053
1.95508e-05	3.17053	down	Rv2485c	-1.51378	-1.56849	-1.63871	0.210084	0.0550475	0.00805759
0.00034083	3.15214	up	Rv1845c	1.57397	1.51843	1.69708	-0.11808	0.198895	-0.260332
0.0103474	3.11634	down	Rv2058c	0.0104597	-0.116407	-0.323104	1.38445	0.961138	2.14492
0.000144021	3.1124	up	Rv1806	0.161096	-0.000168085	0.172618	-1.49919	-1.36694	-1.71441
0.000105526	3.10654	down	Rv3093c	-0.90821	-1.0991	-0.945495	0.648233	0.497918	0.806976
2.00215e-05	3.10491	down	Rv0166	-1.68545	-1.61492	-1.51283	0.0658731	-0.0667162	0.0912981
0.00297336	3.08615	up	Rv2828c	1.35165	1.26962	1.55186	-0.571355	0.224285	-0.357229
0.00111521	3.06065	up	Rv2864c	0.799681	0.616156	0.537332	-0.703496	-0.884982	-1.29987
0.000200624	2.95506	up	Rv2366c	1.66123	1.43068	1.51818	-0.141731	0.171539	-0.109286
0.0103541	2.9464	down	Rv0106	-0.674933	-0.571323	-0.498482	0.301316	1.33224	1.29856
3.66923e-06	2.91091	up	Rv3510c	0.257145	0.16803	0.16676	-1.29156	-1.34168	-1.39924
0.000542432	2.89876	up	Rv2688c	1.56301	1.38642	1.6912	0.068568	-0.225875	0.191639
0.000807745	2.81406	up	Rv2720	0.898041	0.977755	1.0133	-0.53996	-0.246786	-0.802125
0.0137539	2.78242	down	Rv3351c	-1.59298	-0.677078	-1.42062	0.123704	-0.0440538	0.658693
0.000676752	2.77658	up	Rv3854c	1.82088	1.53841	1.52635	0.323995	0.221027	-0.0793104
0.00390031	2.77169	down	Rv1552	-1.3641	-0.75502	-1.38961	0.445906	0.418428	0.039228
0.000211506	2.75351	up	Rv2359	1.50213	1.31022	1.5848	-0.0294065	-0.113167	0.155892
0.000230591	2.75204	up	Rv1599	1.33797	1.3545	1.58145	-0.203019	0.0799809	0.0154519
0.0101278	2.71054	down	Rv3611	-1.77409	-0.937603	-1.72305	-0.033421	0.231325	-0.316905
0.00137335	2.70779	up	Rv0485	1.18545	1.27039	1.40114	-0.488013	0.0608563	-0.0272145
4.83279e-05	2.70753	down	Rv0316	-1.39635	-1.5066	-1.43678	-0.143961	0.024457	0.0907164
0.00241427	2.70701	up	Rv0456A	1.4345	1.55441	1.66311	-0.0912836	-0.0807044	0.513911
0.0246837	2.70479	down	Rv1402	-1.45593	-0.466174	-0.705466	0.0206683	0.697318	0.960988
0.00070438	2.6937	up	Rv0245	1.38058	1.33323	1.22994	-0.182575	0.162815	-0.325264
0.00206564	2.69298	up	Rv2096c	1.43344	1.47267	1.52181	-0.0918658	0.43979	-0.207609
0.0126062	2.69069	up	Rv1289	1.38965	1.45991	1.9249	-0.172435	-0.0697482	0.732714
5.71759e-05	2.69051	up	Rv2364c	1.40233	1.36206	1.37904	-0.200353	-0.00108194	0.0612221
0.000706167	2.68948	up	Rv0093c	1.25437	1.22963	1.44956	-0.117503	0.117503	-0.348419
1.6009e-06	2.65827	up	Rv3478	-0.0639582	-0.00840902	-0.0716915	-1.46041	-1.41404	-1.50108
0.000151961	2.64973	down	Rv1347c	-0.519564	-0.411076	-0.620868	1.04567	0.780957	0.839396
0.0605864	2.63583	down	Rv2834c	-2.01746	-0.517413	-0.557382	0.370814	-0.011961	0.743661
0.000464142	2.62872	down	Rv3727	-1.16557	-0.9368	-1.23956	0.447896	0.279615	0.113632
0.000150548	2.61457	up	Rv1000c	0.870952	0.866228	1.11985	-0.487182	-0.486668	-0.32883
0.0059302	2.61009	down	Rv3892c	-0.74359	-0.271003	-0.897453	0.7068	1.07311	0.460354
0.000165446	2.59154	up	Rv1381	0.201026	-0.0476828	0.0476828	-1.34431	-1.40407	-1.17202
0.00105243	2.58619	up	Rv3360	0.341631	0.394017	0.203897	-1.07264	-0.788831	-1.31147
0.0179969	2.58034	down	Rv3026c	-1.72468	-0.759989	-1.85176	-0.00118065	-0.233734	0.00118065
0.00803306	2.58027	down	Rv1949c	-1.1391	-0.17975	-0.570529	0.746803	0.706678	0.759702
0.00260434	2.57732	down	Rv1918c	-0.768149	-1.05586	-0.739214	0.679298	0.156468	0.698628
0.000780183	2.57029	up	Rv0568	1.37391	1.43553	1.47263	-0.132143	0.349117	-0.0207069
0.000122712	2.55816	down	Rv1549	-1.34323	-1.17828	-1.30908	-0.055265	0.210917	0.0790768
0.000163222	2.5317	up	Rv0875c	1.42508	1.40791	1.31748	0.028276	0.209315	-0.107443
0.016298	2.52344	up	Rv1805c	0.418382	0.418209	-0.418209	-1.21676	-0.864767	-1.50627
0.000405329	2.52123	up	Rv0336	0.656531	0.809525	0.894626	-0.73416	-0.387748	-0.519794
0.00021848	2.4784	up	Rv2629	1.27267	1.26425	1.53227	0.0428288	-0.0428288	0.14096
0.00305026	2.46847	down	Rv2113	-1.73573	-1.19665	-1.41609	-0.347162	0.0974443	-0.187906
0.000162355	2.44841	up	Rv3209	1.20809	1.22028	1.46962	-0.0552473	-0.00316715	0.0808668
0.000394986	2.44148	up	Rv1621c	1.40283	1.12319	1.43044	0.00644827	-0.0667877	0.153534
2.51377e-05	2.42517	up	Rv3421c	0.541832	0.523942	0.651105	-0.685141	-0.645119	-0.787121
0.00214505	2.42272	up	Rv2654c	0.919441	1.2046	1.38303	-0.348861	0.0304451	-0.00440359
0.000805867	2.42098	up	Rv0996	1.15711	1.1443	1.10643	0.0609188	-0.0726662	-0.407181
0.0834578	2.41796	down	MTB000061	-1.01008	-1.16702	-2.3732	0.0765834	0.13748	-0.942988
0.000845242	2.41794	up	Rv0338c	0.67576	0.594373	0.758846	-0.465163	-0.864234	-0.46295
0.000756668	2.41692	up	Rv3531c	0.4387	0.715192	0.355062	-0.890374	-0.811917	-0.608255
0.000511215	2.40984	down	Rv3033	-0.558329	-0.784262	-0.704077	0.680272	0.702163	0.377713
8.86012e-05	2.40123	up	Rv3074	0.465956	0.295687	0.518793	-0.762389	-0.904027	-0.844466
0.0031075	2.3988	up	Rv3502c	0.323896	0.530639	0.56346	-0.860293	-0.442798	-1.06586
0.000720188	2.39837	up	Rv1578c	0.789801	0.8041	0.824757	-0.449496	-0.226645	-0.691363
0.006859	2.39609	down	Rv0119	0.347328	-0.0650814	-0.178163	1.50734	1.45637	0.922408
0.0287695	2.3954	up	Rv3654c	0.945249	1.15944	0.975904	-0.288346	0.435011	-0.846883
0.00536005	2.39523	up	Rv0767c	0.794159	0.686558	0.593698	-1.00384	-0.428179	-0.274071
0.00116522	2.39482	up	Rv0512	0.329653	0.378135	0.396101	-1.19165	-0.774339	-0.709869
0.000438506	2.3897	up	Rv3841	1.21431	1.1743	1.12197	-0.0375147	0.0830851	-0.30547
0.000144749	2.38406	down	Rv2563	-1.10381	-1.40811	-1.2756	-0.0272601	-0.00307298	0.00307298
0.00137354	2.38141	up	Rv1405c	1.39606	1.38016	1.04302	0.172213	-0.188533	0.080121
0.0162045	2.36845	up	Rv3422c	0.591721	0.754116	1.27044	-0.734758	-0.448388	0.067596
0.0108446	2.36422	up	Rv3529c	0.766298	0.727327	0.732722	-1.02954	-0.365268	-0.102926
0.065502	2.36065	up	Rv2848c	0.4866	1.12727	1.29515	-1.12161	0.158505	0.154574
0.0131135	2.35602	down	Rv0944	-1.77521	-0.793316	-1.32244	-0.181914	0.0287571	-0.0287571
0.00431335	2.35198	down	Rv3862c	0.181462	0.0977116	-0.289047	1.25593	0.951625	1.48421
0.000381452	2.35057	up	Rv3371	1.38461	1.21593	1.13109	0.173213	-0.100898	-0.0397134
0.0830793	2.33918	down	MTB000061	-0.988409	-1.17649	-2.29886	0.0707641	0.0898881	-0.946407
0.0276651	2.33639	down	Rv2989	-1.89008	-0.728944	-1.5435	-0.320195	-0.221545	0.0520599
0.000232842	2.33366	down	Rv0033	-1.21697	-1.23232	-1.1821	0.204452	-0.0729811	-0.0950859
0.00203791	2.33221	up	Rv1623c	1.32644	1.10828	1.4684	0.0434604	-0.135149	0.32971
0.000854815	2.33035	up	Rv2153c	1.0669	1.0471	1.27667	-0.296197	0.0996547	-0.0744281
0.0916943	2.31899	down	MTB000061	-0.974766	-1.13675	-2.28604	0.0746212	0.144313	-0.976007
0.000747672	2.31731	down	Rv0315	-1.17151	-1.31502	-1.4397	-0.0728154	0.0728154	-0.288866
5.76883e-05	2.30574	down	Rv0035	-1.26705	-1.0948	-1.15451	0.0302901	0.111959	-0.0429211
0.00245869	2.29924	up	Rv1855c	1.14029	1.12868	1.52398	-0.149034	0.071516	0.266991
0.0027383	2.29784	up	Rv3091	0.105892	0.0486774	0.56533	-0.962854	-1.09743	-0.820661
0.000422991	2.29312	up	Rv1383	0.210884	-0.052659	0.293982	-1.12083	-1.02556	-0.993347
0.00440025	2.29144	up	Rv3289c	0.592152	0.484087	-0.0501449	-0.96177	-0.772848	-0.828058
0.000137534	2.28748	up	Rv1095	1.03718	0.885619	1.11066	-0.169046	-0.102824	-0.275945
2.3697e-05	2.28451	down	Rv0233	-0.399247	-0.427109	-0.372524	0.864436	0.693928	0.818402
0.000398257	2.28221	up	Rv2748c	1.37917	1.24925	1.21421	0.0592198	0.271339	-0.0592198
4.39953e-05	2.27998	down	Rv3824c	-0.877451	-1.07436	-0.970379	0.241748	0.164856	0.238271
0.000369579	2.27888	down	Rv3612c	-0.991845	-1.01824	-1.15456	0.305414	0.113276	-0.018364
0.00054445	2.27648	up	Rv0931c	0.301615	0.350102	0.439709	-0.975475	-0.60811	-0.885397
0.00107177	2.26947	up	Rv2935	0.331146	0.00489569	-0.00489569	-1.24349	-0.982027	-0.990411
0.00305831	2.2644	up	Rv0411c	1.05161	1.2369	1.15888	-0.125451	0.311494	-0.276028
0.0252181	2.26227	up	Rv3087	1.0352	0.803828	0.825733	-0.11224	0.171924	-0.928243
0.00829125	2.24613	up	Rv0326	0.252766	0.936204	0.538077	-0.443778	-0.863224	-0.468282
0.0857038	2.24523	up	Rv3394c	-0.309901	0.401248	0.510737	-1.30386	-1.51039	-0.0842512
0.000221115	2.24017	up	Rv1593c	0.937958	1.03074	0.954175	-0.315385	-0.0224018	-0.230171
0.00384072	2.21983	down	Rv3741c	-1.40582	-0.860981	-0.885389	-0.0368824	0.198573	0.137465
0.00830889	2.21943	up	Rv2157c	0.842983	0.890168	1.22774	-0.566156	-0.0124772	0.0889523
0.00669727	2.21819	up	Rv0311	1.16365	1.10777	1.08616	0.0159588	0.328369	-0.434902
2.6133e-05	2.21476	down	Rv0032	-1.03426	-1.14911	-1.19879	0.0592754	-0.00198436	0.00198436
0.00036141	2.2141	up	Rv1339	1.04304	1.04607	0.809515	-0.0504489	-0.227533	-0.263547
0.00291751	2.21212	up	Rv0691c	0.776237	0.705035	0.748407	-0.389239	-0.712372	-0.105004
0.00104022	2.21088	up	Rv1571	0.378597	0.169141	0.437443	-0.902419	-0.603835	-0.94243
0.000217579	2.2035	down	Rv2406c	-0.18787	-0.223821	0.0589957	1.0182	1.03956	1.00895
0.000777851	2.19994	down	Rv1195	0.35247	0.291899	0.0398669	1.28082	1.5222	1.2936
0.00285838	2.19437	down	Rv2114	-1.01843	-1.04961	-1.42013	0.164708	-0.0130856	-0.238363
0.000918249	2.19043	up	Rv1625c	0.961662	0.980942	1.27677	-0.180364	0.0874162	-0.0813155
0.000415881	2.18589	down	Rv0114	-1.09483	-1.02898	-1.33609	0.0683265	-0.0752306	-0.0683265
0.00178313	2.17422	up	Rv2634c	0.80746	0.71873	0.769525	-0.499974	-0.0566659	-0.509143
0.0155281	2.17298	down	Rv3792	-1.6134	-0.859848	-0.916106	0.0809438	-0.273206	0.161927
0.000243526	2.17	down	Rv0057	-1.25313	-1.12924	-1.15333	0.0123544	0.0292249	-0.224206
0.00133547	2.16897	up	Rv2640c	1.14388	0.946882	1.2939	0.0590496	-0.176253	0.150848
0.0214613	2.16729	up	Rv0872c	0.791541	0.822108	1.31145	-0.631851	-0.004879	0.214157
0.00510816	2.16501	up	Rv3507	0.561817	0.525373	0.624579	-0.934655	-0.405018	-0.291677
0.0250509	2.164	down	MTB000023	-1.25565	-0.865617	-0.644639	0.026269	-0.15993	0.708849
0.000120105	2.15991	down	Rv0346c	-0.644284	-0.82331	-0.774857	0.457465	0.356738	0.276265
0.00606332	2.15851	down	Rv3613c	-0.632998	-0.761675	-0.418838	0.470439	0.206232	0.839922
0.00103551	2.15768	up	Rv3856c	1.14584	1.17219	1.09175	0.0612044	0.229552	-0.209419
0.00014361	2.15756	up	Rv0847	1.2578	1.02221	1.07838	0.0457339	-0.0553784	0.0398431
0.00522435	2.15617	down	Rv1116	-0.525626	-0.159064	-0.830913	0.508256	0.675382	0.626164
0.00538874	2.15602	up	Rv0915c	0.97111	0.843029	0.894667	-0.0451989	-0.600499	0.0293908
0.00672302	2.15561	down	Rv2892c	-0.573488	-0.239059	-0.980958	0.502254	0.490966	0.537563
0.000171072	2.15334	up	Rv0889c	0.163944	0.142569	0.221114	-0.921686	-0.800076	-1.07034
0.00236525	2.15051	down	Rv2953	-1.08505	-1.04052	-1.31048	0.150117	0.0358758	-0.308005
0.022528	2.1488	down	MTB000023	-1.08933	-0.788646	-0.593304	0.213006	-0.149807	0.776119
0.000807047	2.14579	up	Rv2516c	0.724237	0.330906	0.587682	-0.48064	-0.59149	-0.589572
0.00017246	2.14383	up	Rv3037c	0.921375	1.16503	1.12119	-0.0929687	-0.00844741	0.00844741
4.04408e-05	2.14293	up	Rv0808	1.10745	1.02141	1.05459	0.00826549	0.0155458	-0.13912
0.0113715	2.1378	up	Rv0340	1.27531	1.01219	1.23298	0.150727	-0.35831	0.439678
0.00105945	2.13272	down	Rv1281c	-0.920429	-0.940386	-1.16658	0.281007	0.028039	-0.058352
0.00541882	2.13264	up	Rv2592c	0.315655	0.38924	0.832986	-0.767806	-0.607506	-0.364722
0.000520766	2.13076	up	Rv0047c	1.1002	1.03375	1.1287	0.0814586	0.116412	-0.209323
0.00690729	2.12982	down	Rv1386	-0.425155	-0.485427	-0.867647	0.511301	0.771801	0.210858
0.0950378	2.12829	down	Rv3178	-0.94221	0.0785718	-0.952476	0.219043	0.0271819	1.20675
0.000129432	2.12617	up	Rv2658c	1.08763	0.933373	1.13243	-0.0415254	-0.111341	0.0415254
0.00410195	2.1244	up	Rv3641c	1.02761	1.19362	1.34303	-0.201494	0.341399	0.163184
0.00105152	2.12265	down	Rv2564	-1.25548	-1.24911	-0.981452	-0.229469	-0.0824904	0.0835147
0.000842108	2.11896	up	Rv0490	0.607548	0.542454	0.624714	-0.470028	-0.299721	-0.7056
0.146048	2.11727	down	Rv1344	-0.224513	-0.893536	-0.278682	0.0838141	0.0274367	1.73864
0.0208912	2.11617	down	Rv3921c	-1.31858	-1.11858	-0.847226	-0.0569544	-0.437991	0.454915
0.0574481	2.11556	down	MTB000023	-1.3623	-0.771439	-0.490309	-0.0227921	-0.193588	0.835445
0.00744022	2.11413	down	Rv0888	-0.0751319	-0.210871	0.0751319	1.12952	0.620911	1.27888
0.034659	2.11301	down	MTB000023	-1.33132	-0.806119	-0.610758	-0.0447872	-0.159191	0.693685
0.0173469	2.11133	down	Rv0643c	-1.15373	-1.18182	-0.856947	-0.0897231	-0.366894	0.498576
3.58359e-05	2.1106	up	Rv1909c	0.85291	0.786851	0.89077	-0.227695	-0.161294	-0.313441
0.0131711	2.10976	down	Rv0112	-1.19774	-1.16252	-0.726553	-0.0493155	-0.244862	0.438607
0.000641491	2.10545	up	Rv2964	0.764196	1.08339	1.02716	-0.205704	-0.0264742	-0.11547
0.00368837	2.10207	up	Rv3708c	0.816933	1.02358	1.3582	-0.140488	-0.00761557	0.131398
0.0982378	2.09701	down	Rv1958c	-0.863137	0.0945797	-1.10944	0.386814	-0.109069	1.04925
0.0170887	2.09565	down	Rv2510c	-1.25737	-0.930766	-0.695176	0.0685544	-0.249561	0.499886
0.0146564	2.09213	down	Rv1183	-0.598933	-0.598771	-0.0353441	0.563329	0.401277	0.997267
0.0213566	2.08963	down	Rv3688c	-0.166443	0.124299	-0.628117	0.936386	1.1087	0.474389
8.52715e-05	2.08584	up	Rv2678c	0.933076	0.870518	0.912566	-0.177969	-0.0367301	-0.251016
0.00122433	2.0838	up	Rv1653	0.496488	0.377071	0.736858	-0.583605	-0.610492	-0.373132
0.00218985	2.0836	up	Rv2558	0.860216	0.871394	1.02329	-0.422338	0.0296583	-0.0296583
0.0127529	2.08358	up	Rv2570	1.12041	1.06184	1.01088	-0.32808	0.482688	-0.13867
0.00655568	2.08085	down	Rv3823c	-0.746911	-0.588488	-1.10752	0.383296	0.36982	-0.0245051
0.0227761	2.08053	down	MTB000078	-1.4098	-0.932666	-0.644927	-0.241604	0.0107048	0.414349
0.033095	2.07941	down	MTB000023	-1.32446	-0.772967	-0.586069	0.0274663	-0.180095	0.637659
0.0016227	2.07911	up	Rv2320c	0.895396	1.03875	0.875329	0.0704668	-0.0621779	-0.366726
0.00227729	2.07858	up	Rv3707c	0.310616	0.238581	0.0428674	-0.829994	-0.649147	-1.09559
0.16465	2.07772	down	MTB000061	-0.692582	-0.954298	-2.2264	0.155007	0.176241	-1.03953
0.00560255	2.07263	down	Rv0152c	-0.974285	-0.709221	-0.845699	0.380211	-0.147757	0.392736
0.000722203	2.06612	up	Rv2746c	0.455819	0.49529	0.683483	-0.395584	-0.436405	-0.674198
0.00111338	2.0645	up	Rv3082c	0.931591	0.851093	1.24385	-0.00530004	-0.107749	0.00219965
0.000218101	2.06373	up	Rv2693c	1.05057	0.948793	1.21281	-0.0150332	0.0109954	0.0804419
0.000106877	2.05015	up	Rv1602	0.971173	0.946774	0.900032	-0.148283	0.0317664	-0.172688
0.00424204	2.04415	up	Rv1605	0.732751	0.796389	0.603921	-0.365963	-0.011559	-0.583917
0.000537484	2.0417	up	Rv0121c	1.00577	0.852927	0.968809	0.0339725	-0.0308168	-0.264951
0.000461211	2.04168	down	Rv0170	-1.00559	-1.10418	-1.02776	0.0242467	-0.193842	0.121328
0.0564808	2.03479	down	Rv3349c	-0.984362	-0.234602	-0.63652	0.209952	-0.020901	1.03009
0.00148416	2.03422	up	Rv0578c	0.789147	0.808755	0.694694	-0.35156	-0.00901222	-0.420254
0.033924	2.03115	down	Rv1087A	-1.37749	-0.438619	-1.12795	-0.0340016	-0.189357	0.346187
0.00791592	2.02996	up	Rv1587c	0.651015	0.643142	0.922085	-0.228123	0.0089519	-0.628931
0.00023716	2.02913	down	Rv3354	0.0283604	-0.0780559	-0.0283604	1.13646	0.877132	0.970935
0.0715319	2.02827	down	Rv2265	-1.84225	-0.472922	-1.08872	-0.371766	0.093617	-0.0649929
0.00394424	2.02808	up	Rv2099c	0.091408	0.260376	0.149095	-0.978618	-0.529109	-1.05175
0.000266243	2.02606	up	Rv2576c	0.977017	0.915669	1.13173	-0.0993671	-0.0198927	0.087656
0.000678181	2.02449	up	Rv0597c	0.459565	0.429905	0.27671	-0.487927	-0.600729	-0.79784
0.0515449	2.02277	down	MTB000019	-1.5313	-0.793449	-0.71387	-0.296664	-0.220655	0.527689
0.110431	2.0195	down	Rv1414	-1.75668	-0.248044	-1.26772	-0.234578	0.358585	-0.354465
0.019787	2.0158	down	Rv0081	-1.33146	-0.678894	-1.25876	-0.3616	0.233748	-0.10719
0.000147881	2.01355	down	Rv1115	-0.233289	-0.130189	-0.277751	0.858448	0.682402	0.847151
0.0797655	2.01175	down	MTB000023	-1.25197	-0.79017	-0.211757	0.0849218	-0.171919	0.858448
0.044414	2.00993	up	Rv3202c	-0.0179265	0.642664	-0.410193	-0.608512	-1.11024	-1.08815
0.00699972	2.00989	up	Rv3417c	0.0466576	0.126062	-0.152824	-0.867829	-0.778189	-1.35544
0.432296	2.00853	down	Rv1441c	-0.0792751	-0.371419	1.15817	0.300712	0.0792751	3.34591
0.130486	2.00647	down	Rv0095c	-0.893215	-0.00372505	-0.945605	0.167472	-0.221045	1.225
0.000802353	2.00375	up	Rv0765c	0.687837	0.735916	0.510175	-0.225499	-0.329709	-0.518975
0.00407627	2.00258	up	Rv3079c	0.645397	0.647419	0.614844	-0.365263	-0.0738141	-0.658844
0.00191115	2.00138	up	Rv3205c	0.47787	0.300458	0.574891	-0.665409	-0.658474	-0.325878
0.0433001	2.00067	up	Rv1993c	0.662827	0.673094	0.25723	-0.503846	0.0912404	-0.995697
0.000523031	2.00035	down	Rv1387	-0.0377264	-0.348747	-0.303238	0.788844	0.739923	0.782283
4.98904e-05	1.99924	down	Rv2949c	-1.04643	-0.995534	-0.899776	0.0567884	-0.0459375	0.0457563
0.000718274	1.99902	up	Rv3140	1.13044	0.963933	0.923333	0.0208325	0.147212	-0.148211
0.00095202	1.99879	down	Rv3830c	-0.37131	0.0114293	-0.174629	0.777236	0.806679	0.878951
0.0013551	1.99806	up	Rv3080c	0.880993	0.89159	1.09789	-0.232511	-0.0177109	0.124887
0.0840866	1.99336	down	Rv2028c	-0.360929	0.00585914	-0.910196	0.39775	0.0850074	1.23759
0.000190524	1.99189	down	Rv0696	-1.13014	-0.951925	-0.972466	0.0514882	-0.00486112	-0.118736
0.0171501	1.98977	down	MTB000078	-1.22096	-0.933264	-0.613094	-0.233094	0.0478435	0.395736
0.0016605	1.98742	up	Rv2216	0.166558	0.0520177	0.117633	-0.624938	-0.990945	-1.02059
0.00368394	1.9868	up	Rv1464	1.17469	0.964745	0.783125	0.0965414	0.104824	-0.250154
0.000668221	1.98609	down	Rv3922c	-1.10262	-0.996268	-0.930778	0.104303	-0.19633	0.0321598
0.0130713	1.98608	up	Rv1699	0.18519	0.223015	-0.18519	-0.801744	-0.653864	-1.29115
0.000439869	1.98508	up	Rv2495c	0.950387	1.02709	1.0312	0.122687	0.081223	-0.162827
0.000397804	1.98379	up	Rv3604c	0.856732	0.883014	0.968862	-0.0859623	0.0600982	-0.230296
0.00105155	1.98137	down	Rv0167	-0.948686	-1.00426	-1.04372	0.184026	-0.0146222	-0.206587
0.00261054	1.98022	up	Rv0671	1.01023	1.05132	0.923155	0.132809	0.170115	-0.275203
0.00197427	1.97964	up	Rv2365c	1.01297	0.918569	0.954938	-0.230226	0.227998	-0.0669999
8.75581e-05	1.97789	down	Rv0073	-0.974844	-0.899394	-0.820186	0.125348	0.00214005	0.129985
0.000542474	1.97719	down	Rv3518c	-0.621129	-0.488312	-0.474853	0.345584	0.623892	0.396589
0.00566377	1.97257	down	Rv0168	-1.19305	-1.26419	-0.899228	-0.0580144	-0.416235	0.0580144
0.00313552	1.97002	up	Rv1326c	0.773422	0.607821	0.865758	-0.255588	-0.447112	0.0150623
0.0182874	1.96981	down	MTB000078	-1.26415	-1.00743	-0.673725	-0.326371	-0.0090785	0.32431
0.0320775	1.96777	up	Rv3054c	0.859585	0.757713	0.575095	-0.0784621	0.153316	-0.812151
0.000177271	1.96757	down	Rv0284	-0.534832	-0.389568	-0.310792	0.526551	0.541018	0.626472
0.144782	1.96641	down	Rv1119c	-1.08055	0.141423	-1.56519	-0.0407841	-0.0417182	0.504871
0.00794295	1.96611	up	Rv2350c	0.938196	0.622171	0.730247	0.118998	-0.276509	-0.477905
0.0117848	1.96	down	Rv3271c	-0.768888	-0.723662	-1.01	-0.0219402	0.538739	-0.10679
0.0125145	1.95879	up	Rv1148c	1.14556	0.961494	0.923904	-0.0914209	0.459266	-0.246769
0.0719159	1.95867	down	MTB000019	-1.5194	-0.62165	-0.920537	-0.261441	-0.430301	0.539775
0.112968	1.95773	down	Rv2452c	-0.703642	-0.745809	0.303967	0.381141	0.140249	1.24068
0.000359914	1.95701	down	Rv0208c	-0.11433	-0.126706	0.11433	0.998239	0.899754	0.881248
0.142388	1.95469	down	Rv0111	-1.15128	-0.822659	-0.0973628	-0.140314	-0.16543	1.13527
0.00100126	1.95464	up	Rv0276	0.81104	0.797281	1.05712	-0.225824	-0.0183759	0.00891733
0.000198558	1.95413	up	Rv1226c	-0.0908926	0.146032	0.00344586	-1.00042	-0.928583	-0.91199
0.000143997	1.95401	up	Rv0865	0.947706	1.02364	0.952771	-0.0503721	0.13543	-0.0602541
0.0290542	1.95268	down	Rv1348	-1.54461	-0.622735	-0.813947	-0.000741959	-0.162932	0.0787582
0.000812011	1.95135	up	Rv3139	1.01632	0.812767	0.902352	-0.158891	0.121376	-0.124471
0.000634374	1.95055	down	Rv2932	-0.0431652	-0.269737	-0.358721	0.739177	0.683836	0.797003
0.0281915	1.95013	down	Rv0980c	-0.934043	-0.560802	-1.49868	-0.0687754	-0.166151	0.13211
0.000325077	1.94876	down	Rv3218	-0.880327	-0.995569	-0.930833	0.103735	-0.126362	0.103575
0.0794063	1.94838	down	Rv3019c	-1.44658	-0.314604	-1.03364	0.187394	0.353424	-0.448813
0.0187108	1.94808	up	Rv1575	1.14583	0.893445	0.534645	-0.139327	-0.394025	0.221114
0.000196664	1.94765	down	Rv3789	-0.876275	-0.900208	-0.879293	0.0713797	-0.0474892	0.205535
0.00882878	1.94712	down	Rv2955c	-0.843138	-0.864764	-0.630524	0.139978	-0.119205	0.524819
0.0224056	1.94402	down	Rv1641	-0.270275	-0.354677	-0.0152025	0.49985	0.502101	1.23502
0.00804588	1.9433	down	Rv1554	-0.606667	-0.411813	-0.96371	0.180262	0.194944	0.518133
0.0914896	1.94138	down	Rv1506c	-0.732306	-0.306972	0.0413752	0.308328	0.2021	1.36292
0.00748766	1.93932	down	Rv0113	-1.3332	-1.04394	-0.866399	-0.0768039	-0.378606	0.078532
0.000858885	1.93856	up	Rv2474c	0.351749	0.413134	0.374955	-0.665952	-0.365477	-0.693686
0.00364432	1.93841	down	Rv0034	-0.967351	-0.988624	-1.07799	-0.0267227	0.191929	-0.334552
0.00436309	1.93468	up	Rv0274	0.953779	1.00073	1.19613	-0.000955105	-0.0903449	0.385642
0.104633	1.93253	down	MTB000023	-1.32162	-0.777267	-0.29022	-0.0683847	-0.29688	0.827628
0.00169738	1.93126	up	Rv2241	0.541748	0.429819	0.600461	-0.410503	-0.231802	-0.634293
0.00847091	1.93061	down	Rv0001	-0.778265	-1.01561	-0.871155	0.2119	-0.305493	0.275721
0.0106741	1.92948	down	Rv0655	-0.75654	-0.849972	-1.16479	0.240528	0.14306	-0.310241
0.0233679	1.9288	up	Rv2826c	0.771532	0.988533	1.38477	-0.248064	0.121552	0.428236
0.00060837	1.92605	down	Rv1185c	-0.330525	-0.312761	-0.205782	0.512827	0.65649	0.818559
0.0123138	1.92535	up	Rv0991c	0.118247	0.179599	-0.187711	-0.676379	-0.772253	-1.2766
0.00363791	1.92393	up	Rv1086	1.03324	1.10961	0.997588	0.0142417	0.397075	-0.10305
0.00908998	1.92354	down	Rv0173	-0.879147	-0.957202	-1.22099	0.200571	-0.0396919	-0.386918
0.000374219	1.91706	up	Rv0514	0.164484	0.0178072	0.168606	-0.936221	-0.699412	-0.830166
0.0149034	1.91401	up	Rv3427c	0.570687	0.497575	0.801869	-0.308229	-0.678518	0.0470727
0.00322402	1.91356	up	Rv3013	-0.000334978	0.0907743	0.000334978	-1.09276	-0.619945	-1.00529
0.0262621	1.9129	down	MTB000078	-1.2918	-0.935261	-0.60959	-0.314538	-0.0464535	0.331619
0.00410821	1.91285	down	Rv2950c	-0.722374	-0.950132	-0.914777	0.347328	-0.126249	-0.00118017
5.24937e-05	1.91242	down	Rv0058	-0.966652	-0.991923	-0.880143	0.0452819	0.00630713	-0.0840983
0.00347112	1.91203	up	Rv2782c	0.0231693	-0.0231693	0.0970972	-1.08201	-1.01504	-0.611174
0.000332074	1.9117	down	Rv3848	-0.0535963	0.0535963	-0.2074	0.838722	0.831863	0.926578
0.0203906	1.91111	down	MTB000078	-1.14735	-0.922701	-0.628766	-0.295992	0.00246787	0.397954
0.0307732	1.90918	down	MTB000001	-0.816996	-0.781099	-0.430477	0.0270765	-0.0270765	0.770287
0.000820451	1.90911	down	Rv3629c	-0.893589	-0.652146	-0.831077	0.286493	0.0779309	0.0574584
0.0302555	1.90733	down	MTB000023	-0.962904	-0.751936	-0.452492	0.0110147	-0.0732996	0.689612
0.00655494	1.90686	down	Rv3445c	-0.766882	-0.430697	-0.746611	0.351349	0.488819	0.00924396
0.00412974	1.90639	down	Rv1567c	0.0320611	-0.0469408	-0.129308	1.15391	0.861395	0.633034
9.38268e-05	1.90623	up	Rv1419	0.956607	0.933869	0.959312	-0.0280271	0.135268	-0.0496087
0.0221694	1.90575	down	Rv0104	-0.588053	-1.32513	-0.629589	0.0714245	0.248293	-0.071424
9.30558e-05	1.90289	down	Rv0715	-0.979964	-0.837491	-0.955165	-0.0553503	0.077014	-0.00969696
0.000819212	1.90233	down	Rv0610c	-0.201343	-0.0748391	0.0393529	0.770751	0.998873	0.77684
3.21529e-06	1.90007	up	Rv3711c	0.951005	0.898977	0.969172	0.000463486	0.0409994	-0.000463486
0.0472794	1.8966	down	Rv1090	-0.525941	-0.597226	-0.437052	-0.216818	0.869014	0.557841
0.015116	1.8955	down	MTB000078	-1.09191	-0.929772	-0.578833	-0.228815	0.0431349	0.352902
0.000146169	1.89463	up	Rv3339c	0.868758	0.799343	1.0205	-0.0241508	-0.0271702	-0.0258102
0.0184839	1.8938	up	Rv3188	1.13041	0.85942	0.651757	0.164724	0.145541	-0.432536
0.00137567	1.8929	up	Rv0939	0.924819	0.748024	1.12509	-0.050318	-0.00181317	0.0882761
0.00353134	1.89264	down	Rv0231	-0.751894	-0.984164	-1.00104	0.24115	-0.02544	-0.191599
0.00178621	1.8924	up	Rv2498c	0.75612	0.830514	0.584032	-0.340744	-0.002388	-0.246857
0.024086	1.8914	up	Rv0251c	0.944104	0.933441	0.851871	-0.10923	0.479216	-0.398925
0.00289849	1.89124	down	Rv1180	-0.654811	-0.769507	-0.318084	0.330531	0.271786	0.413286
5.06794e-05	1.89106	down	Rv3794	-0.942001	-1.04158	-1.02302	-0.152421	-0.0163512	-0.0802436
0.000720223	1.88988	down	Rv1182	-0.454278	-0.641121	-0.678421	0.452937	0.31356	0.214569
0.00107694	1.88941	down	Rv0933	-1.02687	-0.92555	-1.0385	0.0550046	-0.0115018	-0.280628
0.0107896	1.88882	down	Rv1282c	-0.926777	-0.746659	-0.526182	0.122134	-0.0698392	0.500552
0.0131173	1.88871	up	Rv2973c	0.761068	0.963077	0.956029	-0.232905	-0.225599	0.386473
0.0118694	1.88816	up	Rv1192	0.410268	0.458839	0.214015	-0.687684	-0.171267	-0.808875
0.00212386	1.88804	up	Rv0670	0.956337	0.853876	0.983387	-0.0653234	0.257069	-0.14882
0.000604869	1.88749	up	Rv2866	0.996615	0.799634	0.991103	0.134889	-0.0972991	0.00036478
0.0119144	1.88702	down	Rv1739c	-0.338267	-0.337649	-0.394613	0.640484	0.164427	0.872883
0.00272859	1.88444	up	Rv2593c	0.518857	0.556122	0.749936	-0.500988	-0.324738	-0.0917578
0.000871603	1.884	down	Rv2262c	-0.128062	0.0380275	-0.0380275	0.69189	0.939503	0.981937
0.0104223	1.88299	up	Rv3297	0.657923	0.849865	0.446731	-0.394589	0.0636456	-0.453623
0.0229028	1.88221	up	Rv0577	0.339479	0.229402	-0.046454	-0.637792	-0.405938	-1.17112
0.062898	1.8804	up	Rv1461	0.764731	0.769227	0.327274	-0.0715065	0.129565	-0.929947
0.0215347	1.87864	down	Rv0105c	-0.367055	0.0347176	-0.490174	0.404418	0.487094	1.01504
0.00676137	1.8771	down	Rv0503c	-0.829495	-1.10989	-0.827021	0.110985	-0.311318	0.159445
0.00834539	1.87663	up	Rv2428	0.515531	0.278741	0.443081	-0.492858	-0.797943	-0.19628
0.0106499	1.87613	down	Rv3124	-0.0632565	-0.0588095	-0.438689	0.790993	0.421746	0.949796
0.00115022	1.87437	down	Rv0072	-0.777444	-0.752428	-0.914275	0.21427	0.160434	-0.0996432
0.022853	1.87351	down	MTB000078	-1.13496	-0.887605	-0.594578	-0.293756	0.00465941	0.389173
0.00258255	1.87277	down	Rv3331	-1.00898	-0.702128	-0.741553	-0.080497	0.0962207	0.24713
0.000144808	1.87211	up	Rv0275c	0.888752	0.82484	1.022	-0.0313907	0.0585475	-0.00557184
0.0348281	1.87137	down	Rv3686c	-1.01595	-0.715704	-0.431835	-0.190796	0.127844	0.611751
0.000759806	1.87129	down	Rv2562	-0.694629	-0.782556	-0.830042	-0.0180612	0.131575	0.291349
0.00017599	1.87114	down	Rv0714	-0.885394	-0.767129	-0.936146	-0.030786	0.030786	0.123083
0.019409	1.86744	up	Rv2249c	0.245938	0.484908	0.299104	-0.845947	-0.109856	-0.717438
0.00277279	1.86738	up	Rv3010c	0.95118	0.851137	0.877258	0.0256867	0.205288	-0.254445
0.00267129	1.86558	down	Rv3763	-0.786638	-0.785014	-0.839365	0.229654	0.230892	-0.172692
0.012047	1.86321	down	Rv2046	-0.374227	-0.662503	-0.924335	0.489677	0.199832	0.0427937
0.000626905	1.86307	down	Rv0165c	-0.546422	-0.60596	-0.58976	0.284525	0.178773	0.487599
0.0138491	1.86296	up	Rv1634	0.59228	0.979648	0.861696	-0.357374	0.257494	-0.159284
5.48057e-05	1.8629	up	Rv2466c	0.208206	0.0409536	0.132349	-0.79126	-0.766127	-0.753761
0.00162096	1.86236	down	Rv0947c	-0.799033	-0.772695	-1.04348	0.0085597	-0.105717	0.173345
0.126715	1.86189	down	Rv3672c	-0.727576	-0.577626	-0.282993	-0.0971859	-0.0628087	1.26211
0.0644006	1.8614	down	Rv1203c	-1.25556	-0.127474	-0.863698	-0.0919976	0.333646	0.200788
0.0354958	1.86056	down	MTB000078	-1.17717	-0.968179	-0.439995	-0.259268	-0.0151327	0.376256
0.000778495	1.85989	up	Rv0439c	0.0872462	0.107062	-0.150303	-0.80087	-0.863887	-0.97689
0.00550175	1.85914	up	Rv2004c	0.625598	0.767342	0.598556	-0.338752	0.0758433	-0.429492
0.000338073	1.85798	down	Rv0718	-0.941638	-0.851045	-0.895258	-0.145126	0.102129	0.0362649
0.0690506	1.85787	down	Rv2082	-0.379476	-0.625888	-0.263036	0.368622	-0.0704741	1.11441
0.0423523	1.85451	up	Rv2380c	0.620372	0.672257	1.05357	-0.0629866	-0.598716	0.334782
0.156054	1.8541	down	Rv3825c	-0.220027	-0.540646	0.396462	0.527698	0.174816	1.60542
0.000869171	1.85254	down	Rv2833c	-0.843127	-0.93167	-0.74793	0.198855	-0.0927322	0.0396693
0.00368346	1.85176	up	Rv1076	1.01814	0.970688	0.73657	0.161246	0.110614	-0.213143
0.00104371	1.85094	up	Rv3413c	0.743288	0.738402	0.958819	-0.224267	0.00635815	-0.00635815
1.50349e-05	1.84924	down	Rv1534	-0.839668	-0.867989	-0.795145	0.0538437	0.101133	0.00302815
0.000757996	1.84871	up	Rv3211	0.776641	0.580334	0.762798	-0.16302	-0.0646415	-0.312116
0.00160598	1.84713	up	Rv0140	0.658209	0.599055	0.558816	-0.203358	-0.134414	-0.501996
0.0087081	1.84711	down	Rv0959A	-0.209854	-0.00926352	-0.126975	0.675936	1.10958	0.524208
0.00598068	1.84619	up	Rv0753c	-0.0321023	0.0900042	-0.0188038	-1.08166	-0.553994	-0.978896
0.00748046	1.84567	up	Rv2005c	0.957107	0.862974	0.86613	-0.00148749	0.318887	-0.283626
0.00713164	1.84495	up	Rv2776c	0.730158	0.930772	1.02242	-0.208368	0.301411	-0.060442
0.00205117	1.84261	down	Rv2456c	-0.48566	-0.501523	-0.344116	0.465392	0.229675	0.618878
0.000348419	1.84134	down	Rv3487c	-0.26308	-0.274154	-0.37324	0.715549	0.494917	0.521333
0.0133697	1.83942	up	Rv1932	0.367427	0.170649	-0.0579066	-0.499259	-0.610011	-1.04831
0.00055485	1.83904	down	Rv0172	-0.854329	-0.958706	-0.821312	0.127718	-0.138801	0.0135846
0.00290503	1.83774	up	Rv1007c	0.131013	0.284714	0.152707	-0.543086	-0.581937	-0.94034
0.00261462	1.83712	up	Rv0784	0.590431	0.707741	0.47614	-0.270809	-0.0981176	-0.489104
0.00174302	1.83654	down	Rv0138	-0.685612	-0.63236	-0.931849	0.202159	-0.0197127	0.198703
0.00421987	1.83621	up	Rv3627c	0.909805	0.942197	0.989321	-0.044385	0.363474	-0.107969
0.0131415	1.83488	down	Rv1765A	-0.321008	-0.443767	-0.966712	0.371613	0.186602	0.337358
0.000531339	1.83334	up	Rv1435c	0.784525	0.766568	0.869203	-0.203132	0.074347	-0.074347
0.00457632	1.83292	up	Rv1952	0.946068	0.600251	0.985579	0.0476921	-0.211205	0.0729921
0.0245799	1.82896	up	Rv2651c	0.670578	0.684926	0.309754	0.0126331	-0.239092	-0.721363
0.0042	1.82891	up	Rv0949	0.677845	0.732791	1.03134	-0.194985	-0.112604	0.136611
0.00525016	1.82706	down	Rv1503c	-1.08693	-0.59632	-0.989322	0.0275049	-0.117427	0.0259275
0.0126762	1.82676	up	Rv3411c	0.669718	0.696865	0.745038	-0.31075	0.232034	-0.417533
0.00846829	1.82658	up	Rv1463	1.06675	0.758306	0.550286	0.015779	0.0282416	-0.276115
0.0022015	1.82622	down	Rv3890c	0.139546	0.0617151	-0.14487	1.0346	0.906529	0.72185
0.0996138	1.82511	down	Rv1551	-1.08598	-0.0056653	-1.3228	0.0056653	0.0766211	0.107226
0.0206612	1.82449	up	Rv2865	1.03159	0.896996	0.814594	0.348923	0.185105	-0.393328
0.0128624	1.8223	up	Rv0678	0.518435	0.680998	0.359717	-0.395105	-0.0129323	-0.630099
0.00214968	1.82106	up	Rv3264c	0.0927134	0.148951	0.0193396	-0.78997	-0.569255	-0.974101
0.0229938	1.81991	down	MTB000001	-0.792611	-0.71395	-0.443111	0.053725	-0.053725	0.641937
0.000156024	1.81977	up	Rv2291	0.641757	0.580194	0.695864	-0.260111	-0.292167	-0.121178
0.0201722	1.81972	down	Rv3893c	-0.199098	0.0151274	-0.280638	0.625635	1.11339	0.387521
0.00174011	1.81807	up	Rv0509	0.547273	0.682006	0.82719	-0.341586	-0.113029	-0.0761399
0.0120854	1.8135	up	Rv1985c	1.06102	0.914971	1.14179	0.074692	-0.074692	0.541453
0.0784171	1.80943	up	Rv0979c	1.19436	0.533976	0.467838	0.402028	-0.21675	-0.555712
0.0418228	1.80884	down	MTB000001	-0.802188	-0.679012	-0.360789	0.0242739	-0.0558939	0.75482
0.00103767	1.80782	down	Rv0171	-0.710363	-0.979753	-0.835864	0.131164	-0.0836673	-0.0107322
0.0270008	1.80486	down	Rv2835c	-0.929222	-0.518361	-1.0534	-0.207372	0.396589	-0.134546
0.0157737	1.80477	up	Rv0906	0.945147	0.91804	0.520423	-0.0586321	0.222141	-0.335335
0.0143727	1.80223	down	Rv0959A	-0.195837	-0.00133753	0.0383253	0.649581	1.17772	0.563196
0.0776347	1.80026	down	Rv2023A	-1.03468	-0.789231	-0.0991218	0.00473905	-0.0399725	0.656821
0.00447909	1.79796	down	Rv1181	-0.480488	-0.591909	-0.27045	0.259742	0.315224	0.621274
0.00101891	1.79726	up	Rv0064	0.890374	0.656599	0.793687	0.0223072	-0.011327	-0.207706
0.00962792	1.79678	down	Rv3298c	-1.01058	-0.652029	-1.14432	-0.0987089	0.0987089	-0.270685
0.115273	1.79544	down	Rv2414c	-1.58533	-0.161889	-1.06125	-0.148	-0.166823	0.0393531
0.00494402	1.79523	up	Rv2234	0.87196	0.60007	0.606335	-0.220045	0.083416	-0.317505
0.0345965	1.79473	down	MTB000001	-0.772865	-0.644953	-0.397074	0.0168543	-0.0272422	0.726788
0.0256878	1.78873	down	Rv0934	-0.78616	-1.04723	-1.24802	-0.0831027	0.0967307	-0.578227
0.00481355	1.78797	down	Rv1557	-0.896493	-0.772048	-1.05606	0.109024	-0.306366	-0.0122824
0.000611953	1.78791	down	Rv0878c	0.00471687	-0.0305123	-0.240082	0.815901	0.68155	0.751487
0.00240806	1.78774	up	Rv2416c	0.645089	0.412221	0.57897	-0.308712	-0.459719	-0.109689
0.00231639	1.7869	down	Rv3762c	-0.746087	-0.85397	-0.864878	0.0240195	0.211362	-0.18794
0.000641467	1.78652	up	Rv1994c	0.625141	0.638202	0.653934	-0.338476	-0.0411475	-0.214547
0.000482016	1.7848	down	Rv0169	-0.937569	-0.880806	-0.795057	-0.170753	0.0106716	0.0539312
0.0164173	1.78399	up	Rv2963	0.796463	0.722958	1.14685	0.093482	-0.248506	0.315975
0.01501	1.78364	down	Rv0717	-0.757151	-0.83604	-1.20523	0.0406246	0.0640831	-0.398664
0.0353684	1.78222	up	Rv2877c	0.504046	0.323344	-0.00673294	-0.527027	-0.195023	-0.95832
6.43453e-05	1.7815	up	Rv2158c	0.402494	0.285359	0.338138	-0.480289	-0.554501	-0.438487
0.0405701	1.78149	down	MTB000001	-0.750185	-0.635259	-0.37733	-0.0165141	-0.00541377	0.758405
0.00044966	1.7812	down	Rv3923c	-0.861838	-0.826372	-0.953608	-0.0176287	0.0536146	-0.17925
0.0646211	1.77998	down	Rv3130c	-0.771775	-0.0156679	-0.827792	-0.101552	0.528554	0.453347
0.0679043	1.77965	down	Rv2730	-1.22964	-0.0824811	-0.781994	0.127597	0.179779	0.0932891
0.00469768	1.77843	up	Rv2192c	-0.00715208	0.209615	0.00715208	-0.959792	-0.521895	-0.80051
0.000438825	1.77627	up	Rv2208	0.760418	0.655099	0.6777	-0.252303	-0.00686097	-0.134177
0.000212638	1.77621	down	Rv0780	-0.816085	-0.691152	-0.880557	0.0986221	-0.000756025	0.000756025
0.00183309	1.77619	down	Rv0701	-0.646935	-0.823472	-1.0121	0.0539999	0.027874	-0.0780163
0.0122258	1.77458	up	Rv3530c	0.453311	0.53249	0.460379	0.0132456	-0.627299	-0.422205
0.0178757	1.77431	up	Rv2540c	0.503891	0.385171	0.619543	-0.388547	0.0536916	-0.638304
0.0137277	1.77146	up	Rv1540	0.706759	0.662077	0.436902	-0.223871	0.0855742	-0.530782
0.00123693	1.77084	down	Rv0128	-1.03997	-0.774259	-0.803861	-0.1593	0.0243545	-0.00984526
0.000376117	1.7699	down	Rv3554	-0.983184	-0.79332	-0.737915	-0.0153723	-0.0159769	-0.012063
0.0718247	1.76935	down	Rv1669	-0.833656	0.0169048	-0.956416	-0.0553079	0.348076	0.40373
0.000628086	1.76843	down	Rv3616c	-0.510972	-0.357552	-0.468193	0.326073	0.517586	0.287032
0.00355621	1.76795	up	Rv3420c	0.236912	0.411698	0.399258	-0.710135	-0.310196	-0.398043
0.00175443	1.76713	up	Rv1751	0.0844901	0.0802419	-0.0802419	-0.674535	-0.721048	-0.984161
3.06223e-06	1.7647	up	Rv1069c	0.129766	0.0969915	0.107284	-0.70941	-0.741467	-0.673343
0.0116562	1.76455	up	Rv1894c	0.857719	0.774805	0.342513	-0.196935	0.0193071	-0.305243
0.000624093	1.76402	up	Rv0134	0.357987	0.487008	0.481754	-0.511311	-0.26134	-0.357195
6.89959e-05	1.7636	down	Rv0700	-0.853186	-0.835838	-0.828711	-0.111529	0.0481529	0.00120068
0.000617595	1.7607	up	Rv1601	0.859555	0.61304	0.826072	-0.0500374	-0.105578	0.00582886
0.000106445	1.75967	down	Rv1453	-0.602093	-0.747021	-0.756936	0.141866	0.0791678	0.118842
0.000461128	1.75808	down	Rv1979c	-0.803203	-0.784688	-0.877368	0.0148623	-0.142187	0.10407
0.000659508	1.75794	up	Rv0328	0.778595	0.671907	0.722903	-0.246642	0.00332212	-0.0249305
0.00517957	1.75425	down	Rv2988c	-1.09704	-1.08211	-1.11263	-0.427161	0.00555396	-0.437617
0.00311807	1.75193	up	Rv1092c	0.31245	0.114312	0.243789	-0.640527	-0.368115	-0.747646
0.000551954	1.75181	up	Rv0971c	0.135182	0.365618	0.322544	-0.573027	-0.457502	-0.572665
0.00115161	1.75145	down	Rv1519	-0.612311	-0.514189	-0.711397	0.327005	0.0537496	0.206996
0.00106886	1.74974	up	Rv2936	-0.016145	-0.0735982	0.163176	-0.867511	-0.821755	-0.658732
0.00063682	1.74968	up	Rv3199c	0.211485	0.170893	0.3352	-0.701752	-0.491854	-0.510079
0.0186713	1.74894	up	Rv2480c	0.450664	0.506357	0.0753355	-0.274556	-0.328583	-0.783943
0.00105857	1.74854	up	Rv2499c	0.474174	0.379745	0.245653	-0.368011	-0.375146	-0.57573
0.0534518	1.74577	up	Rv0622	0.49993	0.47406	0.831367	-0.748405	0.0816193	0.060554
0.00181793	1.74422	up	Rv0677c	0.436355	0.379857	0.571266	-0.413486	-0.451669	-0.155111
0.000680063	1.74418	up	Rv2580c	0.33369	0.308084	0.309533	-0.475702	-0.345236	-0.635395
0.000690647	1.74366	down	Rv0239	-0.0877025	0.0466802	-0.0466802	0.631317	0.802427	0.884907
0.000110062	1.74224	down	Rv1116A	-0.209013	-0.266997	-0.317823	0.4876	0.620839	0.500565
0.0155801	1.74198	up	Rv1535	0.13529	0.0158057	0.125652	-0.728889	-1.03446	-0.362082
0.00547055	1.74029	down	Rv2951c	-0.69638	-0.678418	-1.06229	0.108758	0.00508594	-0.152953
0.00031275	1.74015	up	Rv2095c	0.735274	0.729769	0.918851	-0.0592651	0.00398588	0.0415268
0.00984783	1.74001	up	Rv0581	0.806931	1.02673	0.898337	0.0183735	0.42438	-0.108051
0.000158311	1.73958	down	Rv2673	-0.855251	-0.84166	-0.791792	0.0546088	-0.131953	-0.0151334
0.0174691	1.73895	down	Rv3395A	-0.854678	-0.659139	-1.18705	-0.151219	-0.306219	0.151219
0.164417	1.73826	down	Rv2958c	-0.986192	-1.09624	-0.365545	-0.270726	-0.568715	0.784394
0.000731267	1.73818	up	Rv0491	0.593936	0.77897	0.817154	-0.149158	0.0244603	-0.0779672
0.00503886	1.73816	up	Rv1063c	0.538877	0.690893	0.704144	-0.289422	0.1122	-0.281542
0.000114263	1.73787	down	Rv0282	-0.266665	-0.324333	-0.257997	0.440474	0.495978	0.606521
0.0318133	1.73741	down	MTB000001	-0.807225	-0.694005	-0.394486	-0.0165651	-0.078541	0.590215
0.0195776	1.73679	down	Rv3439c	-0.821271	-0.729746	-0.685746	-0.00897169	0.436142	-0.274656
0.0100785	1.73657	down	Rv2898c	-0.76617	-0.576193	-1.0954	-0.0853307	0.150624	-0.114346
0.0193374	1.7361	up	Rv1380	-0.0162127	0.349252	-0.121665	-0.99717	-0.716386	-0.462621
0.000578714	1.73547	up	Rv3135	0.161604	0.0462425	-0.0462425	-0.749246	-0.646043	-0.829093
0.0121543	1.73545	down	Rv1610	-0.879569	-0.545879	-0.771297	-0.0978437	0.371256	-0.0842352
9.18023e-07	1.7354	up	Rv2680	0.759872	0.778826	0.76475	-0.0566568	-0.0154228	-0.0102792
0.00289162	1.7351	down	Rv1975	-0.308176	-0.375285	-0.668805	0.318604	0.444355	0.269835
0.00749293	1.73418	down	Rv0716	-0.765852	-0.685822	-1.0764	-0.124632	0.159345	-0.180033
0.00268871	1.73251	down	Rv2401	-0.701204	-0.603152	-0.98576	-0.028816	0.028816	0.0884745
0.0555762	1.73206	up	Rv1152	0.864765	0.916097	0.625818	0.00882435	0.49959	-0.479209
0.0334065	1.73157	up	Rv0386	0.182559	0.561586	0.592216	-0.608975	0.0708446	-0.50174
0.00343454	1.73125	up	Rv0547c	0.0794919	0.0933988	-0.021477	-0.854119	-0.49679	-0.873115
0.00566598	1.73112	down	Rv0174	-0.906991	-0.902527	-0.582127	-0.147195	-0.0553436	0.186001
0.0232541	1.73068	down	Rv2679	-0.430513	-0.212464	-0.304589	0.412815	0.143509	0.870138
0.0011904	1.72997	up	Rv0259c	0.535795	0.730633	0.539311	-0.0461104	-0.256771	-0.263621
0.00527068	1.72969	down	Rv3312A	0.0352497	-0.277547	0.00719738	0.738018	0.522716	0.875702
0.000622223	1.72651	up	Rv1327c	0.697054	0.538451	0.716228	-0.208866	-0.180621	-0.0223451
0.00435886	1.72544	up	Rv0367c	0.746835	0.779968	0.715346	-0.214191	0.223995	-0.128555
0.00882277	1.72445	up	Rv3243c	0.667876	0.624784	1.05677	-0.141719	-0.0353451	0.168073
0.157013	1.72426	down	MTB000019	-1.58957	-0.863621	-0.403377	-0.526374	-0.383456	0.411187
0.00539376	1.72143	up	Rv2557	0.74794	0.748104	0.739066	-0.186227	0.247231	-0.176714
0.140434	1.71777	down	Rv3751	-1.50246	-0.0887704	-0.724153	0.0887704	-0.222955	0.160401
0.00500116	1.71739	down	Rv1073	-0.102665	-0.141184	0.164118	0.685333	0.62303	0.952565
0.0209444	1.71709	down	Rv2779c	-0.051486	0.120581	-0.0878191	0.94243	1.0056	0.373137
0.0550417	1.71552	up	Rv3418c	0.220652	0.156998	-0.386583	-0.53368	-0.597153	-1.21405
0.000837422	1.71535	up	Rv0549c	0.85643	0.822856	0.78386	0.150528	0.0994396	-0.122319
0.000502616	1.71486	up	Rv2280	0.0138671	-0.0138671	0.0487354	-0.791003	-0.622669	-0.871857
0.089493	1.7142	up	Rv3343c	0.476893	0.480465	0.174679	-0.364901	-0.994527	0.158869
0.00121583	1.71362	down	Rv0979A	-0.637698	-0.795913	-0.951561	-0.0382547	0.0382547	-0.0540419
0.00824414	1.71299	down	Rv3826	-0.657783	-0.797843	-0.406943	0.206108	-0.0573606	0.318245
0.00200965	1.71263	down	Rv3332	-0.778788	-0.595685	-0.843526	-0.117165	0.143857	0.0839484
0.00351761	1.71232	down	Rv0644c	-0.575817	-0.795258	-0.922378	0.161173	-0.0614495	-0.0653262
0.0366179	1.71202	down	Rv0232	-0.216628	-0.0806239	-0.582491	0.57408	0.776551	0.0967276
0.0682833	1.71142	up	Rv2425c	0.000875473	0.769818	0.752534	0.059134	-0.574255	-0.287235
0.0230117	1.71083	up	Rv2875	0.414778	0.295554	0.0161166	-0.326693	-0.378114	-0.89284
0.0438285	1.71065	down	Rv0115	-0.990176	-0.77498	-0.445481	-0.273982	-0.0613291	0.4483
0.0128395	1.70776	down	Rv0459	-0.288177	-0.0824356	-0.248471	0.323657	0.891063	0.482518
0.0256308	1.70757	down	Rv0379	-0.993037	-0.621847	-1.14948	-0.448527	0.0902278	-0.0902278
0.000467045	1.70743	up	Rv0015c	0.0015974	-0.0015974	0.151867	-0.824401	-0.645798	-0.693419
0.00773067	1.70723	down	Rv0730	-1.03143	-0.750125	-0.7817	-0.328218	-0.021729	0.101666
0.0221317	1.70674	up	Rv0123	0.711229	0.69439	0.489248	-0.0469565	0.151091	-0.523009
0.00131404	1.70458	up	Rv1869c	0.222605	0.0773871	-0.0773871	-0.631855	-0.680804	-0.772976
0.00417058	1.70448	down	Rv0924c	-0.805691	-0.8058	-0.978198	0.043129	0.0027895	-0.327624
0.000907617	1.70447	down	Rv2289	-0.806516	-0.864045	-0.883132	0.0151696	-0.0116611	-0.249232
0.0129169	1.70303	down	Rv0782	-0.238182	-0.242714	-0.671473	0.438773	0.175634	0.537536
0.000552187	1.70217	up	Rv3423c	0.325047	0.489161	0.45545	-0.444061	-0.244126	-0.344282
0.0206045	1.7004	down	Rv0458	0.0785723	-0.0897007	-0.11382	0.850934	0.984336	0.337404
0.00641567	1.69809	down	Rv0960	-0.127892	0.00254989	-0.00254989	0.614117	0.998715	0.551004
0.00748579	1.69789	down	Rv2329c	-0.583827	-0.530998	-0.705069	0.218285	0.369828	-0.116789
0.307089	1.6974	down	Rv3192	-0.726932	0.518568	-0.522561	-0.0562105	0.0441918	1.57107
0.00659431	1.69578	down	Rv1729c	-0.468489	-0.543139	-0.414029	0.506444	0.0205491	0.333205
5.58593e-05	1.69564	down	Rv0030	-0.825852	-0.703903	-0.739402	0.0448434	0.00213265	-0.0306475
0.000327751	1.69561	down	Rv0013	-0.639571	-0.753678	-0.844126	0.00986171	-0.0324543	0.0706279
0.020308	1.69527	down	MTB000001	-0.776548	-0.663329	-0.567564	-0.0108404	-0.18184	0.46978
0.00161419	1.69488	up	Rv0563	0.783426	0.679397	0.762889	-0.0189681	0.145231	-0.184109
0.00342239	1.6943	down	Rv0997	0.0850837	-0.0850837	-0.0935366	0.858693	0.814426	0.515422
0.00508749	1.69328	down	Rv2261c	-0.229492	-0.0907109	0.0907109	0.621917	0.549115	0.878949
0.00734563	1.69314	down	Rv1885c	-0.769193	-0.488845	-0.906366	0.206927	-0.00290561	-0.0893133
0.00115574	1.69214	up	Rv1820	0.698998	0.670208	0.782674	-0.087883	0.123428	-0.160207
0.0192253	1.69179	down	Rv3477	-0.728779	-0.870891	-1.14801	-0.0166554	0.0166554	-0.472035
0.0108052	1.69065	up	Rv2780	0.367299	0.230515	0.144129	-0.263752	-0.470088	-0.796942
0.0175645	1.68958	up	Rv2324	0.751753	0.834691	0.761591	-0.122514	0.407553	-0.207002
0.0026967	1.68906	up	Rv2677c	0.505302	0.572763	0.762854	-0.289624	0.00213051	-0.140244
0.00166102	1.68825	up	Rv0188	0.85487	0.79897	0.801163	0.128033	-0.130945	0.191329
0.000241569	1.688	up	Rv2687c	0.741903	0.734022	0.728996	0.0679655	0.0076375	-0.136628
0.000197444	1.6876	up	Rv1652	0.299613	0.145171	0.162918	-0.599218	-0.494152	-0.563847
0.0101257	1.68495	down	Rv2666	0.486223	0.221786	-0.0588176	0.96325	0.891725	1.05233
0.00816569	1.68487	up	Rv0615	0.738557	0.826798	0.702784	-0.294093	0.121627	0.182684
0.00111362	1.68394	up	Rv3138	0.682458	0.600198	0.728331	-0.0071404	-0.244533	0.0071404
0.00398463	1.68385	up	Rv2938	-0.17489	0.233999	0.0186119	-0.714418	-0.807947	-0.655207
0.0138663	1.68352	up	Rv3335c	0.23228	0.204843	-0.0306542	-0.373396	-0.559189	-0.915379
0.0061961	1.68308	down	Rv3095	0.389621	0.158617	0.105165	1.0565	1.10466	0.745547
0.0182873	1.68274	down	MTB000001	-0.734264	-0.655192	-0.538663	-0.011903	-0.137753	0.473973
0.0232165	1.6815	up	Rv0661c	0.787193	0.503988	0.869992	-0.0679169	-0.316355	0.296188
0.0940599	1.68065	down	Rv1934c	-1.34026	-0.404999	-0.793081	-0.232055	-0.372553	0.313339
0.00255434	1.6804	down	Rv2048c	-0.731694	-0.591493	-0.74179	-0.119853	0.0744264	0.226858
0.00110055	1.68021	down	Rv3485c	-0.761194	-0.665614	-0.804441	0.0776262	0.0903077	-0.153255
0.13018	1.6802	up	Rv3322c	-0.00372648	0.557003	-0.0628514	-1.1636	0.0164404	-0.608297
0.0294589	1.67962	up	Rv3409c	0.654496	0.543284	0.00441933	-0.305386	-0.19408	-0.542743
0.00156543	1.67882	up	Rv1996	0.918301	0.818557	0.64796	0.0187004	0.158298	-0.0345209
0.00535516	1.67799	up	Rv0752c	0.172493	0.155079	-0.112352	-0.554039	-0.597667	-0.873275
0.000995417	1.67796	up	Rv1600	0.834189	0.666463	0.857046	-0.0304689	-0.0156364	0.163687
0.0425681	1.67776	up	Rv2518c	0.590005	0.528352	1.01092	-0.164426	-0.308798	0.362898
0.000287925	1.67766	up	Rv2937	0.064965	0.00649428	-0.00649428	-0.773246	-0.793542	-0.607604
0.00393489	1.6772	down	Rv3820c	-0.838793	-0.870046	-0.836658	0.0500572	-0.348787	-0.00859714
0.000956388	1.67712	up	Rv0524	-0.0483849	0.00121903	0.110083	-0.854735	-0.713139	-0.607154
0.000371173	1.67704	down	Rv3713	-0.877244	-0.697088	-0.760671	-0.0972528	0.0445023	-0.0445023
0.0221084	1.67573	up	Rv0527	0.182816	0.154508	-0.13164	-0.760355	-0.333264	-0.935061
0.00835131	1.67562	down	Rv0283	-0.406171	-0.454397	-0.706425	0.283632	0.396604	-0.0131369
0.000355969	1.67523	down	Rv2948c	-0.855112	-0.677694	-0.673159	0.0155327	-0.0425942	0.0541666
0.0142932	1.67513	up	Rv1466	0.644445	0.70772	0.843285	-0.186304	0.32673	-0.177802
0.0366235	1.67468	up	Rv0650	0.354749	0.694881	0.0485101	-0.640106	-0.112948	-0.380469
0.00125232	1.67451	up	Rv3815c	0.6374	0.677432	0.641983	-0.0549564	0.0442371	-0.263676
0.0324321	1.67449	up	Rv1706A	0.396758	0.46166	0.465826	0.0646954	-0.726673	-0.244953
0.00594939	1.67448	up	Rv0725c	0.889019	0.826833	0.498645	-0.142732	0.0776253	0.0484681
0.00161075	1.67448	up	Rv3587c	0.555059	0.455643	0.446402	-0.248378	-0.104547	-0.421105
0.0423635	1.67441	up	Rv2214c	-0.0337076	-0.179524	0.413588	-0.705511	-0.971939	-0.353148
0.00533585	1.67405	up	Rv1633	0.924451	0.837038	0.705219	0.0891094	0.280143	-0.132582
0.0275446	1.67392	up	Rv3407	0.768471	0.648378	1.12043	0.0132027	-0.13223	0.426615
0.0115483	1.67385	down	Rv1189	-0.658912	-0.331451	-0.411425	0.29073	0.0325713	0.504424
0.00210377	1.67312	down	Rv1819c	-0.21467	-0.340318	-0.019793	0.478852	0.531835	0.642158
0.0494538	1.67138	up	Rv3599c	0.780679	0.474688	1.11923	-0.0301466	-0.230499	0.412126
0.00764858	1.67072	up	Rv0088	0.477505	0.446366	0.406296	-0.185939	-0.115932	-0.589383
0.0293835	1.67072	down	Rv3076	-0.833319	-0.718757	-1.03257	0.171648	-0.0229802	-0.511908
0.00704835	1.67003	up	Rv1333	0.784105	0.682087	0.814964	-0.0271096	-0.194298	0.282931
0.00415587	1.66989	down	Rv1280c	-0.587487	-0.553964	-0.290248	0.11943	0.260102	0.408031
0.0810747	1.66898	down	MTB000002	-1.28333	-0.805844	-0.431005	-0.47423	-0.0459235	0.216885
0.00198873	1.66898	up	Rv1714	0.424447	0.64047	0.470791	-0.0708785	-0.282495	-0.327811
0.004226	1.66853	up	Rv1385	-0.0442255	0.0374768	-0.0374768	-0.940784	-0.521021	-0.798156
0.0485664	1.66795	down	Rv3706c	0.557316	0.278744	-0.0287108	1.2675	1.14345	0.610632
0.11624	1.66696	down	Rv3840	-0.280627	-0.591584	-0.185184	0.318989	-0.182025	1.0173
0.0542116	1.66573	down	Rv2737A	-0.682304	-0.176577	-0.814051	-0.0730863	0.05404	0.554582
0.105256	1.66556	down	Rv3728	-0.772647	0.106727	-0.819446	0.110879	0.60327	0.00851679
0.00608562	1.66522	up	Rv1635c	0.712837	0.63352	0.987202	-0.00999522	-0.0777962	0.214215
0.00220149	1.66434	up	Rv2926c	0.676532	0.6586	0.783038	-0.178294	0.154805	-0.0631852
0.0365068	1.66316	down	Rv3023c	0.583496	0.281101	-0.193679	1.0646	0.82058	0.987532
0.010503	1.66286	up	Rv3086	0.507512	0.35393	0.504114	-0.212396	-0.0519042	-0.571142
0.0514214	1.66281	up	Rv1133c	-0.0100851	0.0744157	0.0100851	-1.05972	-0.187907	-0.878811
0.208198	1.66247	up	Rv0071	1.17775	0.329807	-0.13224	-0.864338	0.145451	-0.105777
0.00611696	1.66163	up	Rv3553	0.463377	0.538788	0.24639	-0.485933	-0.118169	-0.345148
0.000926735	1.66076	up	Rv1020	0.613476	0.621829	0.831203	-0.129027	-0.0078342	0.0078342
0.0426085	1.66016	down	Rv0602c	-0.645008	-0.0387855	-0.711292	0.314099	0.0251136	0.45966
0.00173952	1.65974	down	Rv1401	0.0434053	-0.0604866	-0.0704219	0.740833	0.836572	0.527967
0.00145243	1.6585	down	Rv0364	-0.669105	-0.538343	-0.402189	0.0874729	0.244929	0.24759
0.0765276	1.65808	down	Rv2237	-0.674051	-0.480739	-1.21084	-0.104034	0.33602	-0.409074
0.00140375	1.65669	up	Rv1622c	0.696847	0.815435	0.872706	0.0652275	-0.0652275	0.200069
0.00117395	1.65652	down	Rv1505c	-0.548943	-0.814415	-0.782455	0.0630996	-0.0331528	0.00870395
0.744857	1.65635	down	Rv3382c	-0.0102971	-0.0187571	3.42065	0.290355	-0.0581701	5.34342
0.00115633	1.65626	down	Rv1176c	-0.721581	-0.652489	-0.840047	0.0804796	0.0339479	-0.144747
0.267901	1.65464	down	Rv0393	-0.910831	0.0573635	-1.43714	-0.645567	0.591873	-0.0573635
0.0363331	1.65438	up	Rv1091	0.520969	0.624165	0.802979	-0.388509	0.346896	-0.18914
0.000365955	1.65435	down	Rv1320c	-0.338806	-0.344966	-0.367904	0.404706	0.469936	0.252479
0.00518158	1.65346	up	Rv3266c	0.690054	0.444281	0.79344	0.0148931	-0.241597	-0.0219727
0.00242594	1.65314	up	Rv1539	0.559385	0.679794	0.597226	-0.0789204	0.0410938	-0.301405
0.209497	1.65219	down	Rv0534c	-0.243336	-0.516988	-1.65734	-0.185399	0.33758	-0.396697
0.0211889	1.65106	up	Rv3092c	0.817899	0.861896	0.696527	-0.182926	0.441609	-0.0525308
0.0527117	1.65082	down	Rv0814c	-0.599639	-0.653004	-0.35394	0.0438127	-0.153127	0.672285
0.0195368	1.64923	up	Rv3250c	0.535362	0.502914	0.429527	-0.133252	0.0331192	-0.597447
0.00720774	1.64896	up	Rv2977c	0.0840256	0.207215	0.132616	-0.630624	-0.31976	-0.790432
0.0275246	1.64881	up	Rv2368c	0.766132	0.667914	1.1	0.0202456	-0.101973	0.451507
0.0002807	1.64858	up	Rv3016	0.809951	0.79504	0.716677	0.107131	-0.0532181	0.104096
0.00215197	1.64853	up	Rv2374c	0.731256	0.698737	0.695346	0.109108	0.0677814	-0.215085
0.000568606	1.64737	up	Rv3855	0.715494	0.747422	0.865539	0.000766993	-0.000766993	0.167974
0.00128251	1.64629	down	Rv3790	-0.675477	-0.715583	-0.774656	0.166009	-0.0833416	-0.0907221
0.113457	1.64513	down	Rv0266c	-0.827329	-0.407801	-0.362106	0.52077	-0.460455	0.49706
5.48538e-05	1.64442	up	Rv1654	0.321727	0.225722	0.229075	-0.415283	-0.498721	-0.462204
0.00508704	1.64355	down	Rv3924c	-0.723235	-0.700718	-0.988703	-0.262255	0.0329771	-0.0329332
0.0185004	1.64325	up	Rv3480c	-0.0185616	-0.0912182	0.19225	-0.719943	-0.96034	-0.386903
0.00473404	1.64323	down	Rv2911	-0.5685	-0.79062	-0.833679	0.10891	0.0506043	-0.202713
0.00730647	1.64289	up	Rv1220c	0.573386	0.62269	0.901466	-0.0912576	-0.138924	0.179025
0.00827808	1.64267	down	Rv0935	-0.692017	-0.663745	-0.940048	-0.0263941	0.143352	-0.264642
0.108504	1.64072	up	Rv3653	0.115774	0.397344	-0.169548	-1.00958	-0.00172782	-0.788104
0.000365063	1.64026	down	Rv2400c	-0.639061	-0.635362	-0.690893	0.176466	0.0300143	-0.0300143
0.187757	1.64002	down	Rv0144	-0.171023	-0.369979	-1.46269	-0.0181496	-0.268917	0.424516
0.00736684	1.63963	up	Rv2164c	0.854058	0.754683	0.639514	0.0352063	0.25776	-0.18481
0.0431604	1.63891	down	Rv0287	-0.0703263	-0.176887	-0.341643	0.521345	0.913755	0.114258
0.246261	1.63839	down	Rv0894	-0.242207	0.0940194	-1.45166	0.55509	-0.252842	0.234733
0.0054744	1.63711	up	Rv1465	0.56235	0.604855	0.852019	-0.195013	-0.0489244	0.129699
0.00581374	1.63609	up	Rv3309c	0.348469	0.0284379	-0.0284379	-0.497278	-0.577718	-0.707283
0.000486882	1.63565	down	Rv0695	-0.644695	-0.799867	-0.781768	0.0434651	-0.0196939	-0.120501
0.00769211	1.63395	up	Rv2215	0.0461903	-0.180892	0.175791	-0.608604	-0.889262	-0.586127
0.00277113	1.63363	up	Rv1665	0.597271	0.463339	0.709625	-0.147901	-0.240649	0.0345345
0.00182881	1.6336	up	Rv2552c	0.663208	0.615918	0.545261	-0.1167	-0.246902	0.0638282
5.3648e-06	1.63339	down	Rv1418	-0.585753	-0.569211	-0.587008	0.162482	0.129436	0.0897203
0.000154374	1.63277	up	Rv0486	0.713604	0.678902	0.699362	-0.10513	0.0631456	0.0118933
0.00373394	1.63155	down	Rv0871	-0.798799	-0.669844	-0.855848	-0.00790453	0.0709128	-0.268777
0.0227277	1.63081	up	Rv0951	0.280915	0.115229	-0.139421	-0.393389	-0.555003	-0.911648
0.00257155	1.63044	up	Rv1779c	0.758555	0.478525	0.524848	-0.0398417	-0.234863	-0.0791411
0.0062038	1.63004	up	Rv2367c	0.654647	0.651957	0.974485	-0.0439332	-0.00365138	0.213948
0.0287439	1.62974	up	Rv1995	0.41306	0.101043	0.124891	-0.533509	-0.789738	-0.151688
0.00160916	1.62886	down	Rv3614c	-0.562201	-0.649369	-0.602925	0.110962	0.247113	-0.0609794
0.034652	1.62884	up	Rv0972c	0.0737059	0.304268	-0.0661967	-0.849144	-0.213401	-0.737203
0.000491113	1.62853	down	Rv0074	-0.782559	-0.685207	-0.554342	-0.00174499	0.0471871	0.0431516
0.00129902	1.62831	down	Rv0468	0.13487	-0.0981364	-0.148603	0.654964	0.673106	0.670195
0.0123031	1.62815	up	Rv0064A	0.583044	0.455095	0.967212	-0.0654898	0.0654898	-0.104348
0.17193	1.62688	up	Rv0109	0.493763	0.425391	0.722431	-0.49773	0.667117	-0.634123
0.00871921	1.62653	up	Rv2217	0.612251	0.570487	0.555096	0.0139313	0.031949	-0.413435
0.0620174	1.62638	up	Rv2063A	0.424278	0.531918	0.0888491	-0.393697	0.0780926	-0.74434
0.0208105	1.62633	down	Rv3453	-0.447198	-0.58072	-0.324578	0.251243	-0.0517361	0.552856
0.0231086	1.62603	down	Rv0289	-0.521686	-0.484285	-0.719607	0.0712409	0.464595	-0.15735
0.117335	1.62574	up	Rv0747	0.594727	0.663765	0.291183	-0.437415	0.475564	-0.591754
0.00113412	1.62491	down	Rv3598c	-0.815999	-0.628199	-0.557169	0.09972	0.000398636	-0.000398636
2.11712e-05	1.62367	down	Rv0059	-0.684842	-0.712193	-0.760023	-0.0124028	-0.0592711	0.0124028
0.0107081	1.6223	down	Rv0755A	-0.37908	-0.132945	-0.157165	0.298872	0.389594	0.736469
0.0232081	1.62081	down	Rv0893c	-0.830159	-0.280006	-0.817595	-0.00649595	-0.0267005	0.195591
0.00330917	1.62039	up	Rv1925	0.879205	0.64379	0.838369	0.207925	-0.0723324	0.136738
2.15683e-05	1.62035	down	Rv0531	-0.35147	-0.389112	-0.353347	0.342836	0.27883	0.373309
0.0213447	1.62025	up	Rv2774c	0.256983	0.594522	0.675405	-0.374052	0.0861225	-0.273822
0.0404801	1.62002	up	Rv1775	0.591707	0.706369	0.667338	-0.0883203	0.380165	-0.414468
0.00516743	1.61982	down	Rv2309A	-0.719626	-0.331133	-0.530336	0.0580566	0.240684	0.20766
0.000488398	1.61969	up	Rv3574	0.27435	0.245035	0.338144	-0.296092	-0.505878	-0.427656
0.097992	1.61911	down	Rv1971	-0.69551	0.404205	-0.14829	0.432392	0.641559	0.572061
0.0106905	1.61861	up	Rv0440	0.0846405	-0.000538349	-0.157705	-0.664429	-0.515137	-0.978295
0.00460644	1.61748	up	Rv1486c	0.60874	0.568954	0.944532	-0.00163651	0.0574121	-0.0147953
0.0709422	1.61665	down	Rv2823c	-0.00932884	-0.3288	0.192809	0.743254	0.189216	1.00124
0.00195574	1.61519	down	Rv1193	-0.808547	-0.711152	-0.576896	0.106206	0.00246501	-0.13016
0.162934	1.61379	up	Rv0902c	0.791603	0.582231	1.40411	0.00393081	-0.166297	0.868957
0.0106128	1.61355	up	Rv1542c	0.404406	0.666571	0.683227	-0.326201	0.0986407	-0.0889614
0.00121244	1.61264	down	Rv2904c	-0.553924	-0.626876	-0.825618	-0.0150294	0.0150294	0.061851
0.00281981	1.61203	up	Rv2547	0.552619	0.648005	0.733879	-0.219813	0.0869818	0.000686646
0.00335015	1.61187	down	Rv2965c	-0.613767	-0.778591	-0.603368	-0.00270486	-0.125601	0.198773
0.0397067	1.61125	down	Rv1089	-1.09413	-0.623231	-0.881282	-0.53411	-0.0808463	0.0808463
0.00383301	1.61091	up	Rv2883c	-0.00486136	0.127663	0.00486136	-0.840568	-0.619173	-0.476223
0.0011891	1.61088	down	Rv1860	-0.504655	-0.714863	-0.775225	0.0250468	-0.00615263	0.0499053
0.0219475	1.60966	down	Rv0292	-0.573576	-0.467936	-0.637301	-0.0133076	0.488276	-0.0935221
0.0441933	1.60904	up	Rv3126c	0.157296	0.32075	0.107027	-0.129289	-0.911816	-0.432412
0.00804237	1.60897	up	Rv2181	0.66945	0.507926	0.486089	0.0365911	-0.0497699	-0.381774
0.0668725	1.60831	down	Rv0288	-0.0824609	-0.163029	-0.528512	0.393383	0.855073	0.0341668
0.00129542	1.60825	down	Rv2994	-0.0770166	-0.0694478	0.0694478	0.578108	0.800518	0.600835
0.0116839	1.60799	up	Rv2308	0.6165	0.51915	0.629911	-0.161709	-0.321	0.192493
0.00941381	1.606	up	Rv2526	0.775352	0.693794	0.375618	0.0717123	-0.0717123	-0.205641
0.0755034	1.60387	down	MTB000002	-1.14623	-0.738468	-0.376107	-0.389414	-0.0576448	0.23094
0.0335605	1.59952	up	Rv2429	0.386065	0.299677	0.418889	-0.554354	-0.482799	0.108857
0.00487206	1.59942	up	Rv2737c	-0.0133004	0.114471	0.18696	-0.757367	-0.394308	-0.592842
0.00806071	1.59777	down	Rv3894c	-0.867943	-0.564969	-0.456981	-0.0560265	0.160115	0.0342064
0.12457	1.59766	down	Rv3405c	-0.564882	0.173288	-0.864331	-0.0350711	0.527619	0.279412
0.00904525	1.59744	down	Rv1903	-0.0709705	-0.201081	-0.112886	0.681349	0.272776	0.688216
0.00647723	1.59737	down	Rv2412	-0.549176	-0.737545	-0.859743	0.113173	-0.0242996	-0.208243
0.0112422	1.59716	up	Rv0325	0.0928457	0.117536	0.0176771	-0.724252	-0.303153	-0.771054
0.0255136	1.59681	down	Rv2831	-0.637787	-0.20875	-0.757048	-0.0526679	0.190433	0.284234
0.126505	1.59593	up	Rv2515c	-0.218598	0.0013206	0.602275	-0.600248	-0.0884469	-0.949499
0.00225954	1.59506	down	Rv1080c	-0.180975	-0.395048	-0.467341	0.413089	0.263615	0.300752
0.00803326	1.59477	down	Rv1302	-0.144784	-0.13498	-0.322763	0.718612	0.346501	0.352401
0.00141223	1.59457	down	Rv1142c	-0.116939	-0.163429	0.0435796	0.485964	0.611144	0.685618
0.00392308	1.59408	down	Rv1950c	-0.344356	-0.28353	-0.221441	0.365422	0.585318	0.218105
0.000399494	1.59387	up	Rv3099c	0.162935	0.0350397	-0.0350397	-0.636474	-0.576628	-0.64156
0.000264654	1.59346	down	Rv1638A	-0.0139379	-0.113422	0.0139379	0.663385	0.683804	0.555882
0.170303	1.59311	up	Rv0699	-0.351471	0.872954	0.105592	-0.105592	-0.556644	-0.72624
0.00756603	1.59291	up	Rv1045	0.71649	0.468169	0.797875	-0.179816	0.0143049	0.133054
0.0264867	1.59287	down	Rv1283c	-0.692519	-0.680167	-1.06396	-0.0895731	0.0895731	-0.421767
0.0447777	1.59277	down	Rv0373c	-0.560372	0.00672412	-0.00672412	0.320965	0.76077	0.372518
0.0999229	1.59266	down	Rv2478c	-1.10566	-0.0927653	-0.484834	0.00427294	-0.00427294	0.331058
0.0534577	1.59256	down	Rv0573c	-1.0074	-0.187535	-0.432998	0.0333002	0.181723	0.171093
0.00227889	1.59213	down	Rv2914c	-0.202099	-0.398613	-0.110426	0.496588	0.343291	0.46186
0.00670531	1.59181	up	Rv0528	0.0692651	0.231289	-0.0692651	-0.544562	-0.45597	-0.780196
0.179176	1.5913	down	Rv1967	-0.600224	0.0525162	0.186167	0.70688	-0.0890734	1.03127
0.0115501	1.59122	up	Rv0064A	0.557576	0.431419	0.923581	-0.0236173	0.0236173	-0.097815
0.00236031	1.59061	down	Rv3617	-0.840821	-0.671657	-0.567353	-0.11806	0.076688	-0.0297048
0.017458	1.5906	down	Rv0456c	-0.231775	-0.420908	-0.659155	0.444998	0.217449	0.0344276
0.0570411	1.59017	down	Rv2075c	0.527717	0.0652831	-0.344771	0.77765	0.759386	0.718747
0.0359755	1.58933	down	Rv0224c	-0.951069	-0.774874	-0.385588	-0.233746	-0.0963225	0.223806
0.0188649	1.58884	down	Rv1318c	-0.579951	-0.31595	-0.0262184	0.336876	0.250576	0.494351
0.000693147	1.58877	up	Rv2843	0.233108	0.14031	0.315195	-0.48533	-0.489779	-0.340007
0.000845538	1.5881	up	Rv2852c	0.659676	0.616922	0.625396	-0.172534	0.0744953	-0.00186396
0.0289914	1.58773	down	Rv1003	-0.798346	-0.573543	-1.00312	-0.0210702	0.0800397	-0.433078
0.0368901	1.58755	up	Rv1576c	0.946449	0.679002	0.41045	0.185433	0.139689	-0.289622
0.00141761	1.58712	up	Rv2238c	-0.0196195	0.138951	-0.00724268	-0.624903	-0.51369	-0.748541
0.000877294	1.58666	down	Rv0139	-0.490953	-0.474884	-0.479772	0.0598917	0.174692	0.317801
0.24073	1.58653	down	MTB000019	-1.50802	-0.446119	-0.339758	-0.458742	-0.351966	0.514423
0.011151	1.58651	down	Rv1810	0.21455	0.137569	0.00760937	1.00715	0.813403	0.53674
0.0145008	1.58617	up	Rv1570	0.0423753	0.139138	-0.0423753	-0.781965	-0.314602	-0.760935
0.0207095	1.58603	down	Rv3687c	-0.0942566	0.00874448	-0.237703	0.50943	0.863953	0.299675
0.000126898	1.5856	down	Rv3198A	-0.660877	-0.604468	-0.608851	0.120882	0.0184691	-0.0184691
0.0177582	1.58483	up	Rv1672c	0.739958	0.7514	0.590059	0.0382397	0.307113	-0.256932
0.00461685	1.58422	up	Rv3136	0.18559	0.0557311	-0.0557311	-0.685937	-0.416756	-0.703032
0.0685537	1.58396	down	Rv0481c	-0.467955	-0.585369	-0.929668	-0.000175953	0.401355	-0.39357
0.00624305	1.58339	up	Rv2447c	-0.0122478	0.0556185	0.225421	-0.717274	-0.632299	-0.370695
0.11505	1.58283	down	Rv2545	-0.417912	-0.232236	-0.462523	0.272649	-0.256889	0.859094
0.0144697	1.58231	down	Rv0294	-0.290005	-0.610331	-0.823357	0.0737898	0.163556	0.0250657
0.00650739	1.58221	down	Rv3365c	-0.632293	-0.765322	-0.839204	-0.0192728	0.0698004	-0.30153
0.102456	1.5804	up	Rv0745	0.227341	0.80773	0.227326	0.00165129	-0.731277	0.0111537
0.00185691	1.58008	down	Rv0281	-0.0859098	-0.155429	-0.178173	0.349762	0.587293	0.623439
0.00264132	1.57853	down	Rv1849	-0.420272	-0.366719	-0.303932	0.295161	0.13374	0.455928
0.000139937	1.57834	up	Rv3408	0.747647	0.652478	0.701431	0.0757575	-0.0318923	0.0824618
0.0030551	1.57748	up	Rv0807	0.650142	0.581772	0.556484	-0.184459	0.133987	-0.133987
0.0874513	1.57739	down	Rv0396	-0.285933	0.49472	-0.333284	0.550235	0.458416	0.839456
0.0202313	1.57728	up	Rv0916c	0.298	0.818959	0.286968	-0.21282	-0.191282	-0.164286
0.00146285	1.57723	down	Rv3117	-0.655555	-0.75059	-0.562024	0.044589	-0.125445	0.0848751
0.000917751	1.57689	up	Rv2851c	0.673035	0.583539	0.684598	0.00820303	-0.134881	0.0966125
0.014826	1.57672	up	Rv0472c	0.600345	0.626645	0.44537	0.0376797	0.0626693	-0.398764
0.0119489	1.57649	up	Rv1378c	0.476647	0.344429	0.73699	-0.140953	-0.302254	0.0311172
0.0109684	1.57616	down	Rv0286	-0.332921	-0.480861	-0.176697	0.260579	0.164254	0.553934
0.00111268	1.57603	down	Rv3829c	-0.632435	-0.581303	-0.74585	-0.0112462	0.11602	-0.0954866
0.0329293	1.57469	down	Rv2947c	-0.579237	-0.711533	-1.08641	0.00249338	-0.00249338	-0.411968
0.00507556	1.57469	down	Rv2442c	-0.438954	-0.622625	-0.768686	0.180695	-0.00513744	-0.0406246
0.00394148	1.57469	down	Rv3556c	-0.644255	-0.585651	-0.721841	-0.109426	0.208599	-0.0857213
0.0305966	1.5743	up	Rv3698	0.33705	0.542237	0.898759	-0.0610101	-0.259985	0.134904
0.00419987	1.57373	up	Rv0673	0.624358	0.643489	0.621977	-0.183084	0.189958	-0.0796239
0.00241869	1.5733	down	Rv2387	-0.60473	-0.645617	-0.828654	0.00911999	-0.17113	0.0443835
0.0424822	1.57319	down	Rv1886c	-0.645205	-0.633883	-0.968371	-0.152404	0.264723	-0.398688
0.113572	1.57231	down	Rv2954c	-0.148921	-0.422604	-0.112639	0.23754	0.0100026	1.02696
0.000227495	1.57216	down	Rv2257c	-0.569835	-0.616047	-0.721678	-0.0334828	0.0506818	0.0334828
0.0105111	1.57171	up	Rv0884c	0.573276	0.40968	0.583876	-0.0412593	0.0412593	-0.390178
0.00245931	1.5712	up	Rv1707	0.338205	0.409436	0.516933	-0.132731	-0.390613	-0.167678
0.00105662	1.57051	up	Rv2501c	0.461182	0.558211	0.528112	-0.11604	-0.0229533	-0.267208
0.02894	1.57041	down	Rv2568c	-0.608007	-0.73287	-0.472692	-0.0401905	-0.212795	0.392848
0.0208427	1.56856	down	Rv3361c	-0.693699	-0.409156	-0.945269	-0.164283	0.119581	-0.0550959
0.0102742	1.56846	up	Rv2449c	0.43978	0.193273	0.539408	-0.454125	-0.14766	-0.173806
0.0168447	1.56828	down	Rv0031	-0.592931	-0.618735	-0.527619	0.0130789	-0.179038	0.374221
0.0032097	1.56822	down	Rv2530A	-0.382707	-0.225944	-0.0720382	0.344531	0.406259	0.51592
0.206207	1.56738	down	Rv3470c	-1.02485	-0.130422	0.19808	0.245842	-0.0153124	0.757351
0.0402803	1.56727	down	Rv1315	-1.00364	-0.833423	-0.507467	-0.091897	-0.429669	0.121795
0.00227266	1.56725	up	Rv0065	0.632616	0.636993	0.758932	-0.101089	-0.000267982	0.185196
0.00254213	1.56712	down	Rv2394	-0.462885	-0.586527	-0.728697	0.166229	-0.0305812	0.0305812
0.020233	1.56703	down	Rv3795	-0.755304	-0.838436	-0.598467	-0.0519996	-0.371591	0.17547
0.00235609	1.56606	down	Rv2203	-0.185166	-0.293557	-0.232903	0.402936	0.259608	0.567242
0.160714	1.56576	up	Rv1217c	0.328011	0.24443	0.593338	-0.602058	-0.636759	0.464002
0.00226725	1.56575	up	Rv2034	0.831915	0.55941	0.699307	-0.00243473	0.150074	0.00243473
0.00701792	1.56567	up	Rv3813c	0.242262	0.237874	0.293129	-0.575213	-0.149493	-0.442373
0.0576462	1.56419	up	Rv2896c	0.390534	0.614047	0.38352	-0.178462	0.217956	-0.58765
0.0145177	1.56386	down	Rv0614	-0.663491	-0.538822	-0.973179	-0.0634429	-0.240152	0.0634429
0.0296787	1.56356	up	Rv3396c	0.166627	0.207916	-0.166627	-0.548597	-0.322167	-0.855837
0.0271116	1.56309	down	Rv3027c	-0.815443	-0.915199	-0.421128	-0.130568	-0.235286	0.147296
0.0172541	1.56295	down	Rv3228	-0.372373	-0.318391	-0.127405	0.345261	0.131765	0.637614
8.11506e-05	1.56278	up	Rv0617	0.579567	0.630277	0.712791	-0.00859952	0.00899291	-0.0101039
0.0739934	1.56262	down	MTB000002	-1.17103	-0.799874	-0.496563	-0.501132	-0.168904	0.134462
0.0651877	1.56195	up	Rv3088	0.659275	0.591905	0.321789	-0.00805855	0.217942	-0.56696
0.0143329	1.56182	up	Rv2728c	0.402217	0.602202	0.542133	-0.280194	0.159052	-0.262002
0.00663056	1.56152	down	Rv3402c	-0.365313	-0.272834	-0.226698	0.258052	0.217698	0.588266
0.00180651	1.56131	down	Rv0964c	-0.747821	-0.762562	-0.513067	-0.0951862	0.0142817	-0.0142817
0.0784839	1.56053	up	Rv2250c	0.377246	0.798512	0.00274181	-0.231706	-0.00274181	-0.513158
0.00490123	1.56051	up	Rv2548	0.529724	0.697603	0.79394	-0.135778	0.125866	0.105128
0.103802	1.56025	down	Rv3143	-0.549439	-0.651114	-1.2184	-0.0420208	0.14746	-0.599064
0.0218187	1.56023	up	Rv1981c	0.245037	0.11916	-0.11916	-0.497659	-0.35522	-0.827373
0.00280368	1.55898	up	Rv2356c	0.676997	0.662359	0.628879	0.158334	0.0569692	-0.168878
4.53639e-05	1.55756	down	Rv2445c	-0.691181	-0.651157	-0.670298	0.00265789	-0.00265789	-0.0947828
0.00841085	1.55748	up	Rv3220c	-0.0339375	0.121047	0.284818	-0.704354	-0.409079	-0.432289
0.00349083	1.55747	up	Rv1332	0.644786	0.54236	0.720589	0.0541944	-0.179197	0.11511
0.122102	1.55653	down	Rv0378	-0.395356	0.215549	-0.614442	-0.0487611	0.558615	0.610893
0.0312264	1.5561	up	Rv3814c	0.380518	0.247731	0.236809	-0.454486	0.0200038	-0.614265
0.0315263	1.55558	up	Rv1406	0.352501	0.437798	0.243478	-0.610097	0.0412722	-0.309749
0.203497	1.55558	down	Rv3391	-0.750772	0.475642	-0.106638	0.427521	0.167889	0.935167
0.00766033	1.55554	down	Rv0470A	-0.0821075	-0.0153804	0.0153804	0.528292	0.446275	0.855576
0.00157544	1.55524	down	Rv3435c	-0.232487	-0.370754	-0.25474	0.343545	0.231251	0.478641
0.0845292	1.55515	down	MTB000002	-1.19362	-0.68748	-0.372496	-0.35339	-0.132756	0.143715
0.00236865	1.55507	down	Rv3107c	-0.027101	-0.169585	0.027101	0.613083	0.442595	0.685668
0.022389	1.55405	up	Rv2506	0.104934	0.386045	0.236839	-0.642184	-0.431859	-0.106251
0.00106916	1.55403	up	Rv3162c	0.584209	0.704079	0.657273	0.0665283	0.09091	-0.119923
0.0240324	1.55387	down	Rv2523c	-0.722871	-0.593583	-0.486945	-0.0429251	-0.206364	0.353497
0.00356677	1.5538	down	Rv0683	-0.719755	-0.594801	-0.659245	-0.17203	0.159628	-0.0540066
0.0161329	1.55374	down	Rv3227	-0.25061	-0.395913	-0.521414	0.487022	0.244514	0.00776696
0.00286492	1.55307	down	Rv0985c	-0.513287	-0.58844	-0.825451	-0.0475736	-0.0144172	0.0401721
0.195659	1.55157	up	Rv0754	0.094898	0.842021	1.06487	-0.456248	0.528016	0.0288434
0.00912881	1.55141	up	Rv0653c	0.568963	0.543348	0.289419	-0.134682	-0.0110538	-0.353278
0.00235574	1.55125	up	Rv0766c	0.268611	0.269446	0.248271	-0.552299	-0.309486	-0.252185
0.00497849	1.5511	down	Rv0936	-0.027503	-0.256723	-0.229495	0.577837	0.292028	0.516286
0.00654029	1.55072	up	Rv0857	0.531353	0.647938	0.695126	-0.211627	0.173458	0.013763
0.00164195	1.55057	up	Rv1700	0.0930114	0.170709	-0.0930114	-0.554166	-0.538716	-0.634803
0.242071	1.55041	up	Rv3594	-0.00849867	0.481601	1.21932	0.394727	-0.60876	0.00849819
0.000295503	1.55014	up	Rv3242c	0.584437	0.618283	0.614793	-0.0796919	0.0784721	-0.0784721
0.0173866	1.54983	up	Rv1263	0.0868731	0.00317431	0.307903	-0.592703	-0.669824	-0.235861
0.00736132	1.54973	up	Rv2469c	0.606165	0.439666	0.630403	-0.0793638	-0.261684	0.121228
0.0301216	1.54911	up	Rv2527	0.815278	0.543608	0.462692	0.184012	0.0805378	-0.33729
0.0959207	1.54868	up	Rv3330	0.555918	0.325365	-0.114454	-0.216046	-0.110322	-0.799921
0.0151721	1.54866	up	Rv2849c	0.53167	0.495732	0.616284	-0.378607	0.116167	0.0130618
0.0126976	1.54854	down	Rv2832c	-0.871758	-0.367678	-0.642566	-0.0333757	0.0180054	0.0260935
0.17517	1.54758	down	Rv0160c	0.258828	-0.347909	-1.05108	0.301257	0.135182	0.313432
0.00378601	1.546	up	Rv0092	0.605029	0.527271	0.449457	-0.26937	0.0550952	-0.0895839
0.0218812	1.54517	down	Rv0096	-0.492035	-0.0844142	-0.0600317	0.588446	0.241337	0.417021
8.64807e-05	1.5451	down	Rv1033c	-0.0162787	0.0589929	0.0927324	0.666478	0.713452	0.638619
0.0109561	1.54509	up	Rv2650c	0.42317	0.759272	0.525962	-0.175312	0.137594	-0.136949
0.00138055	1.54483	up	Rv2642	0.632096	0.493665	0.437979	-0.179874	-5.50747e-05	-0.138682
0.000500231	1.54426	down	Rv0403c	-0.693066	-0.626305	-0.663023	-0.0505412	-0.124435	0.0733216
0.0105833	1.54421	up	Rv2340c	0.358126	0.341644	0.335393	-0.428901	-0.00553155	-0.411012
0.0540206	1.54407	down	Rv2067c	-0.381346	-0.300236	0.118805	0.323724	0.214998	0.778707
0.0079987	1.54338	down	Rv1878	-0.436707	-0.0220473	-0.288581	0.314419	0.449886	0.366642
0.00178319	1.54214	up	Rv3376	-0.0961289	0.0660934	0.103872	-0.670863	-0.645055	-0.485043
0.0294617	1.54116	down	Rv0583c	-0.261863	-0.679117	-0.681972	0.15605	-0.162629	0.255673
0.000983464	1.54108	up	Rv1701	0.0457067	0.0874081	0.211858	-0.552663	-0.569026	-0.405174
0.0760267	1.54066	up	Rv0345	0.932217	0.226341	0.532243	-0.282224	-0.157726	0.260104
0.0234055	1.54031	up	Rv0922	0.246606	0.119177	-0.119177	-0.492705	-0.330071	-0.800273
0.0142769	1.53937	down	Rv1490	-0.635196	-0.458317	-0.852308	0.139081	-0.0191276	-0.198748
0.109751	1.53902	down	Rv2220	-0.490487	-0.862165	-1.15442	0.0830321	-0.0465074	-0.677574
0.00686605	1.5383	up	Rv0848	0.738639	0.531348	0.556932	0.0249462	0.143029	-0.205054
0.144398	1.53781	down	Rv3333c	-0.558032	0.108343	-0.606837	0.0795488	-0.0443573	0.770919
0.00959791	1.53627	up	Rv0425c	0.441839	0.591655	0.696918	-0.207731	0.167037	-0.0871792
0.0315741	1.53575	down	Rv2323c	-0.454053	-0.36449	-0.711804	0.274503	-0.210979	0.262958
0.058296	1.53537	up	Rv0186	0.541577	0.534104	-0.0181589	-0.295655	-0.00133991	-0.501231
0.0116641	1.53524	up	Rv2210c	0.645316	0.602466	0.554994	0.0190983	0.201093	-0.272796
0.0391664	1.53498	down	Rv2722	-0.26613	-0.107198	0.107198	0.423901	0.295511	0.869131
0.246646	1.5349	up	Rv1818c	0.360291	0.493593	-0.105324	-0.602786	0.443851	-0.94694
0.0015826	1.53449	up	Rv1070c	0.0124583	-0.0468035	0.114337	-0.587041	-0.479116	-0.707136
0.000321178	1.53436	down	Rv1188	-0.141668	-0.317505	-0.205255	0.424943	0.375954	0.387594
0.000740242	1.53402	up	Rv0146	0.548263	0.412196	0.376744	-0.242645	-0.101417	-0.170685
0.00353966	1.53385	up	Rv1595	0.598323	0.480447	0.595145	-0.20078	0.114738	-0.0915108
0.141291	1.5335	down	Rv3020c	-1.15139	-0.152636	-0.870585	0.0703766	0.0303581	-0.424858
0.0634782	1.53343	down	Rv0574c	-0.372215	0.0324054	-0.761653	0.129844	0.22321	0.395757
0.201753	1.53307	down	Rv3030	-0.217616	-0.0489757	-0.393659	0.237652	-0.188429	1.1398
0.000454387	1.53299	up	Rv2972c	0.432376	0.341738	0.414394	-0.130386	-0.221918	-0.308243
0.01717	1.53288	down	Rv3673c	-0.61823	-0.707246	-0.521267	-0.0799212	-0.204843	0.286747
0.0368345	1.53223	down	Rv0594	-0.253391	-0.34834	-0.866474	0.244943	0.0804577	0.0532846
0.00418694	1.53216	down	Rv2778c	-0.597472	-0.622092	-0.780143	0.0765858	-0.0105219	-0.219066
0.000342527	1.53209	down	Rv0003	-0.6539	-0.568222	-0.602331	0.0414228	-0.0876446	0.0682678
0.0448761	1.53201	down	Rv2758c	-0.116016	-0.282013	0.102558	0.538722	0.191172	0.8209
0.0909157	1.53191	down	Rv1168c	-0.590069	-0.756863	-0.51373	-0.0071075	-0.46815	0.4606
0.00788482	1.53101	down	Rv0359	-0.822263	-0.470939	-0.6909	-0.158514	-0.0671623	0.0850174
0.149198	1.53093	down	Rv0118c	0.167923	0.205153	-0.0962195	0.835645	1.2051	0.0793261
0.154764	1.53091	down	Rv0842	-1.15197	-0.460044	-0.677002	-0.641716	-0.150229	0.346084
0.00778473	1.53015	down	Rv3864	0.0739136	0.110446	-0.00892258	0.747355	0.830006	0.439085
0.000512472	1.52972	down	Rv2522c	-0.521131	-0.680562	-0.570007	-0.0504026	0.0504026	0.0681071
0.00262104	1.52924	up	Rv2594c	0.294336	0.337565	0.266992	-0.353339	-0.444185	-0.142026
0.0150495	1.52909	down	Rv3874	0.313063	0.142949	-0.0139093	0.890128	0.862581	0.527417
0.215137	1.52898	down	Rv0735	-0.961874	0.00161743	-0.931346	-0.452294	-0.0809727	0.479361
0.00696588	1.52892	up	Rv0690c	0.13758	0.237538	0.464022	-0.427145	-0.378152	-0.193089
0.000376089	1.52883	up	Rv1121	0.198724	0.0298545	0.0601094	-0.493008	-0.553059	-0.502528
0.0119203	1.52851	up	Rv1673c	0.189148	0.26654	-0.155247	-0.446116	-0.47382	-0.616014
0.00161394	1.52849	up	Rv1843c	0.629744	0.561148	0.597895	0.0315485	0.0894365	-0.168506
0.010027	1.52686	up	Rv3872	0.560735	0.633821	0.768719	0.00888157	0.26331	-0.140631
0.602931	1.52638	down	Rv2804c	0.169988	-0.0103881	1.38282	0.264446	0.0103881	3.09793
0.121482	1.52612	down	Rv3891c	0.503461	0.266354	-0.147672	1.09342	1.032	0.326323
0.0034895	1.52607	up	Rv1828	0.795026	0.557202	0.615538	0.0347016	0.16919	-0.0655878
0.00571811	1.52583	up	Rv3384c	0.429939	0.524521	0.697436	-0.149363	-0.131224	0.103706
0.070179	1.52569	down	Rv3291c	-0.448039	-0.556667	-0.0180798	0.293093	-0.0655155	0.578033
0.103677	1.52394	down	MTB000056	-0.478651	-0.27922	0.101586	0.273757	0.053647	0.839731
0.0328867	1.52371	up	Rv0968	0.554688	0.496953	0.147207	-0.256498	0.0565834	-0.424005
0.054465	1.52278	up	Rv2771c	0.619408	0.526396	0.966738	-0.0620134	-0.104349	0.458782
0.153791	1.52274	down	Rv1460	-0.132102	-0.219678	-1.16264	-0.0122702	0.0122702	0.305599
0.0116874	1.5223	up	Rv2133c	0.572744	0.743788	0.660865	-0.0622282	0.309656	-0.088789
0.00689453	1.5214	up	Rv1842c	0.798419	0.579282	0.488307	0.0953839	0.0863311	-0.131901
0.162577	1.52061	up	Rv2853	0.0114737	0.260065	0.235094	-0.843371	0.249758	-0.713708
0.089943	1.5206	down	MTB000056	-0.518351	-0.222092	0.0101795	0.275929	0.0223231	0.78542
0.142548	1.52045	down	Rv3578	-1.12454	-0.128323	-0.421235	-0.243569	0.26215	0.12081
0.0567448	1.52021	down	Rv3049c	-0.116291	-0.227147	-0.474277	0.604502	0.452439	-0.0618358
0.027106	1.5199	down	Rv0309	-0.127612	-0.297969	0.136365	0.486736	0.303347	0.732626
0.000855281	1.51896	down	Rv2561	-0.347332	-0.50484	-0.320793	0.264236	0.226382	0.145667
0.0221027	1.51873	down	MTB000046	-0.949749	-0.59642	-0.427623	-0.0502663	-0.165188	0.0502663
0.00406837	1.51798	down	Rv0290	-0.308448	-0.289798	-0.429181	0.242364	0.426605	0.110076
0.00153725	1.51784	up	Rv2107	0.585755	0.456004	0.630256	-0.0738153	-0.12782	0.0675969
0.370772	1.5178	down	Rv0261c	-0.356866	1.00948	-0.0180521	0.839601	0.0490217	1.5519
0.0018351	1.5177	down	Rv3696c	-0.387042	-0.152337	-0.290738	0.256486	0.411677	0.307388
0.2787	1.51718	up	Rv0297	0.157597	-0.0135109	-0.341265	-0.950949	0.227947	-1.27834
0.0230434	1.51669	down	Rv1169c	-0.661188	-0.779357	-0.679894	0.0857625	-0.431193	0.0277748
0.0399341	1.51645	up	Rv1730c	0.342104	0.234145	0.685093	-0.310774	-0.343112	0.113144
0.0683425	1.51596	down	Rv1439c	-0.799844	-0.409015	-0.854667	0.261151	-0.101679	-0.422309
0.058999	1.51584	up	Rv0384c	0.510805	0.602341	0.59542	-0.141464	0.406896	-0.357217
0.000324491	1.51575	down	Rv0781	-0.601952	-0.566443	-0.625088	0.0413995	-0.0956116	0.0608168
0.000370883	1.51571	up	Rv2251	-0.00648809	0.00648809	-0.0066855	-0.530028	-0.569378	-0.707262
0.000751079	1.51541	down	Rv3793	-0.653099	-0.478544	-0.685915	0.000346184	-0.0184221	-0.000346184
0.048965	1.51541	up	Rv2614c	0.449604	0.286189	0.635592	-0.155424	-0.463627	0.191314
0.00965982	1.51403	down	Rv3777	0.0227873	0.00319362	-0.146999	0.63638	0.70981	0.327984
0.0543428	1.51386	up	Rv3334	0.764817	0.57957	0.732157	0.0179882	-0.233667	0.497516
0.0647981	1.51384	up	Rv0628c	0.623165	0.395704	0.95603	-0.0848792	-0.137258	0.402387
0.236317	1.51366	down	Rv2231A	-0.345894	0.11718	-0.884022	0.0209975	-0.190167	0.850571
0.00141959	1.51357	up	Rv1296	0.307699	0.162355	0.308029	-0.453698	-0.300841	-0.261234
0.000414858	1.51334	up	Rv0024	0.236494	0.264048	0.248175	-0.3602	-0.247981	-0.436303
0.00414402	1.51327	down	Rv1558	-0.153889	-0.183504	-0.377256	0.374089	0.478506	0.225774
0.00694594	1.51216	up	Rv1304	0.262363	0.00256371	0.0459135	-0.342407	-0.635774	-0.500799
0.00176767	1.51169	up	Rv2621c	0.565875	0.644247	0.611111	-0.140015	0.114194	0.058568
0.000158545	1.51167	down	Rv2409c	-0.0435674	0.0435674	-0.092427	0.58788	0.532872	0.575253
0.132978	1.5116	down	Rv3845	-0.328913	-0.0103984	-0.186027	0.188925	0.0520911	1.02187
0.000102208	1.5116	down	Rv3885c	-0.118442	-0.156188	-0.0750022	0.424501	0.530262	0.483827
0.00413491	1.5105	up	Rv3256c	0.513839	0.548909	0.599211	-0.12689	0.154097	-0.15033
0.0652977	1.51036	down	Rv3444c	-0.896711	-0.540396	-0.700301	0.155161	0.0279047	-0.535783
0.0282238	1.51028	up	Rv1075c	0.583428	0.365923	0.766392	0.122553	-0.290011	0.0987487
0.0707039	1.51017	up	Rv3608c	0.794778	0.646604	0.488488	-0.229184	0.497191	-0.122267
0.0177587	1.50965	down	Rv3791	-0.577273	-0.770658	-0.534342	0.0443392	-0.295158	0.151194
0.0679736	1.50823	down	Rv3804c	-0.5436	-0.512725	-1.04605	-0.054131	0.146563	-0.416226
0.00570787	1.50817	down	Rv0713	-0.391759	-0.539185	-0.4442	0.228374	-0.0674896	0.242373
0.00195143	1.50799	down	Rv1980c	-0.44254	-0.626366	-0.53092	0.00212812	-0.00848818	0.184412
0.0314006	1.50735	up	Rv2443	0.569432	0.583857	0.953639	0.0648301	-0.091954	0.358015
0.00148646	1.50691	down	Rv3832c	-0.192136	0.0497301	-0.0497301	0.469085	0.546999	0.566545
0.200027	1.50607	up	Rv3699	0.790993	0.506992	0.0639076	-0.126048	0.415587	-0.70002
0.021407	1.50561	down	Rv1412	0.169058	0.0604842	-0.115908	0.762846	0.769211	0.352627
0.00100326	1.50558	down	Rv3198c	-0.103694	-0.0923862	0.0628686	0.479109	0.625314	0.533329
0.00239171	1.5053	up	Rv0903c	0.545198	0.495817	0.688274	-0.131898	0.00250721	0.0885162
0.0485494	1.50509	down	Rv1870c	-0.296296	-0.513242	-0.44762	0.286787	-0.219108	0.444707
0.00393968	1.50494	up	Rv0077c	-0.0355244	0.0447197	-0.242556	-0.620769	-0.765699	-0.615998
0.126355	1.50486	down	Rv2805	-0.581576	-0.387601	-1.20115	0.027477	0.0701673	-0.499089
0.147295	1.50479	down	Rv0448c	-1.18623	-0.20719	-0.891902	0.0464509	-0.470952	-0.092118
0.00705062	1.50474	up	Rv0511	0.0736077	0.0282295	-0.0282295	-0.706911	-0.343707	-0.644316
0.0326149	1.50454	down	Rv3300c	-0.871858	-0.646829	-0.461781	-0.346771	0.0236776	0.110587
0.0623041	1.50438	up	Rv2240c	0.306071	0.0980389	-0.0980389	-0.549366	-0.117606	-0.79445
0.0150127	1.50394	up	Rv2581c	0.502321	0.210655	0.291871	-0.0539293	-0.451899	-0.25557
0.00743483	1.50301	up	Rv3367	0.237088	0.455563	0.405526	-0.195394	-0.401348	-0.068656
0.10261	1.50267	down	Rv3752c	-0.854979	-0.334776	-0.015995	-0.0591302	0.400447	0.215508
0.0306474	1.5024	up	Rv3406	0.360634	0.249365	0.145046	-0.321679	-0.0515006	-0.633573
0.004929	1.502	down	Rv1545	-0.652769	-0.498055	-0.619619	0.00949049	0.151481	-0.170767
0.00190871	1.50167	down	Rv2699c	-0.540753	-0.544322	-0.702288	0.00591707	0.0875497	-0.121125
0.00883593	1.50122	up	Rv0046c	0.692477	0.642237	0.573589	0.0837984	0.235207	-0.169097
0.0382071	1.50115	up	Rv2250A	0.178997	0.288679	-0.178997	-0.508485	-0.254604	-0.706445
0.00465268	1.50099	up	Rv2230c	-0.305434	-0.126159	0.0349717	-0.755589	-0.738638	-0.660134
0.368971	1.50076	up	Rv2652c	-0.655933	0.553967	-0.0963631	0.132423	-1.46563	-0.622207
0.0011689	1.50073	down	Rv3705c	-0.606506	-0.556941	-0.491779	-0.0700948	0.146225	0.0256422
0.0143054	1.5004	down	Rv1440	-0.595476	-0.534583	-0.859151	0.00889254	0.0351882	-0.277255
3.47568e-05	1.49986	down	Rv1547	-0.579434	-0.523584	-0.595073	0.056385	0.00416374	-0.00416374
0.328844	1.4998	down	Rv0630c	-1.46788	-0.0412543	-1.07286	-0.505644	0.337922	-0.659956
0.139806	1.49957	down	Rv3000	-1.21258	-0.148347	-0.623575	-0.0241408	0.0265579	-0.233286
0.0209809	1.49949	down	Rv3363c	-0.908848	-0.560704	-0.407997	-0.0644038	-0.124143	0.0644038
0.0829972	1.49925	down	Rv0702	-0.656787	-0.660381	-1.02491	-0.0324922	0.0804439	-0.637298
0.0262166	1.49905	down	Rv1135A	-0.698343	-0.450523	-0.522571	0.274568	-0.252053	0.0582061
0.025323	1.4987	up	Rv1307	0.195057	0.0719893	-0.0719893	-0.474765	-0.285645	-0.795664
0.0149276	1.49825	up	Rv3785	0.593608	0.584351	0.8381	-0.0754976	0.0295811	0.312136
0.0356491	1.49812	down	Rv1951c	-0.2614	-0.345516	-0.345288	0.180336	0.620251	-0.00334597
0.00854598	1.49771	up	Rv1140	0.349097	0.228051	0.129201	-0.165391	-0.35478	-0.521759
0.000859381	1.49615	up	Rv3916c	0.50134	0.587405	0.659687	-0.0838709	0.0146818	0.0738535
0.0127454	1.49587	up	Rv1594	0.780597	0.7611	0.450309	-0.00171661	0.249043	0.00171661
0.0261985	1.49554	up	Rv2486	0.195151	0.208064	0.287365	-0.50233	-0.0186262	-0.530451
0.00690145	1.49537	up	Rv0204c	0.259413	0.132627	0.375225	-0.277983	-0.198964	-0.497286
0.00250664	1.49521	up	Rv1562c	0.403843	0.639023	0.550745	-0.147443	0.0281739	-0.0281739
0.0320681	1.49454	down	Rv2929	-0.466309	-0.464962	-0.60123	0.412104	-0.0545244	-0.150983
0.000206198	1.49436	up	Rv1603	0.66125	0.553404	0.607329	0.0332799	0.0806766	-0.0305705
0.000844593	1.4942	down	Rv1690	0.0580242	0.0208437	-0.108839	0.621298	0.491054	0.595811
0.000613972	1.49405	up	Rv2470	0.672493	0.569581	0.647442	0.0893283	-0.0495725	0.112063
0.0279947	1.494	down	Rv1826	-0.508547	-0.676802	-0.920995	0.0126529	-0.0126529	-0.368816
0.248395	1.49392	up	Rv0267	-0.236656	0.583337	-0.193974	-0.785664	0.138459	-0.937386
0.000965219	1.49379	up	Rv0211	0.628337	0.603626	0.52396	-0.0289979	0.120969	-0.0729909
0.0414876	1.49275	up	Rv1285	0.243441	0.172363	-0.172363	-0.573954	-0.212638	-0.703877
0.00447787	1.49208	down	Rv2190c	-0.660602	-0.630321	-0.432009	-0.0526233	-0.0800476	0.141704
0.00348651	1.49111	up	Rv1841c	0.604709	0.540279	0.771127	-0.0163662	0.0163662	0.186969
0.0209152	1.49074	up	Rv3089	0.605115	0.555527	0.418885	-0.0195749	0.186322	-0.315316
0.000392821	1.4906	down	Rv3362c	-0.686042	-0.535275	-0.524389	-0.0180242	-0.00123429	0.00123429
0.0101055	1.49045	up	Rv1604	0.359656	0.348867	0.251453	-0.347804	-0.0166249	-0.402853
0.248506	1.49044	down	Rv3660c	-0.7668	0.662664	-0.260316	0.442001	0.316674	0.604081
0.0936004	1.49004	down	Rv2288	-0.357596	-0.748938	-0.688031	-0.189192	-0.316221	0.436905
0.00977612	1.48992	up	Rv0896	0.235289	-0.00831199	-0.0827639	-0.370017	-0.610992	-0.600486
0.00179817	1.48806	down	Rv3726	-0.737141	-0.683062	-0.57451	-0.0511019	-0.0114691	-0.211838
0.00173809	1.48758	down	Rv1363c	-0.488663	-0.394386	-0.485113	0.202291	0.171401	-0.0229554
0.0111867	1.48741	up	Rv1101c	0.539671	0.510994	0.787035	0.0327621	-0.119453	0.205995
0.0690819	1.48727	down	Rv2712c	-0.520647	-0.209179	-0.331796	0.259221	-0.169737	0.566887
0.0409718	1.4871	down	MTB000053	-0.185407	0.0297258	-0.518871	0.254931	0.225785	0.562226
0.00883446	1.48689	up	Rv1956	0.675257	0.491823	0.495802	-0.0147417	0.159763	-0.199027
0.00224584	1.48657	up	Rv2974c	0.512717	0.531296	0.524318	0.0583966	0.00432134	-0.210335
0.000503913	1.48593	down	Rv2384	-0.464444	-0.399378	-0.503032	0.208633	0.0627773	0.0758402
0.0252842	1.48581	down	Rv1064c	-0.370717	-0.313218	-0.488004	0.139935	0.468376	-0.0665069
0.139322	1.48381	down	Rv3643	-1.02638	-0.169132	-0.945702	-0.0026803	-0.433295	0.0026803
0.0885921	1.48376	down	Rv2723	-0.270875	-0.158113	0.214451	0.488785	0.142881	0.861567
0.157807	1.48315	down	Rv3471c	-1.10914	-0.031713	-0.636191	-0.225305	0.0617356	0.0925136
0.00180945	1.48314	up	Rv0441c	0.688014	0.502035	0.446262	0.0153568	-0.0153568	-0.069659
0.0355886	1.48292	up	Rv2623	-0.0273917	0.339371	0.0374916	-0.439159	-0.21083	-0.705872
0.00653988	1.48292	up	Rv1438	0.157308	0.0302293	-0.0302293	-0.563056	-0.334049	-0.650907
0.235378	1.48252	down	Rv3861	-0.223261	-0.0567737	0.461214	0.561241	0.0567737	1.26732
0.0187339	1.48145	up	Rv0303	0.200687	0.411319	0.554602	-0.326926	0.0293162	-0.236816
0.0266611	1.48105	down	Rv1500	-0.465454	-0.353951	-0.267954	0.513483	0.0259843	0.0730424
0.00621119	1.48103	down	Rv0164	-0.604301	-0.643094	-0.430433	-0.0463867	-0.106121	0.174484
0.0110194	1.48097	up	Rv3042c	0.342258	0.297724	0.405912	-0.170035	-0.0335765	-0.450113
0.00460008	1.48097	up	Rv0570	0.426134	0.576292	0.555206	-0.157116	-0.109492	0.124624
0.0357115	1.48086	up	Rv0897c	0.404244	0.408621	0.751815	-0.294495	-0.0328391	0.19272
0.0558982	1.48083	down	MTB000057	-0.642284	-0.223579	-0.135457	0.000529528	0.202266	0.495096
0.00430341	1.48063	up	Rv2222c	0.726542	0.447191	0.530335	0.0502968	0.0545502	-0.0994043
0.00113881	1.48048	down	Rv2081c	-0.122098	-0.16416	-0.117355	0.445956	0.310034	0.538582
0.016819	1.47969	down	Rv3753c	-0.327574	-0.283687	-0.296837	0.239334	0.520268	0.0281973
0.00831921	1.47955	up	Rv0569	0.550119	0.497984	0.589508	-0.223734	0.167928	-0.00206327
0.0280251	1.47954	up	Rv0990c	0.130667	0.0605562	-0.248091	-0.397506	-0.54469	-0.810121
0.00131208	1.47792	up	Rv0331	0.141202	0.0870376	0.271332	-0.407327	-0.467834	-0.315961
0.0662192	1.4777	down	DCP_20_9	-0.191976	0.0758424	-0.0758424	0.143686	0.481025	0.87338
0.299656	1.47749	up	Rv1509	0.466373	0.474311	1.32554	-0.0620122	-0.296174	0.934975
0.0258998	1.47718	down	MTB000046	-0.908359	-0.580998	-0.418073	-0.0350566	-0.218884	0.0350566
0.00413335	1.47715	up	Rv3341	0.27531	0.00977492	-0.00977492	-0.498955	-0.420072	-0.494106
0.0335966	1.47702	down	Rv3168	-0.634667	-0.647207	-0.277621	0.0702028	-0.193176	0.251536
0.016555	1.47663	down	MTB000046	-0.869993	-0.554411	-0.441687	-0.0307159	-0.175708	0.0272722
0.0121021	1.47661	down	Rv1014c	-0.755768	-0.377789	-0.688071	-0.0576065	-0.13476	0.0576065
0.00248067	1.47658	up	Rv0654	0.426342	0.164391	0.258595	-0.217718	-0.294289	-0.325452
0.00121042	1.47578	down	Rv1023	-0.52522	-0.589701	-0.562932	0.0394673	0.0931401	-0.126015
0.00498583	1.47547	down	Rv1170	-0.564288	-0.385163	-0.669354	0.132415	-0.0182397	-0.0494435
0.0664045	1.47458	down	Rv2450c	-0.593576	-0.516668	-1.00235	-0.140766	0.140766	-0.431679
0.0463963	1.47433	down	Rv2492	-0.123088	-0.435927	-0.704446	0.0284004	0.342594	0.0457139
0.000300788	1.47427	down	Rv1261c	-0.0946314	-0.0539939	0.0539939	0.531036	0.496889	0.557435
0.115019	1.47426	down	MTB000072	-0.904785	-0.57735	-0.254054	-0.141897	-0.297757	0.383439
0.0126978	1.47352	up	Rv0132c	0.421597	0.431047	0.6536	-0.0565794	0.125895	-0.240878
0.0588824	1.47298	up	Rv2870c	0.681813	0.624833	0.928542	0.0780969	-0.0785151	0.559395
0.00580279	1.47284	up	Rv2110c	0.513979	0.451123	0.669905	0.0221801	0.105619	-0.168606
0.00402096	1.47274	up	Rv2092c	0.502713	0.542704	0.694296	-0.125631	0.0866773	0.103159
0.000130857	1.47213	down	Rv3100c	-0.521843	-0.501905	-0.620836	0.0291181	-0.00948954	0.00948954
0.000495226	1.47209	up	Rv1916	0.547527	0.451959	0.533238	0.00733185	-0.0118289	-0.136384
0.0124441	1.47202	up	Rv0339c	0.559193	0.564072	0.601391	0.0182302	-0.20591	0.238945
0.00475816	1.47147	down	Rv0852	-0.0894964	-0.212434	-0.374683	0.416216	0.345293	0.233664
0.0180785	1.47117	down	Rv2077A	-0.436131	-0.529895	-0.871882	0.0202656	-0.0202656	-0.16703
0.0188137	1.47104	up	Rv1436	0.366414	-0.0343108	0.248108	-0.390941	-0.494122	-0.205244
0.00135196	1.47059	down	Rv1238	-0.653164	-0.518899	-0.427624	0.0694962	-0.0138316	0.0138316
0.572705	1.47056	down	Rv1655	0.0191536	-0.154691	1.10017	0.142677	-0.0191536	2.51019
0.00278696	1.46999	up	Rv2692	0.094187	0.113645	-0.094187	-0.415949	-0.545796	-0.59204
0.245833	1.46926	down	Rv0963c	-0.159101	-0.0185804	-0.214183	-0.00664663	0.0473957	1.23267
0.00475721	1.46845	down	Rv0879c	-0.365049	-0.493478	-0.339127	0.324342	0.0531282	0.0877504
0.0259357	1.46803	up	Rv3907c	-0.276851	-0.210879	0.116148	-0.727	-0.829149	-0.477074
0.0465346	1.46796	down	MTB000056	-0.500051	-0.239344	-0.0690002	0.322816	0.00962687	0.520615
0.0144365	1.46783	down	Rv1520	-0.206448	-0.283347	-0.366339	0.47515	0.0411518	0.288616
0.00436531	1.46773	down	Rv2572c	-0.762756	-0.536341	-0.50119	-0.139532	-0.0242271	0.0242271
0.003219	1.46733	down	Rv2287	-0.608623	-0.609406	-0.705187	0.0569682	-0.0953827	-0.225217
0.0339761	1.46701	down	MTB000053	-0.155595	-0.0107515	-0.440357	0.241882	0.218414	0.591627
0.0111339	1.46662	down	Rv1321	-0.535415	-0.406722	-0.714737	0.0472713	0.119424	-0.166091
0.0578108	1.4661	up	Rv1071c	0.349071	0.00384212	-0.00384212	-0.350131	-0.186116	-0.770638
0.0529861	1.46583	up	Rv0837c	0.28025	0.561591	0.381212	-0.206351	-0.429415	0.203673
0.0535532	1.46572	down	Rv2588c	-0.0898137	-0.225586	-0.345291	0.652109	0.346587	-0.00456667
0.0306064	1.4657	down	MTB000046	-0.890533	-0.566863	-0.394852	-0.0759869	-0.207759	0.0862541
0.247852	1.46562	up	Rv0343	0.558253	0.372719	1.15018	0.146481	-0.43832	0.718457
8.47932e-05	1.46553	down	Rv1848	-0.393639	-0.334791	-0.405332	0.173314	0.2188	0.128393
0.0914667	1.46537	down	Rv0372c	-0.0181444	0.289641	-0.269136	0.400642	0.929218	0.326297
0.00957653	1.46435	down	Rv0500B	-0.719825	-0.617512	-0.430417	0.0282283	-0.202484	0.0572896
0.0757855	1.46321	down	Rv2253	0.326525	0.0587971	-0.391167	0.633054	0.653608	0.354894
0.000951518	1.46276	up	Rv3245c	0.469779	0.476045	0.618438	-0.088614	0.0478892	-0.041079
0.0676998	1.46275	down	Rv1831	-0.191373	-0.372355	0.151659	0.349558	0.173287	0.711133
0.0438152	1.46206	down	MTB000053	-0.209241	0.00591683	-0.466195	0.246195	0.149403	0.57888
0.00582319	1.46205	down	Rv3913	-0.0710678	-0.205563	0.0866556	0.488847	0.58199	0.383169
0.0243	1.46184	down	Rv3865	-0.179232	0.0193667	0.0050602	0.280326	0.762728	0.4455
0.0898203	1.46086	down	Rv0741	-0.543693	-0.557058	-0.386298	-0.104343	-0.263015	0.520758
0.000896154	1.46	up	Rv3206c	0.664089	0.57097	0.506071	0.0391231	0.103227	-0.0391231
0.00776847	1.45997	down	Rv1682	-0.501937	-0.503636	-0.741677	0.0992727	-0.0438077	-0.164904
0.0503888	1.45923	down	Rv3850	-0.734571	-0.612643	-0.86296	-0.299653	0.165657	-0.440566
0.0467003	1.45921	up	Rv0487	0.561506	0.490101	0.905201	0.0261509	-0.0893433	0.384426
0.00751389	1.45914	up	Rv2589	0.443738	0.341088	0.433504	-0.0885277	-0.339209	0.0107226
0.0195679	1.45896	up	Rv0537c	0.129782	0.120456	-0.0207949	-0.560842	-0.200706	-0.643829
0.0402877	1.45887	down	MTB000024	-0.552828	-0.304088	-0.0628576	0.0464358	0.225026	0.443321
0.000562278	1.45869	down	Rv3196A	-0.547164	-0.428457	-0.593997	0.0154386	0.0644059	-0.0154386
0.0400517	1.45847	up	Rv3137	-0.335485	-0.129859	0.158589	-0.869748	-0.544593	-0.525795
0.0504309	1.45801	up	Rv2225	0.635465	0.63025	0.113596	-0.0820885	0.0758858	-0.246497
0.00550122	1.45792	down	Rv1096	-0.666546	-0.692214	-0.474655	-0.00701618	-0.211391	0.016736
0.0182389	1.45783	up	Rv3515c	0.120403	0.0498321	0.059962	-0.356946	-0.300413	-0.743924
0.0687783	1.45769	down	Rv1008	-0.781557	-0.485149	-0.855084	-0.299454	0.209122	-0.400415
0.000205878	1.45756	up	Rv1629	0.00775862	0.00262928	-0.00262928	-0.494382	-0.503922	-0.624598
0.00600628	1.45747	down	MTB000011	-0.693833	-0.606358	-0.458241	-0.192255	0.0134897	0.0507345
0.0327387	1.45664	down	Rv0517	-0.560455	-0.800655	-0.727289	0.0126483	-0.460469	-0.0126483
0.00155552	1.45619	down	Rv3900c	-0.366433	-0.345197	-0.313382	0.246763	0.0647736	0.290033
0.100829	1.45589	up	Rv1929c	-0.324139	0.0410874	0.447607	-0.690342	-0.262321	-0.508492
0.216686	1.45568	up	Rv2189c	-0.543651	0.460542	-0.173209	-0.942768	-0.747449	-0.191192
0.059079	1.45536	up	Rv3774	-0.0469041	-0.16781	0.284247	-0.648608	-0.699988	-0.206
0.0364602	1.45483	up	Rv3419c	0.166807	0.239423	0.328198	-0.304344	-0.000113964	-0.583664
0.301901	1.45456	down	Rv3670	-0.400565	0.061223	-1.46604	-0.17573	-0.0469198	0.0390124
0.0129575	1.45347	down	Rv1786	-0.204314	-0.00436473	-0.343242	0.355262	0.493101	0.218236
0.00721683	1.45337	up	Rv3651	0.404379	0.286878	0.614387	-0.0848794	-0.193723	-0.0339675
0.00299152	1.45262	up	Rv2905	0.460767	0.351312	0.407145	-0.130544	0.00102615	-0.267245
0.087699	1.45224	down	MTB000057	-0.614001	-0.124098	0.000998259	0.0502503	0.265098	0.562399
0.0542497	1.45193	down	MTB000072	-0.95955	-0.558788	-0.416872	-0.297847	-0.125072	0.101623
0.192726	1.45154	up	Rv2799	0.724379	0.571495	0.975841	-0.140916	-0.0636997	0.863591
0.0502988	1.45147	down	Rv3525c	-0.00529957	-0.286415	-0.384867	0.525094	0.405556	0.00529957
0.00279359	1.45132	down	Rv1319c	-0.533656	-0.304382	-0.296391	0.114622	0.159473	0.203575
0.235538	1.45124	down	Rv1716	-0.904134	-0.272383	-0.226156	-0.0808904	-0.38848	0.678554
0.000267744	1.45122	up	Rv2517c	0.474859	0.57686	0.563849	0.0375519	0.0260782	-0.0598564
0.0595858	1.45072	down	Rv0053	-0.361558	-0.398512	-0.926714	-0.134182	0.164215	-0.106513
0.0219755	1.45067	up	Rv2162c	0.00316238	0.111233	0.264691	-0.661284	-0.312328	-0.257467
0.00754149	1.44919	up	Rv3217c	0.308768	0.32885	0.556226	-0.269487	-0.0210471	-0.12136
0.0101592	1.44837	down	Rv2742c	-0.0436645	-0.0536189	-0.243409	0.37204	0.607552	0.282997
0.0112866	1.44782	down	Rv0518	-0.415723	-0.431141	-0.421327	0.127833	-0.104554	0.310177
0.169281	1.4472	down	Rv1834	-0.448842	-0.172515	-1.13072	0.0394602	0.138185	-0.329937
0.0192978	1.44711	up	Rv1077	0.106863	0.176816	0.121956	-0.509853	-0.121379	-0.56266
0.0216468	1.44706	up	Rv2471	0.427264	0.39341	0.789476	-0.10564	-0.0231843	0.139595
0.000232429	1.44652	down	Rv1811	0.0908782	0.0127079	-0.0289176	0.511988	0.567678	0.592766
0.0611157	1.44606	down	MTB000060	-0.575594	-0.601471	-0.3784	-0.31463	3.76701e-05	0.3555
0.0460416	1.44543	down	Rv0327c	-0.235305	0.108028	-0.154542	0.474634	0.153452	0.684602
0.0120056	1.44537	down	Rv3742c	-0.199592	0.0122652	0.137959	0.543067	0.379479	0.622417
0.0261965	1.44462	down	Rv3018c	-0.526445	-0.613329	-0.592606	-0.0270863	-0.319067	0.20583
0.00495141	1.44449	up	Rv0342	0.665644	0.713715	0.461197	0.187765	0.0548387	0.00626898
0.0252291	1.44442	down	Rv3215	-0.419491	-0.628711	-0.270896	0.0473883	-0.0766413	0.301636
0.135848	1.44442	down	DCP_22_9	-0.389222	-0.324849	0.0353696	0.151197	-0.0353696	0.796931
0.0051336	1.44412	down	Rv3674c	-0.461094	-0.53305	-0.570805	-0.150255	0.160677	0.0151989
0.0822324	1.4436	down	Rv2636	-0.179244	-0.591419	-0.831302	-0.029726	0.229251	-0.212471
0.0103574	1.44333	down	MTB000011	-0.675205	-0.579284	-0.407434	-0.188869	0.0148296	0.100318
0.118678	1.4431	up	Rv2473	0.883679	0.199302	0.384463	-0.0631797	-0.325717	0.268826
0.0951763	1.44306	up	Rv1537	0.292162	0.671217	-0.00554299	-0.0896437	-0.0429952	-0.496911
0.0796766	1.44126	down	Rv3327	-0.302448	0.389534	-0.144118	0.38861	0.671151	0.465194
0.00925514	1.44014	up	Rv2417c	0.00619888	0.171752	0.116761	-0.507644	-0.228101	-0.548171
0.00477711	1.44014	down	Rv0026	-0.682683	-0.509114	-0.506209	-0.10435	-0.119385	0.10435
0.00311414	1.44012	down	Rv3579c	-0.676594	-0.499369	-0.453744	-0.0995541	-0.0145864	0.0629883
0.00876151	1.4398	up	Rv3414c	0.595372	0.736099	0.452297	-0.0444269	0.206155	0.0444269
0.0428113	1.43953	down	Rv0469	-0.222776	-0.337822	-0.532239	0.454638	0.101496	-0.0721731
0.00977862	1.43945	up	Rv2612c	0.00594425	0.182791	0.0565696	-0.568293	-0.244893	-0.518061
0.00233946	1.43932	up	Rv3601c	0.503695	0.420465	0.57225	-0.0106492	-0.141928	0.0728231
0.0838281	1.43919	up	Rv0505c	0.376884	0.211753	0.176294	-0.14322	0.032553	-0.700165
0.0583154	1.43882	up	Rv0045c	0.166421	0.176966	0.137564	-0.43385	0.010174	-0.670026
0.130573	1.43871	up	Rv2625c	0.255236	0.892844	0.265554	-0.0444651	-0.367902	0.251681
0.031841	1.4385	down	Rv0948c	-0.221276	-0.299606	-0.318696	0.404251	0.404001	-0.0741305
0.0561023	1.43827	down	MTB000024	-0.516576	0.0182183	-0.237244	0.0357101	0.388715	0.41297
0.0133525	1.43814	up	Rv2231c	0.163004	0.0605111	-0.0605111	-0.398381	-0.33332	-0.677908
0.0271464	1.4375	down	Rv3882c	-0.260356	-0.36731	0.12934	0.412462	0.311941	0.347972
0.019649	1.43656	down	Rv3705A	0.00814915	-0.125295	-0.166165	0.432762	0.648154	0.203613
0.0101904	1.43654	up	Rv0270	0.527531	0.313396	0.46865	-0.0679202	0.0679202	-0.258208
0.00699181	1.43647	down	Rv1360	-0.335783	-0.425216	-0.467886	0.0256534	0.0107164	0.302341
0.109397	1.4364	up	Rv3565	-0.100873	0.244373	0.0711494	-0.821751	-0.513397	-0.0175638
0.000716389	1.43624	down	Rv3558	-0.553287	-0.529162	-0.594152	-0.0696263	0.0658731	-0.105948
0.0427434	1.43613	down	Rv3557c	-0.149773	-0.218993	-0.653314	0.271295	0.257576	0.0156133
0.0816452	1.43602	down	MTB000057	-0.559163	-0.210155	-0.0406549	0.0478365	0.127313	0.581102
0.696404	1.43573	down	GE_BrightCorner	0.116897	-0.0286479	1.84856	0.155082	0.00554275	3.34154
0.00444471	1.43569	up	Rv1074c	0.278752	0.0717325	0.24304	-0.316617	-0.437734	-0.217358
0.0158245	1.4355	up	Rv0751c	0.556781	0.389948	0.627838	0.198565	-0.177472	-0.0111868
0.0299873	1.43505	down	Rv0840c	-0.288154	-0.172367	-0.656321	0.0838528	0.0926094	0.270001
0.0173736	1.43467	down	Rv2859c	-0.405129	-0.466191	-0.718295	-0.0589721	0.16987	-0.138347
0.0370867	1.43466	down	Rv0195	-0.204398	-0.376929	-0.73778	0.00439668	0.205933	0.0326846
0.032347	1.43452	down	Rv0285	-0.284112	-0.253531	-0.477871	0.0681853	0.471356	0.00665236
0.00248611	1.43396	up	Rv0419	0.539502	0.358955	0.603132	-0.0584281	-0.0229204	0.0229204
0.00674623	1.43383	up	Rv3607c	0.377202	0.493739	0.616531	-0.159009	0.0943332	-0.00746298
0.0467534	1.43352	down	MTB000053	-0.153167	0.0277197	-0.454001	0.211593	0.207372	0.560281
0.0683412	1.43351	down	MTB000072	-0.766588	-0.459595	-0.369746	-0.0203931	-0.305946	0.289051
0.0429384	1.43318	up	Rv0365c	0.349697	0.373258	0.307165	0.0224786	-0.0224786	-0.52755
0.0091443	1.43232	down	Rv2093c	0.0397887	-0.0554838	-0.0111918	0.706685	0.342519	0.478984
0.0256426	1.43231	up	Rv2784c	0.315041	0.124351	-0.124351	-0.282441	-0.553906	-0.403652
0.0233007	1.43227	down	Rv1024	-0.433853	-0.63158	-0.749592	-0.00421047	0.0524654	-0.308371
0.073777	1.43201	down	Rv0203	-0.429358	-0.563683	-0.948926	-0.117944	0.122175	-0.39206
0.00244293	1.43169	up	Rv0616A	0.623013	0.443247	0.378596	-0.031498	-0.00188208	-0.0749102
0.00490331	1.43125	down	Rv3828c	-0.59396	-0.426282	-0.681334	0.0327094	-0.0327094	-0.149744
0.0645975	1.43112	down	MTB000056	-0.244838	-0.199183	0.00560141	0.394725	0.0319829	0.68631
0.180987	1.43107	down	Rv2967c	-0.194268	-0.207111	-0.852828	0.000852585	0.54485	-0.248631
0.00496762	1.43106	down	Rv3591c	-0.635289	-0.342087	-0.524629	0.0563316	0.0453515	-0.0524425
8.4872e-05	1.43102	down	Rv1704c	-0.514734	-0.519269	-0.468501	0.0384355	-0.0384355	0.0486226
0.00382987	1.43081	up	Rv1324	0.00409198	-0.00409198	0.211134	-0.507366	-0.48259	-0.349396
0.0119828	1.43071	up	Rv3005c	0.71264	0.513127	0.452434	0.191592	0.0507369	-0.114309
0.0207112	1.4307	down	Rv2418c	-0.522331	-0.496489	-0.812166	0.0358431	-0.0358431	-0.28083
0.343968	1.43052	up	Rv3513c	0.256479	1.38816	0.221424	0.678103	-0.0824347	-0.279236
0.00159328	1.43028	down	Rv0858c	-0.63939	-0.533815	-0.587738	-0.186273	-0.0440197	0.0182405
0.0248998	1.42986	down	MTB000017	-0.0223155	-0.0876026	-0.461774	0.425115	0.23699	0.313811
0.00500206	1.42946	up	Rv2496c	0.420028	0.693357	0.655529	0.044661	0.142402	0.0354514
0.000281731	1.42933	up	Rv2753c	0.524934	0.478128	0.572502	0.0334249	-0.0561976	0.0523067
0.00144485	1.42891	up	Rv2321c	0.458421	0.473644	0.490253	0.00328207	0.0434513	-0.169172
0.0180208	1.42855	down	Rv0318c	-0.712012	-0.340876	-0.64115	-0.0759306	0.0800915	-0.154539
0.00246836	1.42837	down	Rv2976c	-0.43955	-0.458584	-0.64042	0.0116301	0.0663614	-0.073452
0.052977	1.4278	down	Rv2175c	-0.056618	0.0328181	-0.0328181	0.321093	0.29509	0.868576
0.0261291	1.42704	up	Rv1341	-0.0727687	0.0999546	0.173734	-0.662286	-0.213908	-0.461947
0.0376107	1.42697	down	Rv3635	-0.6112	-0.393739	-0.56704	-0.0986681	-0.222676	0.288242
0.0288762	1.42674	up	Rv0258c	0.578842	0.360165	0.429629	0.188315	-0.0635021	-0.294331
0.161564	1.42657	up	Rv2396	0.233709	0.242031	0.00208139	-0.527113	0.209942	-0.742659
0.000312548	1.42651	up	Rv3171c	0.482457	0.575391	0.568838	-0.0312829	0.041697	0.0787959
0.081901	1.42641	down	Rv3144c	-0.221001	-0.194636	-0.581065	0.27574	0.438871	-0.174158
0.0477273	1.42588	up	Rv3757c	0.564472	0.521259	0.306225	-0.0265863	0.222946	-0.339967
0.00014873	1.42567	up	Rv0234c	0.390162	0.294966	0.408936	-0.147254	-0.13125	-0.162354
0.0054654	1.42561	down	Rv2146c	0.0222225	-0.223295	-0.0134201	0.534472	0.347693	0.438086
0.0241726	1.42529	down	Rv2884	-0.484524	-0.198502	-0.558452	0.0597744	0.276353	-0.0438385
0.0195757	1.42481	down	Rv0306	-0.178888	-0.100949	-0.452308	0.126645	0.415832	0.257673
0.00173815	1.42465	down	Rv1061	-0.0733566	0.099977	-0.122422	0.461177	0.502521	0.472329
0.00627908	1.42386	up	Rv1213	0.57021	0.474037	0.418096	0.103061	0.0175257	-0.187666
0.02878	1.42326	up	Rv1496	0.427619	0.500195	0.637709	-0.249365	0.0613523	0.225928
0.00220475	1.42273	down	Rv0250c	0.0642548	-0.0869203	0.13525	0.597689	0.552447	0.488428
0.0659861	1.42255	up	Rv0541c	0.0929298	0.188239	-0.0929298	-0.774406	-0.134588	-0.42821
0.00263073	1.42253	down	Rv3647c	-0.419066	-0.409249	-0.489041	0.00056839	0.213323	-0.00587082
0.118827	1.42247	down	Rv1204c	-0.723332	-0.350023	-0.63377	0.0140057	-0.49251	0.296567
0.0171235	1.42217	up	Rv3180c	0.605583	0.234816	0.475775	-0.0186455	0.0186455	-0.208112
0.0911908	1.42206	down	Rv1555	-0.233709	0.0431304	-0.565864	0.269347	0.503603	-0.00543833
0.0451087	1.422	up	Rv3340	0.335468	0.21578	0.0519412	-0.361569	-0.545846	-0.01315
0.0485373	1.42167	up	Rv0738	0.458633	0.384624	0.253985	-0.137792	0.151858	-0.43958
0.362009	1.42163	down	Rv0601c	-1.09843	0.126074	-0.0388293	0.301994	-0.421215	0.63066
0.348783	1.42162	up	Rv3508	0.186511	0.299464	0.266489	-0.663179	0.694908	-0.80188
0.00498524	1.42156	down	Rv2721c	-0.0223079	-0.105742	0.0223079	0.527068	0.310132	0.579476
0.160912	1.42151	up	Rv1089A	0.219575	0.146405	0.0567088	-0.0758042	-0.949647	-0.0741181
0.0242523	1.42111	up	Rv3503c	0.217671	0.422343	0.276642	-0.446753	-0.00330615	-0.154353
0.170143	1.42104	up	Rv1955	0.508053	0.326419	1.10003	-0.0322192	-0.078594	0.524488
0.000964943	1.42069	down	Rv3868	0.0422888	-0.130041	-0.00357056	0.421851	0.499289	0.507304
0.0236169	1.42023	down	Rv3920c	-0.525279	-0.424118	-0.668315	-0.0707831	0.196833	-0.225389
0.000556129	1.41944	up	Rv1493	0.307691	0.277827	0.236328	-0.31006	-0.150908	-0.233161
0.147679	1.41917	down	Rv0143c	-0.572694	-0.554082	-1.04227	0.0066545	0.0219009	-0.682463
0.245149	1.41883	down	Rv0616c	-0.435211	-0.0429194	0.0473111	0.18691	-0.121015	1.01739
0.00692953	1.41835	up	Rv2345	0.561442	0.352498	0.476661	0.0919247	-0.0365081	-0.177448
0.0291697	1.41795	down	Rv0198c	-0.26488	-0.436162	-0.186793	0.149467	0.0135918	0.460535
0.00696825	1.41782	down	Rv2083	-0.62973	-0.630547	-0.65847	-0.27836	0.0525291	-0.181905
0.00280124	1.41753	up	Rv1492	0.194156	0.398607	0.161335	-0.238958	-0.226364	-0.290725
0.0427644	1.41738	up	Rv2074	0.464366	0.324208	0.141679	0.0608029	-0.20231	-0.437909
0.250002	1.41705	up	Rv0062	0.17172	0.323782	-0.659026	-0.88876	-0.151805	-0.631619
0.103214	1.41661	down	Rv3112	-0.774892	-0.70105	-0.395433	0.010839	-0.530285	0.155407
0.00894221	1.4164	up	Rv2377c	0.379646	0.300184	0.514994	0.0631328	-0.160265	-0.214736
0.000553967	1.41602	down	Rv3268	0.0697176	0.00508332	-0.00508332	0.463848	0.50056	0.610849
0.229369	1.41593	down	Rv1785c	-0.547837	-0.434731	0.12105	0.145155	-0.244882	0.743466
0.00214591	1.41538	down	Rv2767c	-0.656264	-0.456516	-0.605105	-0.0455096	-0.147129	-0.0216615
0.106446	1.41472	down	MTB000057	-0.603325	-0.319958	0.0173662	0.013715	0.0626509	0.519259
0.0469856	1.41441	up	Rv0324	0.498537	0.519419	0.115903	-0.23874	0.113299	-0.241299
0.000905336	1.41377	down	Rv3438	-0.49466	-0.551152	-0.476257	-0.052089	-0.0668704	0.0955327
0.173419	1.4135	down	Rv2231A	-0.760676	-0.1485	-0.0375881	0.326838	-0.213847	0.438057
0.0255045	1.41308	down	Rv0920c	-0.518588	-0.609578	-0.61823	-0.00586367	0.11109	-0.355103
0.132405	1.41287	down	MTB000040	-0.965629	-0.521996	-0.423171	-0.407076	-0.272452	0.264603
0.208424	1.41243	up	Rv1450c	0.136597	0.284436	-0.121506	-0.885093	0.179353	-0.489279
0.00537937	1.41236	up	Rv2641	0.215228	0.257523	0.394223	-0.297284	-0.0642633	-0.265793
0.0419431	1.41225	down	Rv0772	-0.5098	-0.635313	-0.784791	-0.0562248	0.0562248	-0.435919
0.00213638	1.41219	up	Rv1056	0.484938	0.379966	0.502499	-0.0725105	0.0725105	-0.126385
0.0575603	1.41179	down	Rv1212c	-0.420704	-0.434936	-0.917962	-0.0082891	0.0082891	-0.281015
0.228006	1.41147	down	Rv0620	-0.521868	0.203442	-0.959894	0.0788996	-0.0788996	0.213289
0.0306462	1.41115	up	Rv2696c	0.263932	0.245609	-0.0289097	-0.316254	-0.142331	-0.551406
0.177342	1.41093	down	MTB000040	-1.05896	-0.623143	-0.465919	-0.368347	-0.551926	0.262177
0.0182443	1.41068	down	Rv3216	-0.351551	-0.331767	-0.19555	0.185914	0.00645471	0.417942
0.0883675	1.40979	down	Rv1892	-0.303087	-0.38853	0.089344	0.217247	0.0559778	0.610957
0.0832248	1.40944	down	Rv3390	0.353778	-0.0264716	-0.16858	0.818957	0.519422	0.305728
0.0762224	1.40905	down	Rv1271c	-0.0596135	-0.272748	-0.549055	0.314145	-0.100843	0.389454
0.142536	1.4087	down	Rv2090	0.196134	-0.0715816	-0.548164	0.599447	0.412279	0.0477479
0.0215038	1.40864	down	Rv2685	-0.135248	-0.00922632	-0.285356	0.466786	0.452652	0.133651
0.0831547	1.40849	down	Rv1160	-0.654468	-0.270026	-0.89395	-0.206908	0.116951	-0.246024
0.347198	1.40814	down	Rv2014	-0.628816	0.171074	-0.73503	-0.178075	-0.353235	0.819918
0.0122749	1.40796	down	Rv0773c	-0.420716	-0.590777	-0.500139	0.129327	-0.210419	0.0502796
0.0253648	1.40778	down	Rv2956	-0.526749	-0.485275	-0.387589	0.238314	-0.226135	0.0684605
0.344282	1.40777	down	Rv3008	0.14498	0.0894759	-0.081681	0.081681	0.0962365	1.4551
0.0290427	1.40753	down	Rv1184c	-0.0814576	-0.227792	0.141233	0.425917	0.266483	0.619085
0.0145908	1.40749	down	Rv0002	-0.409757	-0.445226	-0.611031	0.177015	0.0133624	-0.177025
0.00285666	1.40715	down	Rv3233c	-0.579697	-0.390744	-0.388312	0.017668	-0.017668	0.119581
0.0437609	1.40698	up	Rv0946c	0.245283	0.297297	0.580285	-0.220062	-0.281485	0.146595
0.0380739	1.40671	down	Rv2816c	-0.622243	-0.543869	-0.756329	0.0231309	-0.0231309	-0.445479
0.277985	1.40626	down	Rv3658c	-1.29645	-0.120536	-0.622337	-0.563731	0.0844326	-0.0844326
0.146804	1.40625	down	Rv2333c	-0.0770926	-0.157981	0.265743	0.517676	0.0770926	0.911448
0.102165	1.40593	down	Rv2056c	0.0334666	-0.209645	-0.0453594	0.23052	0.163831	0.85869
0.00751	1.4056	down	Rv1640c	0.0918314	-0.0970404	-0.0151117	0.560697	0.321131	0.571407
0.0797905	1.40558	down	MTB000024	-0.405611	-0.00292516	-0.110034	-0.0229938	0.531922	0.446004
0.00929853	1.40548	down	Rv1145	-0.355103	-0.505597	-0.560132	0.182832	-0.0346167	-0.0958726
0.00367543	1.40412	up	Rv2307D	0.520753	0.326577	0.56862	-0.0449991	-0.0530357	0.0449991
0.00239429	1.40383	up	Rv1110	0.570112	0.5672	0.506415	0.0228105	0.190947	-0.0381265
0.0528198	1.40331	up	Rv1420	0.0507517	0.0345054	0.363971	-0.428125	-0.53174	-0.0574102
0.204971	1.4029	up	Rv1674c	0.110445	0.743144	-0.285704	-0.402056	-0.436372	-0.0589213
0.0508585	1.40272	down	Rv3822	-0.229695	-0.350752	-0.416513	0.471967	0.0978327	-0.102064
0.364694	1.40189	down	Rv0226c	-1.10215	0.0648863	-1.38114	-0.659876	-0.231524	-0.0648863
0.0155047	1.40185	up	Rv2735c	0.00357413	0.0886304	0.285647	-0.533852	-0.290682	-0.259617
0.00545225	1.40168	up	Rv2494	0.530348	0.359399	0.228341	-0.0876546	-0.146962	-0.108763
0.0640543	1.40144	down	MTB000075	-0.486066	-0.382761	-0.806617	0.10706	0.0329146	-0.354687
0.0530897	1.40125	down	MTB000024	-0.416686	-0.184806	-0.0606687	-0.0233791	0.383607	0.437758
0.0770571	1.40113	down	Rv1106c	-0.171647	-0.324389	-0.41039	0.403317	0.35107	-0.201052
0.186491	1.40112	down	Rv2227	-0.0760598	-0.151571	0.159205	0.282043	0.0760598	1.03321
0.0027036	1.40077	down	Rv1297	-0.373789	-0.53968	-0.497592	-0.0778036	0.0160408	0.109369
0.0720698	1.40077	up	Rv2706c	0.766013	0.700586	0.216931	-0.11582	0.11582	0.224879
0.0251107	1.4003	down	Rv3633	-0.383932	-0.50529	-0.561269	-0.00268841	0.227984	-0.218592
0.00947489	1.4001	down	Rv0703	-0.543487	-0.678695	-0.459768	-0.136413	-0.176092	0.0871334
0.225153	1.39995	down	Rv2432c	-0.133749	-0.0658064	0.263151	0.199355	0.182324	1.13805
0.0116573	1.39989	up	Rv2193	0.39697	0.2342	0.0882087	-0.116443	-0.319164	-0.300956
0.104209	1.39884	down	MTB000072	-0.938025	-0.463611	-0.337432	-0.26354	-0.208288	0.185467
0.138365	1.39821	down	Rv2856	-0.463592	-0.343641	-0.298298	0.281845	-0.389443	0.452817
0.000746302	1.39777	up	Rv0616A	0.507231	0.530298	0.398239	0.0576563	-0.0203233	-0.0509329
0.0176635	1.39753	up	Rv2493	0.304852	0.259562	-0.0344849	-0.25105	-0.234049	-0.433611
0.0464364	1.397	down	Rv1051c	0.239892	-0.12968	-0.24051	0.338227	0.366347	0.612113
0.00366967	1.39693	down	Rv1546	-0.552115	-0.435825	-0.625398	-0.0202031	0.0202031	-0.166564
0.0062972	1.39672	up	Rv1585c	0.352811	0.369607	0.432518	-0.272636	0.0108638	-0.0294089
0.0846031	1.39641	down	Rv2407	-0.0531378	0.441654	-0.115041	0.717951	0.342828	0.657861
0.0545801	1.39635	down	MTB000058	-0.682545	-0.397901	-0.314428	-0.13989	-0.106109	0.296102
0.0077386	1.39627	down	Rv2311	-0.367867	-0.501502	-0.575054	0.00616455	-0.134411	0.128559
0.0192814	1.39606	up	Rv0952	0.109019	0.0747836	-0.0747836	-0.389572	-0.281554	-0.663923
0.00184373	1.39565	up	Rv3566A	0.404642	0.47347	0.397723	-0.104676	-0.127898	0.0655913
0.0232789	1.39497	up	Rv2620c	0.599807	0.632169	0.763054	0.115948	0.0115442	0.42685
0.161943	1.39473	down	Rv3398c	-0.768985	-0.250523	0.0970714	-0.0203202	0.135465	0.40238
0.132769	1.39424	up	Rv1752	-0.0492184	0.236164	-0.111582	-0.751067	0.000665903	-0.612681
0.0592353	1.39415	down	Rv2957	-0.395645	-0.574309	-0.535487	0.015214	-0.343049	0.260558
0.00388663	1.39316	down	Rv2403c	-0.537389	-0.407822	-0.394032	0.043453	0.138993	-0.086621
0.00678969	1.39257	up	Rv3306c	0.00868511	0.0956693	0.0375996	-0.543702	-0.254092	-0.493505
0.208684	1.39257	down	Rv3796	0.0153587	-0.0370133	-0.0153587	0.239346	0.0622685	1.09461
0.00763491	1.39253	down	Rv1342c	0.139274	0.0821223	-0.0538921	0.658866	0.548686	0.393062
0.0434311	1.39249	down	Rv3914	0.325513	0.00445962	-0.00445962	0.806052	0.570687	0.381786
0.007945	1.39249	up	Rv1337	0.467233	0.532495	0.48937	-0.149475	0.180217	0.0253587
0.0163929	1.39246	down	Rv1230c	-0.630561	-0.614305	-0.279086	0.0327189	-0.0910294	-0.0327189
0.176632	1.39202	down	MTB000072	-0.965726	-0.634529	-0.28349	-0.179191	-0.507183	0.234162
0.253568	1.39198	down	Rv0257	-0.147784	-0.0786412	-0.992987	0.137276	0.386934	-0.312201
0.00392871	1.39164	down	Rv0642c	-0.364879	-0.452855	-0.633927	-0.00574732	-0.0234637	0.00790262
0.0901769	1.39145	down	MTB000075	-0.410714	-0.365722	-0.846024	0.115656	0.0534072	-0.361748
0.0189054	1.39124	down	Rv1572c	-0.388169	-0.325845	-0.336473	0.138799	-0.0936654	0.333492
0.0967087	1.39118	down	Rv1954c	-0.118568	-0.421229	-0.750197	0.29158	-0.103506	-0.0491436
0.0628884	1.3909	down	Rv3125c	-0.556049	-0.353572	-0.598161	0.0303743	0.23563	-0.345742
0.0152221	1.39088	up	Rv0513	0.0467634	0.0685286	-0.0467634	-0.46988	-0.25226	-0.637338
0.181428	1.39077	down	Rv2318	-0.585725	0.355961	-0.407492	0.155055	0.351702	0.283645
0.0182504	1.3903	up	Rv0929	-0.12567	-0.00993657	0.0566547	-0.59309	-0.631777	-0.280276
0.264483	1.39016	down	Rv2435c	-0.330645	-0.228969	0.328074	0.125144	0.0640364	1.00504
0.0754057	1.38994	down	Rv2059	0.0380304	0.118007	-0.486645	0.299944	0.309159	0.485367
0.0329454	1.38992	up	Rv0135c	0.587387	0.522993	0.144707	0.021812	-0.0299697	-0.161776
0.0135055	1.38962	up	Rv1683	0.0383198	0.0137331	-0.0729878	-0.64369	-0.278599	-0.522712
0.523336	1.38922	down	Rv0895	-1.38144	0.0551121	-0.804121	-0.999372	-0.504727	0.796458
0.0199786	1.38906	up	Rv0744c	0.276013	0.348684	0.511924	-0.29314	0.0671825	-0.0597506
0.0772788	1.38897	down	MTB000057	-0.557448	-0.183143	-0.0143445	0.0340059	0.187355	0.445741
0.23136	1.38848	down	Rv1291c	-0.0171332	0.191183	-0.0822535	0.421051	-0.0136247	1.1049
0.0192781	1.38807	up	Rv3433c	0.342654	0.166189	0.490014	-0.282865	-0.140793	0.00327754
0.00719079	1.38777	up	Rv0818	0.44524	0.434857	0.590891	-0.139802	0.101298	0.0911922
0.00304047	1.3877	down	Rv3006	-0.0460417	-0.0186565	0.0186565	0.452039	0.583408	0.336588
0.00569175	1.38726	down	Rv3172c	-0.129756	-0.109811	-0.340784	0.289017	0.193146	0.354187
0.00103036	1.38718	up	Rv1398c	0.419496	0.403773	0.575355	-0.0178323	0.00777006	-0.00777006
0.496335	1.38702	up	Rv3241c	1.53631	1.33147	0.143889	0.627056	1.27441	-0.30575
0.112914	1.38672	up	Rv3590c	0.262469	0.266964	0.118302	-0.329896	0.170617	-0.608026
0.00682779	1.38646	up	Rv1495	0.146787	0.0556355	-0.0866504	-0.393069	-0.351283	-0.554106
0.331764	1.38621	down	Rv2408	-1.2099	-0.565719	-0.0501432	-0.223272	-0.545961	0.356894
0.235638	1.38595	up	Rv2191	-0.24334	0.456945	-0.327422	-0.956169	-0.204341	-0.365931
0.0918654	1.38582	down	Rv0867c	-0.290365	-0.395754	-0.514937	0.0193462	-0.253124	0.444941
0.00435459	1.3854	up	Rv2887	0.211399	0.151285	-0.0401082	-0.398462	-0.307239	-0.382619
0.117577	1.38536	down	Rv2966c	-0.284057	-0.211401	-0.114721	-0.193041	0.539659	0.453996
0.152189	1.38527	down	Rv0634B	-0.62869	-0.60659	-0.199346	-0.241192	-0.228333	0.445404
0.281374	1.38476	up	Rv0816c	0.659001	0.411777	-0.0155842	-0.478594	0.524426	-0.399556
0.113092	1.38465	down	Rv1663	0.222291	-0.0850091	-0.376056	0.494247	0.0850086	0.590548
0.006652	1.38461	up	Rv0821c	0.367073	0.471254	0.462072	-0.182421	0.110233	-0.0358574
0.0217594	1.38457	up	Rv2749	0.718329	0.542104	0.443021	0.295141	0.0335464	-0.0335617
0.193167	1.38396	down	Rv1550	-0.586806	-0.747935	-0.174723	-0.50271	0.334348	0.0653114
0.00989557	1.38387	up	Rv0525	-0.0464466	0.114229	0.0776365	-0.466816	-0.248003	-0.545894
0.0767834	1.3837	down	Rv1473A	-0.802218	-0.413284	-0.507731	-0.423797	0.0687947	0.0373492
0.000612272	1.38344	up	Rv1043c	0.56116	0.469101	0.450188	-0.022418	0.00843477	0.0896521
0.00990083	1.3834	up	Rv0181c	0.504317	0.574722	0.491512	-0.101858	0.0322869	0.235453
0.0533578	1.38335	down	MTB000079	-0.591394	-0.397977	-0.0584009	-0.0275567	0.212838	0.171437
0.00665431	1.3832	down	Rv1822	-0.324476	-0.315318	-0.478908	0.140762	-0.0484481	0.193021
0.000568565	1.38287	down	Rv0237	-0.530873	-0.523321	-0.406081	-0.0247219	-0.0572822	0.0247219
0.000915739	1.38254	down	Rv0302	-0.138707	-0.204142	-0.307934	0.235071	0.289399	0.226712
0.184859	1.38243	down	Rv3743c	-0.25575	-0.0716562	-0.116081	0.0333037	0.0320592	0.892776
0.0205556	1.38241	up	Rv1225c	0.34623	0.407627	0.436754	0.102333	-0.308105	-0.0051775
0.0003561	1.38232	up	Rv2613c	0.0404057	0.0645599	-0.0101123	-0.42954	-0.377647	-0.499249
0.0129483	1.38196	up	Rv1374c	0.494814	0.447763	0.576055	0.16175	-0.164519	0.121245
0.0033768	1.38156	up	Rv0412c	0.456156	0.32929	0.531307	-0.0398045	0.0579062	-0.100255
0.0285767	1.38144	down	Rv3436c	-0.14697	-0.229862	0.121208	0.364063	0.233805	0.545039
0.00506695	1.38131	up	Rv2701c	-0.0972357	0.0532408	0.0962734	-0.564934	-0.412317	-0.368594
0.055625	1.38118	up	Rv1433	0.587688	0.501396	0.332661	0.215154	0.109682	-0.300811
0.0315596	1.38093	down	Rv1202	-0.157941	-0.220778	-0.440618	0.38098	0.21299	-0.0163779
0.0199503	1.38049	down	Rv0984	-0.0299439	0.0476971	-0.0632939	0.270913	0.676918	0.402176
0.00393335	1.37999	down	Rv1642	-0.119959	-0.353516	-0.245905	0.185924	0.30194	0.186736
0.0107518	1.37964	down	Rv0467	0.135196	-0.0125239	-0.0798356	0.317448	0.543465	0.574803
0.12985	1.37944	down	Rv2100	-0.106169	0.00254273	-0.726245	0.137151	0.361025	0.0642173
0.122348	1.37931	down	MTB000020	-0.202461	-0.134648	0.0797801	0.214634	0.103141	0.816732
0.0211711	1.37928	up	Rv2351c	0.146107	-0.00272346	0.416631	-0.271474	-0.329186	-0.231068
0.137191	1.37928	up	Rv2010	0.112177	0.228911	0.621611	-0.400676	-0.27227	0.243907
0.0993443	1.37903	down	MTB000064	0.154471	-0.0112748	-0.451473	0.599002	0.265066	0.218619
0.323422	1.37898	up	Rv3128c	0.813683	-0.0541039	0.634287	0.56993	-0.521378	-0.0455055
0.0129526	1.37847	down	Rv3459c	-0.279612	-0.514695	-0.451854	-0.020937	-0.0481663	0.212152
0.29078	1.37834	down	Rv2270	-0.545794	0.106636	-1.09467	-0.323592	0.216461	-0.03791
0.0787671	1.37823	down	MTB000065	-0.756678	-0.419302	-0.22462	-0.0865245	-0.160502	0.234877
0.190206	1.37803	up	Rv3595c	0.589269	0.63571	0.365086	-0.0858612	0.613095	-0.324981
0.0932341	1.37775	down	MTB000075	-0.40649	-0.375063	-0.840066	0.119305	0.0137057	-0.367677
0.216798	1.37773	down	Rv1717	-0.610165	0.177219	-0.598173	-0.040601	-0.0778444	0.474213
0.458728	1.37769	down	Rv0368c	-0.373625	1.17213	-0.170788	0.756037	0.134809	1.12362
0.173139	1.37728	down	Rv2755c	-0.0503335	-0.277182	-0.568412	0.58844	0.124743	-0.223642
0.161179	1.37686	up	Rv1059	0.433192	0.336973	0.0605283	-0.0267568	0.137431	-0.664123
0.113351	1.37652	down	MTB000040	-0.844645	-0.436254	-0.482405	-0.350451	-0.276685	0.246897
0.0306612	1.37623	up	Rv2979c	0.226823	0.262356	-0.0123878	-0.349223	-0.0899897	-0.466167
0.00194945	1.37596	down	Rv0533c	-0.358033	-0.47747	-0.405468	-0.0448566	0.0448566	0.140334
0.152639	1.37587	down	Rv0456B	-0.00725079	0.00725079	-0.696552	0.174198	0.0538397	0.456458
0.0311373	1.37582	down	Rv3765c	-0.220236	-0.155623	0.155623	0.318481	0.294657	0.5475
0.0422925	1.37515	up	Rv2626c	0.231154	0.316772	0.32531	-0.345909	0.136712	-0.296334
0.00244507	1.37487	up	Rv0063	0.547353	0.420173	0.537206	0.126835	0.0577407	-0.0577407
0.00878497	1.3748	up	Rv0561c	0.492412	0.310131	0.410049	0.0429246	0.00635362	-0.214358
0.0271369	1.37438	down	Rv0404	-0.434598	-0.496818	-0.668396	0.131147	-0.0874779	-0.267127
0.158953	1.37367	down	Rv0759c	-0.133158	-0.245128	-0.407533	-0.00983429	-0.100701	0.69883
0.00383155	1.37355	up	Rv3723	0.00602293	-0.135471	0.0844922	-0.525571	-0.393267	-0.499847
0.604079	1.37328	down	DCP_1_11	0.456617	-1.11095	0.407269	0.177429	-0.605282	1.55366
0.0306417	1.37326	down	Rv1241	-0.624523	-0.463269	-0.385684	-0.227838	-0.0605683	0.18773
0.0158304	1.37316	down	Rv2389c	0.154528	0.147776	-0.120538	0.602011	0.570502	0.381752
0.0570861	1.37313	up	Rv0876c	0.256502	0.31763	0.516664	-0.400147	0.0849838	0.0335531
0.00941348	1.37266	up	Rv1163	0.380254	0.320834	0.46573	-0.149748	0.107844	-0.162188
0.000778107	1.37253	down	Rv2294	-0.465806	-0.41548	-0.540892	-0.0765252	0.0405316	-0.0156665
0.00437896	1.3716	down	Rv0657c	-0.0376554	0.0472722	-0.0247393	0.527816	0.521661	0.30298
0.0403238	1.37111	down	Rv3324c	-0.67837	-0.461807	-0.319578	-0.157956	-0.125593	0.189833
0.00719008	1.37102	up	Rv3173c	0.491648	0.572323	0.376247	0.119973	0.0655575	-0.111077
0.439266	1.37095	up	Rv2086	-0.140624	0.00881028	0.643171	-0.559332	-0.931391	0.636544
0.00234465	1.37077	down	Rv3837c	0.0509443	0.0535493	-0.0368347	0.523533	0.548918	0.360183
0.0234806	1.37069	down	Rv1359	-0.191376	0.201238	-0.170779	0.406168	0.400076	0.39755
0.0644694	1.37063	up	Rv1340	-0.0338163	-0.0743499	0.247477	-0.703232	-0.289701	-0.232268
0.0440281	1.3703	up	Rv2335	0.0205708	-0.0205708	0.12638	-0.550646	-0.574508	-0.111938
0.0360485	1.3702	down	Rv2069	-0.403527	-0.670473	-0.427699	0.0865731	-0.283537	0.0584226
0.202766	1.3702	up	Rv0150c	0.588952	0.59693	-0.230879	-0.135947	0.0671015	-0.339297
0.0440506	1.37006	down	Rv2817c	-0.359489	0.154665	-0.0182366	0.353636	0.325496	0.460524
0.00237134	1.36998	down	Rv0881	-0.476811	-0.478482	-0.373924	0.124094	-0.043586	-0.0472696
0.316511	1.36932	down	Rv2122c	-0.966184	0.059113	-1.16989	-0.444615	-0.0591135	-0.212861
0.0160914	1.36906	down	Rv3058c	-0.0519595	-0.119426	-0.213062	0.283162	0.171065	0.520875
0.00301139	1.36891	down	Rv1362c	-0.101622	-0.216816	-0.0857768	0.431661	0.273592	0.249605
0.0535083	1.36885	up	Rv2551c	0.500297	0.459398	0.44728	0.131386	0.228583	-0.311893
0.245617	1.36876	down	Rv1758	-0.290359	-0.736688	-0.391076	-0.576231	0.472795	0.0439267
0.0917717	1.36873	down	MTB000024	-0.479119	-0.0254946	-0.0187039	0.0187039	0.331402	0.485078
0.197379	1.36856	up	Rv1026	-0.350302	0.247854	0.407982	-0.638563	-0.017509	-0.396363
0.0019572	1.36786	down	Rv0107c	-0.602527	-0.553421	-0.511343	-0.205446	-0.0971577	-0.00892568
0.00471054	1.36743	up	Rv3059	0.461812	0.386702	0.579839	0.127568	0.0114131	-0.0650287
0.0321294	1.36717	up	Rv0930	0.219796	0.0122108	-0.0786381	-0.310986	-0.615979	-0.273234
0.0225527	1.36651	down	Rv3072c	-0.445175	-0.118885	-0.50632	0.0271657	0.124156	0.129779
0.00389266	1.36621	up	Rv3275c	0.0210605	-0.135397	0.067184	-0.497403	-0.520096	-0.380188
0.0366639	1.3661	up	Rv2166c	0.582328	0.429026	0.610536	0.0643702	-0.128053	0.335379
0.0336044	1.36606	up	Rv0516c	-0.0861137	0.0740831	-0.131752	-0.590785	-0.246564	-0.656511
0.260711	1.36549	up	Rv3454	-0.0190692	-0.134366	0.895149	-0.279099	-0.340096	0.0126381
0.136294	1.36534	down	Rv0698	-0.212277	-0.115417	-0.820508	-0.122302	0.206463	0.115417
0.00430625	1.36523	down	Rv2051c	0.123984	0.00866628	-0.102716	0.38384	0.523042	0.470471
0.00404173	1.36464	down	Rv0499	-0.494403	-0.325449	-0.283377	0.147165	0.0843914	0.010762
0.00427259	1.36455	up	Rv2152c	0.334415	0.505408	0.435895	-0.126675	0.0757885	-0.0186748
0.000415531	1.3645	up	Rv2170	0.302706	0.322849	0.429617	-0.117564	-0.0996642	-0.0727043
0.0217605	1.36427	down	Rv3640c	-0.282217	-0.394855	-0.596374	0.181689	-0.08916	-0.0215926
0.0464828	1.3641	up	Rv1742	0.688167	0.307266	0.630268	0.285622	-0.0691688	0.0654004
0.0843174	1.36407	down	Rv2987c	-0.356248	-0.524168	-0.822684	-0.0491352	0.0809312	-0.391156
0.000425812	1.36374	up	Rv2015c	0.433342	0.438534	0.423963	-0.00224638	0.0485358	-0.0931659
0.00324582	1.36366	up	Rv3744	0.519812	0.307178	0.408268	-0.00180459	0.00173879	-0.107131
0.0270041	1.36328	up	Rv0829	0.350147	0.401644	0.170379	0.0292509	-0.100104	-0.348233
0.0699227	1.36308	up	Rv1292	0.341495	0.16092	0.0943272	0.0761802	-0.346064	-0.47397
0.00977992	1.36305	down	Rv2132	0.113792	0.137911	-0.0509858	0.632401	0.536671	0.372146
0.00655264	1.36292	down	Rv3460c	-0.313111	-0.572791	-0.497981	-0.0359211	-0.0671682	0.0593061
0.256721	1.36223	down	Rv0124	-0.0808957	0.0808957	-0.149113	0.845876	0.59084	-0.247913
0.0980709	1.36203	down	Rv0256c	-0.417791	-0.593497	-0.38158	-0.180913	-0.247873	0.373185
0.00735046	1.36196	up	Rv2326c	0.373013	0.428205	0.554418	-0.1061	0.136358	-0.0116682
0.000677142	1.36185	up	Rv0462	0.13875	-0.000985861	0.000985861	-0.391784	-0.412999	-0.39318
0.306818	1.36176	down	ETG05_36762	0.335647	-0.0111096	-0.409411	0.158335	0.0512621	1.04194
0.00621755	1.36171	down	Rv2531c	-0.1277	-0.0492418	0.0913026	0.527073	0.366561	0.357001
0.245657	1.36141	down	Rv2862A	0.00412869	0.656242	-0.419052	0.402833	0.717211	0.456591
0.00698557	1.36126	down	Rv2080	-0.202814	-0.359829	-0.174562	0.329815	0.143111	0.124709
0.122481	1.361	up	Rv1908c	0.326229	0.146829	0.00757551	-0.1524	-0.00863218	-0.692324
0.057534	1.36087	down	MTB000024	-0.293089	-0.139149	-0.07096	-0.0328403	0.419233	0.44401
0.00407399	1.36085	down	Rv0416	-0.177101	-0.0933425	-0.0415027	0.218638	0.36862	0.434335
0.240393	1.36057	up	Rv2370c	0.663903	-0.0652676	0.153589	-0.180283	-0.614579	0.214442
0.024931	1.36043	up	Rv1657	0.223763	0.314256	0.352237	-0.12246	-0.368348	0.0488615
0.00874468	1.36037	down	Rv2801A	-0.0216863	0.116463	-0.100327	0.572202	0.343919	0.410333
0.237729	1.35981	down	Rv3235	0.00999689	-0.258296	0.267875	0.399305	-0.00999689	0.960469
0.0227107	1.35962	down	Rv2419c	-0.526964	-0.409824	-0.338004	-0.168391	0.010711	0.212504
0.00796311	1.35947	down	Rv0100	-0.538194	-0.355196	-0.652398	-0.087359	-0.022974	-0.106325
0.122121	1.35926	up	Rv3366	0.108218	-0.322735	0.0709624	-0.203751	-0.821238	-0.447035
0.0111168	1.35916	down	Rv2756c	-0.00105834	-0.0590551	-0.168179	0.441491	0.463676	0.19469
0.0661359	1.35912	up	Rv1868	0.319897	0.154605	0.393567	-0.268942	-0.357014	0.166018
0.0019414	1.35884	up	Rv3255c	0.391371	0.431605	0.465131	-0.00333262	0.0811286	-0.11683
0.00924628	1.35861	up	Rv1884c	0.0986454	0.0487478	-0.0487478	-0.347837	-0.305807	-0.574116
0.423906	1.35822	up	Rv1325c	-0.013814	0.0912499	-0.353678	-0.841034	0.40379	-1.16414
0.03826	1.35816	up	Rv3038c	0.581436	0.423072	0.201145	0.0858664	0.0191951	-0.224378
0.153718	1.35755	down	MTB000040	-0.937712	-0.45168	-0.487053	-0.406745	-0.35348	0.206789
0.077914	1.35715	down	MTB000010	-0.741368	-0.541131	-0.182476	-0.181038	-0.0874548	0.125243
0.0296192	1.35711	down	Rv2902c	-0.235458	-0.185151	-0.00632048	0.122143	0.262404	0.510142
0.127161	1.35707	down	Rv2438A	-0.295471	0.0152073	-0.763153	0.0688977	0.166563	0.0426025
0.0669763	1.35685	up	Rv3068c	0.332511	0.345957	0.119853	-0.128503	0.0779822	-0.471956
0.00500564	1.35685	down	Rv2777c	-0.417606	-0.407578	-0.392141	-0.0605764	-0.025816	0.189849
0.0925433	1.35675	up	Rv0357c	-0.0448532	0.0232906	0.0294251	-0.606411	-0.664348	-0.0418406
0.0160988	1.35644	up	Rv3582c	0.264207	0.18166	0.237366	-0.424569	-0.0814762	-0.130204
0.236907	1.35619	down	MTB000055	-0.427752	-0.390234	-0.00248337	0.152598	-0.321632	0.667233
0.295387	1.3559	down	Rv3113	-0.93465	-0.435536	-0.247389	-0.0444553	-0.648892	0.393525
0.102014	1.35547	down	Rv1515c	-0.543565	-0.751493	-0.445794	-0.00515747	-0.511185	0.0918846
0.387881	1.35513	down	Rv0519c	-0.40501	-0.033129	-1.45795	-0.400731	0.102605	-0.282682
0.0756673	1.35507	down	Rv0479c	0.244824	0.0598242	-0.109605	0.68873	0.621055	0.200348
0.0459448	1.35504	down	Rv1824	-0.397675	-0.291025	-0.56909	0.265185	-0.0306554	-0.177315
0.0105386	1.35487	down	Rv0110	-0.43708	-0.380314	-0.626663	0.00502539	0.0307679	-0.165393
0.277666	1.35476	down	Rv3738c	-0.641136	-0.450577	-0.298282	-0.0120401	-0.611227	0.547385
0.132902	1.35472	down	Rv2543	-0.0439539	0.134109	-0.0248961	0.572169	0.0248961	0.78218
0.039844	1.35468	down	Rv1196	0.38942	0.230977	0.165994	0.672272	0.937683	0.49029
0.0547501	1.35433	down	Rv0892	-0.517007	-0.50586	-0.380103	0.0811608	-0.339506	0.168101
0.0153215	1.35428	up	Rv2553c	0.281955	0.453822	0.415937	-0.231524	0.0892954	-0.0186405
0.0784065	1.35427	up	Rv1488	0.56318	0.55769	0.417793	-0.028688	0.425666	-0.170866
0.0520962	1.35418	up	Rv3429	0.589423	0.542326	0.569099	0.115237	-0.138894	0.412261
0.135307	1.35376	down	MTB000009	-0.60473	-0.520412	-0.459864	-0.0490577	-0.509645	0.284608
0.00835468	1.35369	down	Rv3580c	-0.508088	-0.382771	-0.517464	-0.144898	0.119785	-0.0725343
0.265319	1.35334	down	MTB000055	-0.572107	-0.421377	-0.007339	0.137531	-0.419347	0.590558
0.223262	1.35288	down	Rv3547	0.0686336	0.00530815	-0.417602	0.509387	0.650219	-0.195163
0.000607807	1.35286	down	Rv0207c	-0.0276871	-0.0755086	0.0276871	0.344816	0.445309	0.442408
0.0482844	1.35251	down	Rv0355c	-0.0311704	0.134708	0.000270367	0.441735	0.736877	0.232109
0.159256	1.35196	down	Rv0488	-0.362916	-0.434168	-0.888999	0.00854778	0.113764	-0.503236
0.103321	1.35185	down	MTB000010	-0.761752	-0.58531	-0.162098	-0.20449	-0.139287	0.139436
0.0112381	1.35182	up	Rv2043c	0.607687	0.481339	0.346336	0.113763	0.0971088	-0.080224
0.0201084	1.35151	up	Rv2752c	0.260824	0.371825	0.541501	-0.207763	0.0252299	0.0529733
0.0530441	1.35148	down	Rv3618	-0.0276256	-0.0167818	0.0125461	0.624958	0.1092	0.537589
0.00581167	1.35113	down	Rv1857	-0.527607	-0.268248	-0.416968	-0.000352383	0.000352383	0.0896826
0.00305327	1.35089	down	Rv1413	0.00552344	-0.206763	-0.177798	0.292883	0.333825	0.295995
0.0138936	1.35055	down	Rv3048c	-0.403576	-0.497694	-0.603977	0.0320866	0.00266957	-0.239355
0.251478	1.35051	down	MTB000055	-0.443412	-0.365876	0.0102768	0.220199	-0.362595	0.643888
0.000407949	1.35049	down	Rv2332	-0.382082	-0.393152	-0.42817	0.0551345	0.0826891	-0.0407798
0.156773	1.35031	up	Rv2659c	0.568186	0.506803	0.869149	0.0999849	-0.0999849	0.644253
0.143948	1.35024	down	Rv1265	0.14155	0.0127242	-0.289093	0.547261	0.630281	-0.0127242
0.0473217	1.35014	up	Rv1287	-0.00917101	-0.0904827	0.11589	-0.368876	-0.695511	-0.218693
0.0774866	1.34978	down	Rv2431c	-0.243263	-0.22417	-0.192078	0.249409	-0.120037	0.509289
0.12844	1.34972	down	Rv1053c	0.0494771	0.303996	-0.354567	0.2004	0.493598	0.602897
0.146431	1.34954	down	MTB000009	-0.57837	-0.519652	-0.475019	-0.0144749	-0.53827	0.277122
0.013631	1.34905	up	Rv0580c	0.463579	0.348171	0.453377	0.00826168	0.145755	-0.184717
0.0515251	1.34839	up	Rv3566c	0.178076	0.324521	0.502101	-0.221999	-0.222587	0.155576
0.195232	1.34838	down	MTB000075	-0.323935	-0.284513	-0.861994	0.204197	0.0835447	-0.464519
0.240825	1.34804	down	Rv1632c	-0.130214	-0.248904	0.0631888	0.356444	-0.208156	0.828364
0.0401305	1.34799	down	Rv3355c	0.0366502	-0.105344	-0.224998	0.346649	0.537631	0.11447
0.00174481	1.34786	down	Rv0217c	-0.505892	-0.426756	-0.462742	0.052521	-0.130996	-0.0248878
0.00152471	1.34773	up	Rv1416	0.547265	0.444764	0.41558	0.00953341	0.116005	-0.00953341
0.0130739	1.34744	up	Rv1336	0.350198	0.365812	0.508609	-0.187126	0.00999355	0.111103
0.276858	1.3473	down	Rv1507A	0.028224	-0.672311	-1.04095	-0.028224	-0.401712	0.0351009
0.0158287	1.34716	up	Rv1328	-0.0204983	0.0760474	-0.0342064	-0.329251	-0.314377	-0.624798
0.0330935	1.34696	down	Rv2489c	-0.462642	-0.522848	-0.307259	-0.0973089	-0.140244	0.233939
0.0975212	1.34679	down	Rv3177	-0.531774	-0.0270419	-0.225003	0.0270417	0.0397639	0.437952
0.00718793	1.34647	down	Rv1143	-0.480185	-0.403675	-0.281213	-0.03332	-0.00812006	0.163911
0.0892092	1.34638	up	Rv2702	0.353795	0.252241	0.0386476	-0.124415	0.0215445	-0.539695
0.00527393	1.3463	down	Rv3169	-0.335722	-0.489637	-0.433404	0.108778	-0.108668	0.0281367
0.426202	1.3461	up	Rv1243c	0.466917	0.527749	-0.0264506	-0.299372	0.754815	-0.773591
0.0120133	1.34607	down	Rv1322	0.0369906	-0.0117655	-0.259187	0.328883	0.419693	0.303707
0.0258227	1.34597	down	Rv2201	-0.427798	-0.404625	-0.357173	0.0181546	-0.172104	0.250306
0.00559335	1.34565	down	Rv1643	-0.249179	-0.463094	-0.456223	-0.0122304	0.0200849	0.108573
0.0477942	1.34557	up	Rv1880c	0.608198	0.485772	0.309869	0.0912099	0.225328	-0.197357
0.120391	1.34556	up	Rv2868c	0.444651	0.441659	0.732631	-0.10201	-0.0644474	0.500774
0.315825	1.3453	down	Rv0397	0.0755208	-0.0500224	-0.00184798	0.130001	0.00184798	1.17558
0.11202	1.34527	up	Rv2996c	0.213312	0.025758	-0.207979	-0.337631	-0.168078	-0.746898
0.0173169	1.34518	up	Rv3760	0.325665	0.212755	0.53728	0.0371513	-0.136106	-0.108747
0.106088	1.34516	up	Rv0652	0.171798	0.0100906	-0.0931652	-0.433647	-0.0515773	-0.709396
0.00246834	1.34504	up	Rv2841c	0.516892	0.333474	0.422955	-0.0639267	-0.000304222	0.0545988
0.0648601	1.34494	down	Rv2585c	-0.485116	-0.258063	0.00589085	0.343062	0.0238724	0.178406
0.066077	1.34477	up	Rv3678c	0.0392811	-0.0146577	0.0325935	-0.664461	-0.088095	-0.472308
0.000104596	1.34469	down	Rv3036c	0.00970507	-0.0618267	-0.00658369	0.417921	0.431487	0.373696
0.00858669	1.34458	down	Rv0496	-0.291103	-0.12325	-0.088459	0.140126	0.284282	0.354236
0.0772405	1.34432	up	Rv2681	0.342671	0.397172	-0.0059166	-0.0232539	-0.0857902	-0.437674
0.00390957	1.34386	down	Rv3695	0.0100913	-0.0126562	-0.00865412	0.305298	0.412514	0.550109
0.120472	1.34374	down	MTB000065	-0.733313	-0.404387	-0.235561	-0.155989	-0.224335	0.285831
0.339145	1.34331	down	Rv3776	-0.397832	-0.129173	0.212121	0.213278	-0.225671	0.974882
0.00285362	1.34326	up	Rv0377	0.430079	0.446374	0.520101	-0.0589662	0.145441	0.0328803
0.0479447	1.34316	up	Rv2448c	0.0423155	0.106316	-0.0826416	-0.440567	-0.143925	-0.626423
0.132873	1.34309	down	MTB000010	-0.789632	-0.603399	-0.149089	-0.257325	-0.156837	0.148703
0.000398318	1.34307	down	Rv1639c	-0.0359809	-0.0277627	0.0277627	0.467755	0.420243	0.352628
0.00401014	1.34305	down	Rv3479	-0.437233	-0.424421	-0.407055	-0.0681314	0.144639	-0.0686626
0.323991	1.34299	down	MTB000009	-0.720174	-0.576463	-0.305622	-0.0777116	-0.744556	0.496349
0.117661	1.34294	down	MTB000065	-0.723812	-0.347672	-0.169956	-0.12424	-0.129068	0.288067
0.084445	1.34275	down	Rv0362	-0.15696	-0.286432	-0.758681	0.0943859	-0.0156863	-0.00519729
0.257367	1.34272	up	Rv0080	0.323086	0.52887	0.363264	-0.640488	0.393741	0.186502
0.0236772	1.34257	up	Rv2927c	0.574657	0.459258	0.41823	0.249668	-0.131286	0.0587616
0.0669324	1.34244	down	Rv0157	-0.433724	-0.301004	-0.666234	-0.109057	0.213284	-0.230627
0.384483	1.34236	down	Rv3098c	0.136435	-0.458236	-1.35721	-0.0755043	-0.187862	-0.141334
0.124747	1.34225	up	Rv3225c	0.0786526	0.134818	0.209378	-0.59677	0.130355	-0.384704
0.0452204	1.34211	up	Rv2035	0.58897	0.442536	0.284585	0.0910649	0.170131	-0.218603
0.0249741	1.34181	down	Rv2459	-0.0113921	-0.240824	0.00413752	0.517287	0.207137	0.300038
0.0275678	1.34125	down	Rv2427A	-0.453874	-0.10836	-0.394762	0.00802755	0.0771141	0.228588
0.249409	1.3412	down	MTB000055	-0.431533	-0.355281	0.00158548	0.214936	-0.355983	0.62639
0.247775	1.34101	down	Rv2385	-0.507986	-0.201183	0.291285	0.224611	-0.0452859	0.672758
0.315721	1.34039	down	MTB000009	-0.71826	-0.493897	-0.321605	-0.0262895	-0.724435	0.484914
0.107938	1.34021	down	Rv2763c	-0.445913	-0.230378	-0.684497	-0.127712	0.276118	-0.241813
0.0836951	1.34012	up	Rv2349c	0.405341	0.147572	0.422053	0.00664711	-0.414146	0.115389
0.0755432	1.33987	up	Rv3559c	0.00395274	0.218735	0.119645	-0.563224	0.00270581	-0.363423
0.019607	1.3398	up	Rv1396c	0.294623	0.326427	0.0442514	-0.250686	-0.0664005	-0.283658
0.309229	1.33971	down	Rv0962c	-1.22435	-0.0317419	-0.736277	-0.309855	-0.385732	-0.0310161
0.088767	1.3397	up	Rv1019	0.318869	0.564477	0.430252	-0.301844	0.30016	0.0495391
0.0116418	1.33944	up	Rv2867c	0.520338	0.497924	0.506577	-0.0108476	0.277601	-0.00681734
0.017085	1.33921	down	Rv3671c	-0.264144	-0.277795	-0.481472	-0.0182333	0.240739	0.0182333
0.0072759	1.33898	up	Rv2828A	0.455887	0.276122	0.419432	-0.163303	0.027472	0.0238557
0.0186794	1.33882	down	Rv1887	-0.412594	-0.592971	-0.3903	-0.175341	-0.0841188	0.126493
0.0213606	1.3381	down	Rv2690c	-0.121147	-0.161424	-0.342121	0.278883	0.327094	0.0298977
0.162439	1.33789	down	Rv3353c	0.25588	0.339897	-0.0460095	0.815361	0.82272	0.171565
0.208331	1.33772	up	Rv3441c	-0.210364	0.0295992	0.443569	-0.738546	-0.174795	-0.083199
0.0183122	1.33768	down	Rv3896c	-0.451885	-0.468939	-0.378166	0.175496	-0.188994	-0.0262983
0.00246439	1.33698	down	Rv1153c	-0.043767	-0.198651	-0.102515	0.325707	0.222618	0.363683
0.0845457	1.33694	up	Rv3244c	0.386818	0.361864	0.532137	-0.31009	0.0377884	0.296323
0.00477099	1.33686	down	Rv2801A	0.0468922	0.09653	-0.0918055	0.462877	0.343273	0.502027
0.0538165	1.33686	up	Rv0659c	0.422633	0.277918	0.647975	0.0626082	-0.176077	0.205437
0.101223	1.33685	down	MTB000010	-0.752106	-0.575479	-0.189342	-0.24051	-0.138124	0.118212
0.047194	1.33671	down	Rv3648c	-0.433538	-0.417729	-0.703546	-0.025878	0.0523481	-0.325211
0.0914108	1.33645	up	Rv3437	0.823835	0.41445	0.329683	0.312743	0.0699713	-0.0699713
0.211626	1.33602	down	Rv3090	-0.482473	-0.746038	-0.181017	-0.174543	-0.373067	0.391908
0.137208	1.33589	down	Rv3902c	-0.441175	-0.310409	0.180655	0.257413	0.00266433	0.422407
0.165721	1.33586	down	MTB000009	-0.619412	-0.503655	-0.420353	-0.033098	-0.540405	0.283387
0.000770387	1.3357	up	Rv0724	0.369702	0.348288	0.414127	-0.120676	0.0133438	-0.0133438
0.0296675	1.33568	down	Rv3736	0.0560489	-0.262223	-0.256628	0.4026	0.198746	0.188582
0.162676	1.33546	up	Rv0846c	0.571428	0.40527	0.660663	0.230762	-0.315519	0.470102
0.0224624	1.33532	down	Rv1085c	-0.471129	-0.373837	-0.377933	0.0361605	-0.194541	0.187046
0.14821	1.33519	up	Rv0445c	-0.249593	-0.340641	0.155492	-0.87224	-0.552303	-0.261343
0.250995	1.33495	up	Rv2422	0.214874	0.434051	-0.197008	-0.764099	0.0167286	-0.0510561
0.0634254	1.33442	down	Rv0825c	-0.187301	-0.475716	-0.125582	0.318401	-0.0862548	0.227904
0.0917623	1.33384	down	Rv2768c	-0.344636	-0.309482	-0.661314	-0.00942421	0.232139	-0.291404
0.00304339	1.33359	up	Rv1658	0.0331845	-0.0379333	0.0926471	-0.359947	-0.31067	-0.487422
0.184442	1.33308	down	Rv2148c	-0.511719	-0.163648	0.323136	0.129386	0.31717	0.445508
0.00482125	1.33286	up	Rv1696	0.418815	0.390664	0.516936	-0.0565004	-0.0104818	0.149823
0.0289908	1.33281	up	Rv0040c	0.552179	0.289237	0.363866	0.160609	-0.0254455	-0.173305
0.243163	1.33259	down	MTB000055	-0.387709	-0.352626	0.000511646	0.235754	-0.34134	0.608458
0.051263	1.33254	down	Rv2765	0.0100665	-0.216243	-0.054194	0.415889	0.503302	0.0629778
0.0248074	1.33253	up	Rv0619	0.433534	0.629304	0.238349	-0.0390224	0.0152748	0.0824404
0.000542693	1.33251	up	Rv2617c	0.0126276	0.0197721	0.0466204	-0.410849	-0.442121	-0.310453
0.173195	1.33238	down	Rv3196	-0.12306	-0.247793	-0.916278	0.0690098	-0.0775285	-0.0365863
0.0557414	1.33226	down	Rv1904	-0.214245	-0.182585	-0.337629	0.329031	0.303809	-0.125686
0.0393868	1.33223	down	Rv2739c	-0.529246	-0.390422	-0.421465	-0.288284	0.0449231	0.143762
0.32653	1.33217	down	MTB000020	-0.311987	-0.14163	0.368297	0.117817	0.0367753	1.00141
0.174821	1.33216	down	MTB000040	-0.871961	-0.521838	-0.427215	-0.480581	-0.318703	0.219579
0.0336766	1.33203	up	Rv1905c	0.34988	0.59219	0.547238	-0.0828147	0.282706	0.048533
0.200018	1.33184	down	MTB000075	-0.306792	-0.307371	-0.886709	0.149292	0.048666	-0.458575
0.0818875	1.33175	down	Rv0434	-0.0277145	-0.0660326	-0.390649	0.380803	0.396386	-0.0216143
0.0569918	1.33171	down	MTB000062	-0.313927	-0.169733	-0.384637	-0.0196846	-0.0177553	0.408993
0.184891	1.33162	down	Rv3636	-0.856345	-0.318354	-0.436889	-0.497279	0.187946	-0.062722
0.408538	1.33142	down	Rv2231A	-0.889538	-0.145046	-0.458074	-0.109212	-0.751378	0.606826
0.0119714	1.33133	down	Rv3458c	-0.318101	-0.42926	-0.524907	-0.110528	0.131564	-0.0547061
0.108501	1.33123	down	MTB000010	-0.758049	-0.515499	-0.149897	-0.194762	-0.111352	0.120963
0.322336	1.33079	down	MTB000020	-0.303278	-0.112274	0.376674	0.160736	0.03387	1.00337
0.22245	1.33075	down	MTB000055	-0.409555	-0.315491	0.00940514	0.199653	-0.281957	0.60338
0.276756	1.33061	down	MTB000012	-0.348979	-0.204053	0.393706	0.169557	0.0796313	0.827756
0.00554548	1.33048	down	Rv1616	0.192669	0.0184023	0.0388429	0.588751	0.488192	0.408807
0.176898	1.3304	down	Rv0420c	-0.19099	-0.338903	-0.87903	0.166369	-0.0250516	-0.314654
0.00269472	1.33033	down	Rv3492c	-0.422124	-0.442616	-0.393601	-0.0913672	0.109914	-0.0415378
0.0543333	1.33016	down	Rv3646c	-0.244468	-0.464001	-0.448696	0.0822117	-0.231493	0.226917
0.185845	1.33013	down	Rv3875	0.537402	0.354071	-0.12438	0.934495	0.704931	0.362377
0.194995	1.32997	down	Rv3021c	-0.26753	0.0175221	-0.163993	-0.204892	0.379577	0.645505
0.0267177	1.32959	down	Rv1079	-0.482238	-0.386219	-0.548593	0.0171819	0.0781465	-0.279434
0.0614668	1.32956	down	Rv3401	-0.317918	-0.304206	-0.605314	0.226417	-0.207939	-0.0130627
0.0166471	1.32863	up	Rv2169c	0.300205	0.394407	0.341316	-0.0389128	0.0939341	-0.248922
0.0535252	1.3286	down	Rv0291	-0.172263	-0.103952	0.116409	0.153326	0.336376	0.580208
0.265744	1.32845	down	MTB000055	-0.414444	-0.395718	-0.00879097	0.191188	-0.387213	0.606317
0.0547738	1.32834	down	Rv3867	0.219729	0.0906515	-0.0226817	0.549366	0.714942	0.252265
0.132033	1.32831	up	Rv3546	-0.141468	0.135697	0.164815	-0.434245	0.0109973	-0.646468
0.0282507	1.32811	up	Rv3605c	0.443363	0.630512	0.306625	0.101497	0.152377	-0.101497
0.0651626	1.328	down	Rv0375c	-0.175795	-0.0723512	-0.231298	0.064697	0.55824	0.125373
0.46804	1.32791	down	Rv1737c	-1.1682	0.408139	-0.572203	-0.338166	-0.16689	0.400277
0.0225991	1.32756	down	Rv0076c	-0.347632	-0.467608	-0.486211	0.159687	-0.202614	-0.0321958
0.173004	1.32746	up	Rv2615c	0.101772	0.0055294	-0.231493	-0.554063	-0.0171356	-0.778987
0.0384114	1.32704	down	Rv1728c	-0.467264	-0.105069	-0.372606	0.0816906	-0.0378034	0.235798
0.0136091	1.32678	down	Rv2916c	-0.0260122	0.0260122	-0.217847	0.394969	0.400496	0.210461
0.0501511	1.32665	down	Rv0155	-0.500369	-0.581007	-0.332393	-0.15632	-0.222707	0.188635
0.0565322	1.32627	up	Rv2197c	0.209387	0.308709	-0.0683293	-0.261054	-0.0759597	-0.43535
0.126906	1.32614	up	Rv0320	-0.0249968	0.00468397	0.582202	-0.0786767	-0.240961	-0.340174
0.0106265	1.3256	up	Rv0272c	0.341923	0.318708	0.595946	0.0117121	0.0366421	-0.0117121
0.276503	1.32549	down	MTB000062	-0.397879	-0.408102	-0.176392	-0.0649085	-0.378196	0.680316
0.0268281	1.32537	down	Rv1893	-0.236097	-0.355464	-0.35988	0.233845	0.16457	-0.130686
0.00313933	1.32533	down	Rv2457c	-0.127069	-0.012548	0.0125484	0.277365	0.440356	0.374266
0.0127423	1.32506	down	Rv2775	-0.271828	-0.409591	-0.41195	0.203123	-0.00969315	-0.0686302
0.315552	1.32505	down	MTB000012	-0.344461	-0.197053	0.42584	0.155077	0.0549507	0.89244
0.131244	1.32486	down	Rv0401	-0.0370913	0.0370913	-0.120032	0.302546	0.756173	0.0387859
0.0750066	1.32482	down	Rv2120c	-0.336135	-0.482559	-0.614276	0.193627	-0.0857844	-0.323431
0.153414	1.32463	up	Rv1310	-0.0238457	0.0345111	-0.045311	-0.747014	0.0238457	-0.528255
0.0821801	1.32462	up	Rv1422	0.0938044	0.0242729	0.393443	-0.481352	-0.204872	-0.0189948
0.0722048	1.32434	down	Rv0011c	-0.547621	-0.514717	-0.216149	8.96454e-05	-0.254905	0.192144
0.376104	1.32428	up	Rv2980	0.0505142	0.0656543	0.319147	-0.395472	-0.871498	0.486658
0.165931	1.32415	down	MTB000009	-0.615796	-0.484705	-0.43524	-0.0638433	-0.530687	0.273978
0.0246121	1.32411	down	Rv3490	0.0500541	-0.28628	-0.0470681	0.422754	0.232484	0.276523
0.109658	1.3241	down	Rv0771	-0.177537	-0.218887	-0.468573	0.372581	0.196478	-0.219023
0.00738481	1.32371	down	Rv3295	-0.000519276	0.00403214	0.0388837	0.396699	0.566316	0.293132
0.143342	1.32343	up	Rv0977	0.429952	0.308431	-0.00289035	0.203543	-0.338985	-0.341912
0.00803286	1.32328	up	Rv2631	0.514369	0.409855	0.250808	-0.073206	0.0153503	0.020525
0.0166019	1.32316	down	Rv1689	-0.402646	-0.345287	-0.618629	0.048912	-0.048912	-0.15461
0.264657	1.32314	up	Rv2307B	0.366898	0.783597	0.837408	0.156077	0.776015	-0.156077
0.00297476	1.32279	down	Rv0370c	-0.277772	-0.402084	-0.411598	0.119304	-0.0377793	0.0377793
0.0318439	1.32238	down	Rv1615	0.208892	0.101613	-0.0963659	0.631617	0.460132	0.331808
0.353938	1.32202	down	Rv1917c	-0.642817	0.313644	-0.773104	0.133829	-0.303684	0.275805
0.000256137	1.32196	down	Rv2375	-0.0808165	-0.000780821	-0.066253	0.314433	0.355749	0.389993
0.139715	1.32179	down	Rv3403c	-0.184875	-0.331628	-0.18143	0.164741	-0.196774	0.541582
0.0767429	1.32172	down	Rv0656c	0.353939	0.253466	-0.164493	0.619693	0.430417	0.60005
0.00309156	1.32116	down	Rv1470	-0.0304103	-0.140326	0.0304103	0.41666	0.284828	0.363609
0.160635	1.32098	up	Rv0662c	0.468432	0.425941	0.543848	-0.126896	-0.178547	0.538827
0.000952356	1.32092	down	Rv1175c	-0.416346	-0.36662	-0.438154	0.0709517	-0.0185664	-0.068877
0.357778	1.32078	up	Rv3201c	-0.185465	0.29926	-0.152158	-0.330606	0.152158	-1.06409
0.127886	1.32062	down	Rv1507c	-0.693057	-0.633383	-0.16234	-0.13709	-0.287868	0.139836
0.0468189	1.32014	up	Rv2458	0.452742	0.314974	0.404285	-0.0673246	0.247383	-0.210114
0.133549	1.3201	up	Rv3917c	0.21273	0.0298517	-0.0298517	-0.0687292	-0.196749	-0.723747
0.367182	1.31986	down	EQC	0.088007	0.308628	-0.835667	0.325999	0.524133	-0.0880075
0.0796606	1.31981	up	Rv2781c	0.0511119	0.0405376	-0.112224	-0.417182	-0.120023	-0.684376
0.133395	1.31942	down	MTB000010	-0.756547	-0.580646	-0.152583	-0.244827	-0.173942	0.128721
0.262005	1.3194	up	Rv1768	0.293388	0.29399	-0.0506058	-0.329267	0.316433	-0.650035
0.282062	1.31906	down	Rv0399c	-0.244306	-0.141216	0.463698	0.226705	0.158374	0.891624
0.0639919	1.31899	down	Rv1921c	-0.0353756	-0.138394	-0.330422	0.081255	0.119682	0.49318
0.0629579	1.31889	down	Rv1147	-0.535706	-0.141733	-0.0500574	0.102467	0.117114	0.25088
0.0187255	1.31843	down	Rv3851	-0.494882	-0.531787	-0.652192	-0.259552	0.0248163	-0.247671
0.048273	1.31774	up	Rv0201c	0.1378	-0.0156486	0.30565	-0.358911	-0.365945	-0.041528
0.0683072	1.31754	up	Rv3160c	0.452391	0.318329	0.433221	-0.0395095	0.290747	-0.240839
0.0113772	1.31705	up	Rv3769	0.432575	0.488399	0.41208	0.00715256	0.213003	-0.0790434
0.0403009	1.31699	down	MTB000032	-0.462012	-0.139942	-0.22181	0.179376	-0.0556572	0.244252
0.178626	1.31681	down	DCP_22_7	-0.132398	0.381462	-0.157412	0.143386	0.728165	0.411241
0.00429549	1.31657	down	Rv2985	-0.353116	-0.387681	-0.523374	0.0448856	-0.0130582	-0.10566
0.113478	1.3165	down	Rv0611c	0.00970888	0.0106192	-0.102334	0.754856	0.17138	0.181894
0.0310926	1.31649	down	Rv0222	-0.418468	-0.283179	-0.561611	-0.193367	0.120365	-0.000169754
0.0127569	1.31644	down	Rv1864c	0.187716	-0.0222487	0.0419407	0.548878	0.518569	0.329874
0.0460882	1.31639	up	Rv2539c	0.455599	0.34499	0.356101	-0.168324	0.256191	-0.120934
0.00239429	1.31636	down	Rv2129c	-0.122006	-0.0542223	0.0542223	0.311718	0.350992	0.404945
0.0286662	1.31625	up	Rv2888c	0.0267437	0.0588014	-0.0393574	-0.608917	-0.241555	-0.292645
0.0403405	1.31609	down	Rv1251c	-0.16853	-0.30245	-0.507317	0.246974	-0.0297482	-0.00674605
0.255083	1.316	down	MTB000072	-0.973736	-0.407608	-0.055913	-0.116363	-0.29416	0.161746
0.314902	1.31562	down	MTB000012	-0.377309	-0.221508	0.4115	0.125054	0.0509682	0.823886
0.658915	1.31522	down	Rv3272	0.248893	0.0569384	0.762685	0.0572669	-0.156237	2.3534
0.00317195	1.31521	up	Rv2583c	0.306416	0.339243	0.484192	-0.0344896	0.0395412	-0.0610704
0.0654923	1.31493	up	Rv2961	0.388502	0.569359	0.140883	0.127503	-0.0107358	-0.202965
0.0550553	1.31464	up	Rv0866	0.0242586	0.236892	-0.07726	-0.505009	-0.116722	-0.378371
0.255526	1.31448	up	Rv2063	0.501163	0.53036	-0.190474	0.0685239	0.0667033	-0.477653
0.149168	1.31439	down	Rv2862A	0.0931368	0.426048	-0.33716	0.440348	0.447711	0.477153
0.0171221	1.31434	down	Rv3831	0.234389	0.121628	-0.0441341	0.61454	0.418679	0.461668
0.118192	1.31414	down	MTB000065	-0.689318	-0.422345	-0.166821	-0.110171	-0.206247	0.220299
0.0542732	1.31395	down	Rv1146	-0.502564	-0.210356	-0.677409	-0.031163	-0.00374913	-0.173679
0.0622737	1.31336	up	Rv2024c	0.0792179	0.205139	-0.0805497	-0.209036	-0.183855	-0.583105
0.210504	1.31333	up	Rv1452c	0.730036	0.498924	0.213135	-0.0401809	0.511458	-0.208868
0.0321793	1.3132	up	Rv0576	-0.182599	0.0796526	0.146339	-0.446286	-0.24017	-0.449419
0.086164	1.31294	down	Rv1718	-0.198352	-0.165332	-0.671993	-0.00103879	-0.0179229	0.161674
0.28491	1.31288	down	MTB000062	-0.45094	-0.446066	-0.169812	-0.0944219	-0.412104	0.617919
0.157977	1.31283	up	Rv0299	0.279835	0.191507	0.532283	-0.112	-0.378231	0.315827
0.00653632	1.31269	down	Rv2786c	-0.0521817	-0.0180936	-0.198942	0.316183	0.384151	0.208027
0.109866	1.3125	down	MTB000065	-0.640509	-0.357728	-0.155862	-0.130985	-0.113738	0.267568
0.123689	1.31235	down	Rv0087	-0.497643	-0.09343	-0.757013	-0.171641	0.0178113	-0.0178113
0.0433356	1.31213	down	Rv3014c	-0.64687	-0.38329	-0.455294	-0.315268	0.0457115	-0.0401754
0.102431	1.31189	up	Rv2909c	0.0581121	0.102485	-0.160588	-0.552002	-0.0581121	-0.56482
0.0257831	1.31155	up	Rv1350	0.280502	0.42875	0.364691	0.115986	0.018918	-0.23478
0.242079	1.31152	down	MTB000012	-0.434746	-0.185794	0.281056	0.10125	0.0688796	0.664103
0.0559641	1.31141	up	Rv3342	-0.00625491	0.00625491	0.28307	-0.403622	-0.414193	-0.0724723
0.0803556	1.31139	up	Rv0571c	0.124222	0.362867	-0.0111942	-0.289384	-0.4192	0.0111942
0.0364461	1.31139	down	MTB000032	-0.417683	-0.215329	-0.304555	0.139433	-0.13863	0.234911
0.0440019	1.31125	down	Rv2528c	-0.265888	-0.28821	-0.580284	0.0263209	0.159386	-0.147265
0.112454	1.31114	up	Rv3816c	0.692639	0.449835	0.107704	0.186961	0.0201316	-0.129379
0.022821	1.31076	up	Rv0273c	0.274591	0.371199	0.443235	0.0684843	0.0705667	-0.221232
0.0461947	1.31075	down	Rv2076c	-0.397533	-0.330994	-0.120985	0.158416	-0.100913	0.264168
0.020267	1.31059	down	Rv0069c	-0.494698	-0.426556	-0.322657	-0.0966206	-0.134565	0.157927
0.104649	1.31054	down	Rv3833	0.00178289	-0.245833	0.0448136	0.504102	-0.00178289	0.468912
0.00138975	1.31046	down	Rv3571	-0.0555687	-0.0447416	0.0564265	0.385041	0.429221	0.312059
0.00497812	1.31023	up	Rv1397c	0.458366	0.385658	0.477272	0.0176363	-0.0394859	0.173677
0.0264995	1.31018	down	Rv3254	0.0510418	0.00689197	-0.103493	0.582218	0.276262	0.26524
0.198668	1.31009	up	Rv0385	0.110417	0.49013	0.594564	-0.110417	-0.27351	0.410025
0.0980204	1.30981	up	Rv0414c	0.271186	0.191223	0.488583	-0.0448265	0.186216	-0.35848
0.00388211	1.30957	down	Rv2952	-0.362438	-0.396692	-0.528578	-0.00928068	0.00928068	-0.120428
0.050885	1.30911	down	Rv0405	-0.368068	-0.254858	-0.620087	-0.194569	0.114934	0.00236464
0.132454	1.30908	down	Rv1560	0.0156724	0.291395	-0.0670469	0.412656	0.796253	0.196768
0.0042887	1.309	up	Rv1260	0.081367	-0.0294189	0.0294189	-0.251358	-0.382678	-0.450007
0.00280537	1.309	down	Rv0739	-0.234827	-0.0953927	-0.17794	0.263072	0.261722	0.132444
0.0281708	1.30894	down	Rv3489	0.0164399	0.0877657	-0.0328021	0.243914	0.619024	0.37367
0.161209	1.30835	up	Rv1379	-0.292413	-0.083066	0.205639	-0.545834	-0.681414	-0.105834
0.0138021	1.30812	down	Rv3911	0.105227	-0.115831	-0.174554	0.380716	0.258004	0.338608
0.00486171	1.3079	down	Rv1343c	0.00842714	0.0349875	-0.0533557	0.380495	0.495539	0.275773
0.00850719	1.30697	up	Rv2063A	0.525416	0.427215	0.363682	0.0743594	-0.0690298	0.152291
0.0143267	1.3069	down	Rv3134c	-0.46831	-0.209881	-0.448711	0.0144644	-0.0644846	0.0815487
0.001268	1.30689	up	Rv2009	0.117169	0.190027	0.155313	-0.274487	-0.146296	-0.275106
0.213077	1.30681	up	Rv0833	-0.285021	0.546814	-0.0530925	-0.235576	-0.479628	-0.234252
0.137405	1.30642	down	Rv1345	-0.235085	-0.0493538	0.0601666	-0.00864959	0.294582	0.646641
0.000839452	1.30628	up	Rv2639c	0.450665	0.403983	0.400388	0.0920677	0.0488377	-0.0422535
0.0177369	1.30615	down	Rv1054	-0.183117	-0.240988	-0.43025	0.0254724	0.230533	0.0456121
0.0801498	1.30603	up	Rv3238c	0.392962	0.259594	0.210998	0.11629	-0.00716639	-0.401138
0.154665	1.30596	up	Rv0366c	0.748462	0.61854	0.168663	0.0646017	-0.0646019	0.38033
0.0912145	1.30547	down	Rv0682	-0.366581	-0.421299	-0.643181	-0.113759	0.18034	-0.34393
0.00533548	1.30541	up	Rv3609c	0.419474	0.292047	0.40518	-0.115242	-0.00377226	0.0821986
0.052024	1.3054	down	MTB000032	-0.47465	-0.127317	-0.268695	0.111473	-0.0829711	0.254312
0.0497831	1.3054	down	Rv1568	-0.654582	-0.246276	-0.434792	-0.203893	-0.0041213	0.0258398
0.0230439	1.30513	down	Rv0157A	-0.242072	-0.0414112	0.0414112	0.182842	0.316215	0.411461
0.0336027	1.30497	down	Rv3880c	0.00364757	-0.00364757	-0.0124848	0.239713	0.620263	0.279606
0.285523	1.30469	down	Rv3729	0.0295343	-0.0295343	0.153696	0.389339	-0.0722079	0.987681
0.0986735	1.30445	down	Rv2798c	-0.39888	-0.229511	-0.698694	0.0511308	0.0605226	-0.288429
0.00695608	1.3042	up	Rv2196	0.0892034	-0.0691614	0.0873008	-0.252013	-0.352455	-0.43767
0.108309	1.30335	up	Rv2812	0.239571	0.204091	0.18582	-0.0789537	-0.528747	0.0905075
0.194089	1.30333	down	Rv1432	-0.502705	0.0684788	-0.421799	0.0662348	-0.177936	0.402278
0.117573	1.30326	down	MTB000065	-0.63588	-0.341625	-0.191741	-0.133572	-0.163214	0.273919
0.289612	1.3031	down	Rv2624c	-0.156527	0.0164514	-0.189425	-0.0164516	-0.0521669	0.884975
0.0197293	1.30257	down	Rv1850	-0.226501	-0.228288	-0.419586	0.246761	0.00425959	0.0186944
0.0618722	1.30217	down	Rv3472	-0.607636	-0.239891	-0.491126	-0.168324	0.136349	-0.163916
0.228141	1.30215	up	Rv0329c	0.105217	0.353703	-0.0121517	-0.548498	-0.398171	0.250741
0.0458676	1.3021	down	Rv2674	-0.464615	-0.486779	-0.295225	-0.138867	-0.167085	0.201848
0.0707724	1.30197	up	Rv3786c	0.100452	0.232588	-0.166075	-0.217883	-0.227489	-0.529735
0.0270126	1.30192	up	Rv2676c	0.372211	0.24299	0.5622	-0.0730808	-0.0243223	0.132885
0.0520185	1.30186	down	Rv1249c	-0.231982	-0.150404	0.107786	0.293129	0.449776	0.124233
0.0267463	1.30169	up	Rv1462	0.240988	0.216737	0.555909	-0.0707374	-0.0545316	-0.00224161
0.147412	1.30153	down	Rv0450c	-0.0347557	-0.159118	0.20872	0.522095	0.0237627	0.609627
0.214887	1.3009	down	Rv2550c	-0.185907	-0.0560532	-0.711851	-0.0318918	0.376901	-0.160304
0.0684173	1.30074	up	Rv3183	0.172664	0.326252	0.342045	-0.385357	0.0538337	0.0344999
0.134855	1.30063	down	Rv0056	-0.393334	-0.486296	-0.712366	0.0460105	0.00906897	-0.509456
0.0742889	1.30031	down	Rv3615c	-0.147794	-0.314167	-0.320774	0.273195	0.257157	-0.17652
0.538684	1.30005	up	Rv0787	-0.657493	0.126845	0.962046	-0.848456	-0.050566	0.194726
0.00183369	1.29997	down	Rv0708	-0.307557	-0.456469	-0.436535	0.00518179	-0.00518179	-0.0651259
0.153097	1.29989	down	Rv2002	-0.335209	-0.458866	-0.781481	-0.0994952	0.119025	-0.459921
0.0069414	1.29985	up	Rv3516	0.16584	-0.0183768	0.00558805	-0.235356	-0.382236	-0.364382
0.112223	1.29957	down	Rv2301	-0.286078	-0.434526	-0.539685	0.0704331	0.181544	-0.378166
0.0793685	1.29938	down	MTB000024	-0.279038	-0.0294476	0.0305548	0.0246844	0.396652	0.434217
0.0534651	1.29924	down	Rv2297	-0.116862	-0.187035	-0.322989	0.252068	0.331998	-0.0779476
0.0306726	1.29907	down	Rv0560c	-0.222602	-0.235248	-0.00692797	0.0730677	0.378847	0.215728
0.100265	1.29893	up	Rv0676c	0.233071	0.0612669	0.270126	-0.242536	-0.444672	0.11971
0.0549581	1.29878	down	Rv1891	-0.363586	-0.212013	-0.407516	-0.0312834	0.299101	-0.119453
0.0698981	1.29849	up	Rv0967	0.338871	0.480325	0.234773	-0.192802	0.243539	-0.127289
0.0436778	1.29841	up	Rv2063A	0.518139	0.447129	0.419484	-0.0210381	-0.0604386	0.335984
0.141142	1.29822	up	Rv1592c	0.684583	0.384032	0.59282	0.039196	-0.0518742	0.544497
0.000251757	1.29814	down	Rv0042c	-0.314918	-0.410707	-0.383651	-0.0155473	0.0155473	0.0200672
0.663101	1.29797	down	Rv0631c	0.242048	0.229661	0.747994	-0.00731754	0.00731754	2.34848
0.0220601	1.29797	up	Rv2653c	0.343398	0.304416	0.0306766	-0.198874	-0.161968	-0.0894396
0.0098174	1.29775	up	Rv1322A	0.353159	0.343386	0.222536	-0.00741053	0.00692606	-0.208469
0.287035	1.29774	down	Rv2803	0.217559	-0.0543516	0.0543516	0.533339	-0.101329	0.913537
0.00197124	1.2977	up	Rv2109c	0.483227	0.383626	0.368953	0.107926	0.0207205	-0.0207205
0.338187	1.29769	down	MTB000057	-0.775343	-0.135144	0.306632	-0.0423555	0.11694	0.449389
0.0940054	1.29766	down	MTB000010	-0.611202	-0.36566	-0.1058	-0.12542	-0.0145731	0.185058
0.228519	1.29736	down	EQC	0.236209	0.271732	-0.391143	0.198372	0.711438	0.333716
0.0157823	1.29727	down	MTB000032	-0.37224	-0.143778	-0.334968	0.141986	-0.0290806	0.162546
0.227402	1.29699	down	Rv0078	-0.336455	-0.308136	-0.865529	-0.0575709	0.161675	-0.488732
0.00620794	1.29686	down	Rv0760c	-0.269878	-0.437216	-0.469098	0.0468383	-0.0229812	-0.074965
0.0694477	1.29686	down	Rv0216	-0.381842	-0.394561	-0.61692	-0.0545514	0.119302	-0.33301
0.0489668	1.29668	up	Rv0629c	0.220999	0.274369	0.129259	-0.131013	-0.402456	0.0336266
0.0288115	1.2961	up	Rv3303c	-0.216706	0.0128934	0.0111792	-0.518864	-0.274327	-0.521964
0.370135	1.29604	up	Rv2011c	-0.840306	0.142481	0.115093	-0.909947	-0.506254	-0.288853
0.00804387	1.29535	down	Rv2420c	-0.480801	-0.269085	-0.393351	-0.084265	-0.0107648	0.0718038
0.0192777	1.29484	up	Rv0658c	0.423101	0.404331	0.197503	0.0476565	0.0227776	-0.163818
0.048223	1.2948	down	Rv0711	0.272779	0.0208511	-0.0106425	0.495349	0.620173	0.285638
0.184827	1.29449	up	Rv0246	0.447608	0.537376	0.332996	0.386918	0.18118	-0.36728
0.0631183	1.29419	down	Rv2704	-0.111825	-0.0973809	0.0973809	0.144324	0.278782	0.581222
0.182616	1.29391	down	Rv2769c	0.10285	-0.0984266	-0.53065	0.252581	0.397811	-0.0614107
0.256915	1.29365	down	Rv3097c	0.118645	0.109301	-0.423331	0.0465872	0.135779	0.736585
0.162758	1.29359	up	Rv0422c	0.606159	0.445237	-0.0488744	-0.0186982	0.111668	-0.204592
0.0116028	1.29356	down	Rv2053c	-0.0516319	-0.0982451	0.0516319	0.208974	0.350604	0.456223
0.00886357	1.29349	down	Rv1481	-0.0158687	-0.136761	0.0158687	0.293128	0.237459	0.446466
0.313169	1.29345	down	Rv1430	-0.0720491	0.0567346	-0.84765	0.310986	0.151271	-0.211563
0.0862857	1.29319	up	Rv1229c	0.45928	0.433302	0.539126	-0.198225	0.169509	0.347613
0.06535	1.29293	up	Rv0147	0.372949	0.337198	0.339232	0.0286446	0.204707	-0.295903
0.0699085	1.29289	up	Rv2342	0.582204	0.453523	0.288246	0.0691471	0.287221	-0.144204
0.292879	1.29283	down	Rv1858	-0.714186	-0.16161	-0.73331	-0.455792	-0.356749	0.315041
0.133748	1.29266	down	Rv0161	-0.457727	-0.342894	-0.608493	-0.143407	0.235055	-0.389739
0.0546409	1.29258	down	Rv1838c	-0.0731521	0.102736	-0.19773	0.113496	0.352749	0.476357
0.479133	1.29253	up	Rv2591	-0.084928	0.0600162	-0.535431	-1.0016	0.322328	-0.991681
0.200677	1.29239	up	Rv1257c	0.334522	0.570739	0.34515	-0.237123	0.500411	-0.122991
0.00418243	1.29209	down	Rv3110	-0.424082	-0.368172	-0.47555	0.0241909	-0.158685	-0.0241909
0.0852912	1.29194	up	Rv1219c	0.292131	0.202304	0.561164	-0.180978	-0.0919185	0.21989
0.129514	1.29177	up	Rv2535c	0.0727739	0.142866	-0.0924263	-0.395621	0.0132847	-0.602485
0.11142	1.29164	down	Rv3111	-0.22409	-0.138361	-0.246118	0.515778	0.0533159	-0.0700643
0.0752957	1.29139	up	Rv1001	-0.274195	-0.0367796	0.0661952	-0.549114	-0.58511	-0.217337
0.0337036	1.29096	down	Rv3876	-0.0263965	0.00734973	-0.00734973	0.239224	0.24885	0.590863
0.0577228	1.29067	up	Rv1922	0.410615	0.37166	0.525892	0.195341	-0.195341	0.2038
0.192984	1.29031	down	Rv1935c	-0.520964	-0.0067327	-0.0140374	0.263958	-0.124421	0.42187
0.0138718	1.2903	up	Rv0014c	0.242045	0.062912	0.240145	-0.104585	-0.313977	-0.13947
0.0045895	1.2903	down	Rv3392c	-0.343706	-0.316656	-0.348626	0.077667	-0.0939672	0.110441
0.0441419	1.2902	down	Rv1006	-0.346146	-0.470131	-0.487849	0.0680025	-0.303689	0.0343387
0.00708772	1.29017	down	Rv0145	-0.422348	-0.366091	-0.481341	-0.0925903	0.0693865	-0.143895
0.0298963	1.2901	up	Rv1156	0.220935	0.142798	-0.00680685	-0.199385	-0.124846	-0.421295
0.0112277	1.28999	down	Rv1469	0.00558138	-0.094079	-0.00558138	0.322342	0.47437	0.211285
0.00501801	1.28947	down	Rv0501	-0.308369	-0.236809	-0.303266	0.0165129	0.206568	0.0288038
0.246808	1.28927	up	Rv0473	0.400561	0.358804	0.869083	-0.000323057	-0.075731	0.604839
0.0140412	1.28912	up	Rv3302c	-0.162043	-0.0124638	0.0703776	-0.397628	-0.499192	-0.306479
0.0740832	1.28908	up	Rv0864	0.531429	0.540602	0.396669	0.102096	0.38454	-0.116943
0.0974738	1.28874	down	Rv1118c	0.0296524	-0.172827	-0.444634	0.267575	-0.0296524	0.272156
0.234139	1.2885	down	Rv2857c	-0.603475	-0.558214	-0.169916	-0.254844	-0.342719	0.363043
0.0179505	1.28845	down	Rv3034c	-0.229157	-0.211202	-0.407344	-0.0427203	0.201784	0.0901494
0.297129	1.2883	down	MTB000012	-0.374238	-0.157022	0.370851	0.1134	0.0905313	0.732065
0.197094	1.2883	up	Rv0851c	-0.0599563	0.160437	0.0778425	-0.0109222	-0.15354	-0.753609
0.0256752	1.28828	down	Rv1060	-0.312639	-0.280036	-0.173303	0.0449924	-0.0149813	0.300338
0.0181669	1.28814	down	Rv1055	-0.473488	-0.221051	-0.249632	-0.0389347	0.137364	0.0532646
0.0759516	1.28808	down	Rv2040c	-0.0667763	-0.155642	0.114027	0.449017	0.0667763	0.471482
0.00935752	1.28807	down	Rv2108	-0.51155	-0.38304	-0.307641	-0.133957	-0.00286245	0.0302119
0.147318	1.28806	down	Rv2910c	-0.200369	-0.126705	-0.62973	0.300742	-0.125647	-0.0362883
0.017288	1.28799	down	Rv0415	-0.269375	-0.137127	0.0150766	0.146699	0.279762	0.277462
0.00558507	1.28765	up	Rv0463	0.114013	0.0573194	-0.0814712	-0.272535	-0.34308	-0.388746
0.0665426	1.28755	up	Rv3807c	0.0546877	-0.00920701	0.00920701	-0.481807	-0.0577328	-0.499659
0.0798284	1.28736	down	Rv1078	-0.330991	-0.406874	-0.531361	-0.163843	0.227499	-0.239621
0.000232525	1.28702	down	Rv1812c	-0.414034	-0.368034	-0.387359	-0.077333	-0.000536442	0.000536442
0.0324041	1.2865	down	Rv0665	-0.208451	-0.440937	-0.530632	-0.0929434	-0.086025	0.0893123
0.291468	1.28616	down	Rv0943c	-0.636535	-0.177415	-0.748987	-0.561522	-0.189326	0.277114
0.0192819	1.28601	down	Rv1711	-0.116997	-0.0549068	-0.262862	0.301096	0.0718303	0.281029
0.0199587	1.28579	down	Rv2218	0.103734	-0.119237	0.020328	0.367507	0.486617	0.238678
0.0151605	1.2857	down	Rv1691	-0.348001	-0.343652	-0.185432	0.0607839	-0.0479913	0.197773
0.139344	1.28552	up	Rv2236c	-0.0216179	0.0216179	-0.358662	-0.551568	-0.184093	-0.710052
0.106506	1.28548	down	Rv1614	-0.47432	-0.434778	-0.275687	-0.125978	-0.25757	0.2857
0.047607	1.28541	down	Rv2221c	0.0100412	-0.0286851	-0.0100412	0.565948	0.12418	0.367872
0.0128842	1.28535	down	Rv3078	-0.285357	-0.474926	-0.312096	0.124848	-0.0425949	-0.06814
0.279619	1.28527	up	Rv0255c	-0.200275	0.5138	-0.0219033	0.0219033	-0.179926	-0.636575
0.0752191	1.28505	down	Rv2822c	0.142983	-0.0353186	-0.082567	0.554095	0.449349	0.107127
0.0154986	1.28486	up	Rv0938	0.497604	0.461196	0.359919	-0.0248125	0.233875	0.0248125
0.0039639	1.28445	up	Rv2596	0.517967	0.383663	0.379274	0.0235889	0.0282714	0.145581
0.0307237	1.28427	up	Rv0474	0.382603	0.33381	0.390146	-0.179616	0.197551	0.00577211
0.157194	1.2841	up	Rv1254	0.392447	0.304976	-0.0642266	-0.125844	0.10309	-0.426318
0.0234164	1.28394	up	Rv0526	0.182841	-0.0371215	0.0371215	-0.418374	-0.327086	-0.153422
0.0439255	1.28357	up	Rv1646	0.347447	0.254501	0.142097	0.0206485	-0.0291009	-0.327991
0.109239	1.28344	up	Rv3179	0.30477	0.327246	-0.0969193	0.00317931	-0.176017	-0.372125
0.0286227	1.28316	up	Rv1939	-0.08182	0.244503	0.128699	-0.251532	-0.183428	-0.352757
0.0104431	1.28315	up	Rv0694	-0.0424004	0.124565	0.0424004	-0.400988	-0.195148	-0.358356
0.323423	1.28288	down	Rv2802c	-0.404022	-0.0747609	0.507174	0.0747609	0.347826	0.683962
0.0028495	1.28274	up	Rv3258c	0.349505	0.402771	0.328513	-0.0912137	0.0824552	0.0118623
0.0113074	1.28264	down	Rv3549c	-0.250468	-0.0161245	-0.212063	0.157466	0.170886	0.270332
0.016441	1.2825	up	Rv1671	0.325491	0.235321	0.263799	-0.0331955	0.0331955	-0.252262
0.014329	1.28206	down	Rv1511	-0.124337	-0.187684	-0.369477	0.22261	0.0858829	0.0853903
0.206326	1.28184	down	Rv0451c	-0.234015	-0.260882	0.0683184	0.292193	-0.185068	0.540955
0.066882	1.28154	down	Rv1262c	0.322486	0.0395887	-0.0687387	0.471138	0.591336	0.304482
0.01111	1.28152	down	Rv1389	-0.368125	-0.364517	-0.417043	0.00462723	0.0927753	-0.173514
0.0126935	1.28127	down	Rv3778c	-0.432716	-0.33698	-0.231106	-0.00612688	0.138723	-0.0606894
0.0640974	1.28125	down	Rv1541c	-0.406709	-0.159537	-0.299146	0.16629	-0.17208	0.213059
0.189468	1.28109	down	Rv0085	-0.55129	-0.289959	-0.517185	-0.506459	0.0277455	0.192386
0.031328	1.2808	down	Rv0206c	0.251453	0.201017	-0.00534868	0.552033	0.609901	0.356323
0.0880034	1.28077	down	Rv2451	-0.244901	0.168584	0.114815	0.201468	0.391003	0.517045
0.23155	1.28074	down	Rv3889c	0.103759	0.0298965	-0.199935	0.3389	0.742013	-0.0762651
0.0421642	1.28052	down	Rv3425	-0.49403	-0.173213	-0.266867	0.194572	-0.0389822	-0.0195005
0.079587	1.28051	down	Rv1129c	-0.190874	-0.0563459	-0.00933456	0.181345	0.0817609	0.550492
0.147966	1.28026	down	Rv0482	-0.399322	-0.349257	-0.762851	-0.0159609	0.0215843	-0.447731
0.0436495	1.28009	up	Rv1698	0.579711	0.439479	0.359874	0.310313	0.0213399	-0.0213399
0.0484024	1.27991	down	Rv2144c	0.0384474	0.120388	-0.0384474	0.254101	0.630842	0.303579
0.0209075	1.27978	up	Rv2360c	0.381996	0.418497	0.486936	-0.103536	0.122439	0.200848
0.0626822	1.27972	up	Rv2710	0.462468	0.447351	0.476609	-0.0344501	0.383854	-0.030457
0.36447	1.27971	down	Rv1745c	0.155183	0.0356259	0.00265169	0.244607	-0.0696855	1.08599
0.0036833	1.2797	up	Rv1312	-0.0337667	-0.0387177	0.0572414	-0.36069	-0.446618	-0.275362
0.054106	1.27963	down	Rv1030	-0.527188	-0.146687	-0.450166	-0.14336	0.0408406	0.0456514
0.0494555	1.27933	down	Rv3621c	-0.170717	0.0430105	-0.178281	0.316698	0.394894	0.0485742
0.0422771	1.27923	up	Rv2302	0.213482	0.334465	0.478014	-0.0784044	0.170969	-0.132421
0.223149	1.27917	down	Rv1522c	-0.0174856	-0.136204	0.289187	0.436019	0.0174856	0.747601
0.107419	1.27907	down	Rv2536	-0.358481	-0.409983	-0.617171	-0.019937	0.102804	-0.403203
0.134832	1.27837	up	Rv0539	0.61921	0.616523	0.15179	-0.0127645	0.0127645	0.324602
0.415972	1.27822	up	Rv1965	-0.072243	0.53505	-0.00399375	-0.865638	0.00399375	0.258051
0.00485218	1.27822	down	Rv3101c	-0.4803	-0.373139	-0.291277	0.0268359	-0.0297675	-0.0793824
0.258585	1.27819	down	MTB000079	-0.556535	-0.323412	0.308167	0.0135593	0.222913	0.254039
0.204959	1.27815	down	Rv1794	-0.00793791	-0.0383253	-0.412404	0.293623	0.482413	-0.172542
0.075729	1.27794	up	Rv0975c	0.171216	0.0491109	0.254173	-0.324762	-0.338433	0.0762296
0.141581	1.27784	down	Rv0625c	-0.40211	-0.215795	0.000388384	0.11674	-0.103095	0.429957
0.115755	1.2776	up	Rv3356c	0.227806	0.0809722	0.341193	-0.232244	-0.352813	0.174725
0.00325983	1.27757	up	Rv3847	0.277747	0.322551	0.425597	-0.0413198	0.0587053	-0.0516882
0.0290178	1.27742	down	Rv3035	-0.113586	-0.206372	-0.433417	0.124243	0.0119956	0.170095
0.0871454	1.27729	up	Rv2919c	0.587091	0.559106	0.246893	0.333828	0.0269818	-0.0269818
0.00139356	1.27728	up	Rv1923	0.0586658	0.0140266	0.150745	-0.244722	-0.312331	-0.278728
0.0215152	1.27687	down	Rv0720	-0.353319	-0.428648	-0.270658	-0.156108	0.027168	0.134164
0.196332	1.27679	down	Rv0360c	-0.366806	-0.364049	-0.883074	-0.42658	0.0850067	-0.214802
0.561146	1.27666	up	Rv0689c	-1.16537	-0.213034	0.000740528	-1.44346	-0.000740528	-0.99059
0.0498789	1.27648	up	Rv2042c	0.268138	0.370075	0.553283	-0.0929527	-0.000198364	0.228139
0.19268	1.27605	down	Rv1856c	-0.0602121	-0.151421	-0.441506	-0.0192547	0.517644	-0.0964689
0.00717434	1.27521	up	Rv2872	0.0302277	0.0787005	-0.0302277	-0.24539	-0.281994	-0.446123
0.00791996	1.2751	down	Rv2716	-0.390659	-0.238459	-0.405589	0.0874839	0.00553274	-0.0758767
0.0869806	1.27488	down	Rv3065	-0.0736439	0.415818	0.0534456	0.432555	0.584176	0.429982
0.0387081	1.27473	up	Rv2155c	0.523986	0.495857	0.267274	0.0393848	0.236527	-0.0393848
0.00779703	1.27464	down	Rv2855	-0.190504	-0.379293	-0.34924	0.117167	0.03369	-0.0196381
0.00602677	1.27461	up	Rv3224B	-0.00558782	-0.0201437	0.0428603	-0.441021	-0.366132	-0.225888
0.0227867	1.2746	up	Rv2259	-0.00354886	-0.00359321	0.164109	-0.386023	-0.138829	-0.368321
0.0270703	1.27445	up	Rv1468c	0.386454	0.194939	0.409093	0.0032196	-0.162998	0.100646
0.0166496	1.27429	down	Rv0317c	-0.222527	-0.312369	-0.409448	0.130726	0.0750265	-0.101007
0.0161286	1.2742	up	Rv2646	0.0435388	0.150545	0.27584	-0.138363	-0.304854	-0.13562
0.151186	1.27407	down	Rv1256c	-0.0342813	-0.325178	-0.499495	0.0799651	0.302263	-0.192863
0.0865964	1.27404	up	Rv0632c	0.112106	0.000441313	-0.000441313	-0.220861	-0.110183	-0.605066
0.0075627	1.27403	down	Rv0008c	-0.0239251	-0.160052	-0.164303	0.241614	0.320277	0.138043
0.0389853	1.27373	down	Rv3500c	-0.346988	-0.265927	-0.36079	0.0168543	-0.164779	0.221412
0.0125146	1.27372	up	Rv1668c	0.183984	0.19276	0.343915	-0.184545	0.0142565	-0.156187
0.0279357	1.27313	up	Rv3869	0.350564	0.340216	0.562607	-0.00266409	-0.00558996	0.216495
0.38232	1.273	down	Rv1964	-0.370534	0.135007	-0.0352514	-0.0792334	-0.0497711	0.902922
0.100545	1.27272	up	Rv1105	0.134776	0.431735	0.0831456	-0.0538759	-0.371019	0.0308123
0.313337	1.27262	down	MTB000036	-0.746772	-0.363248	-0.289595	-0.0636442	-0.60533	0.312769
0.200098	1.27239	down	Rv0054	-0.397053	-0.530992	-0.690707	-0.148209	0.148209	-0.576142
0.0159185	1.27235	down	Rv0719	-0.408314	-0.510853	-0.288928	-0.0313673	0.0313673	-0.165608
0.0963624	1.27228	up	Rv3838c	0.030026	0.0434809	0.0414157	-0.494647	0.0103536	-0.443019
0.196329	1.27221	up	Rv2618	0.483876	0.555838	0.197368	-0.0448425	-0.205377	0.445297
0.133404	1.2722	up	Rv1209	0.471435	0.408946	0.378625	-0.0673943	0.434781	-0.15037
0.126817	1.27213	down	Rv2348c	0.0101151	-0.205901	-0.188435	0.339673	0.42823	-0.110378
0.0582837	1.27198	up	Rv2299c	0.280996	0.0715611	-0.0940058	-0.158196	-0.216937	-0.407559
0.048422	1.2719	down	Rv3447c	-0.0798624	0.0928838	-0.0719874	0.218386	0.216283	0.547327
0.00624058	1.27189	down	Rv2632c	-0.323953	-0.216642	-0.163917	0.0380092	0.196797	0.101604
0.0157611	1.27144	down	Rv0556	-0.00109005	0.0447159	-0.0185537	0.29035	0.252856	0.52127
0.0327681	1.27117	down	Rv0988	-0.398085	-0.429134	-0.33994	0.0239177	-0.248391	0.0957789
0.0157515	1.27111	down	Rv2185c	-0.332643	-0.275691	-0.520842	-0.0082407	0.0315742	-0.114239
0.0511298	1.27103	up	Rv1177	0.165537	0.217814	-0.0741501	-0.401446	-0.0985079	-0.228834
0.0649174	1.2709	down	Rv1498c	-0.255638	-0.477007	-0.259349	0.245855	-0.116086	-0.0841999
0.107082	1.27089	down	Rv3064c	0.347558	0.317644	-0.0573044	0.632489	0.672128	0.340791
0.00930066	1.27085	up	Rv3600c	0.252964	0.225999	0.163578	-0.255686	-0.0187554	-0.120382
0.183398	1.27069	down	Rv2267c	-0.11458	-0.318428	0.161294	0.391447	-0.0717993	0.445466
0.495728	1.27042	up	Rv2797c	0.506144	-0.104235	-0.783156	-0.930399	-0.498397	0.0116417
0.599882	1.27037	up	Rv3739c	-0.783677	-0.856939	0.487156	-1.17971	-1.12287	0.113381
0.218579	1.26985	down	Rv3714c	-0.563588	-0.447671	-0.0720539	-0.149793	-0.246891	0.34734
0.0385617	1.26971	up	Rv2322c	0.345151	0.269367	0.575297	0.00214267	-0.0295622	0.18375
0.0241996	1.26957	up	Rv3540c	0.211048	0.162057	0.152284	-0.308645	-0.213281	0.0143051
0.0240065	1.26935	up	Rv0883c	0.165612	0.182403	0.202495	-0.302525	0.0239077	-0.203145
0.121601	1.26933	up	Rv1772	0.389274	0.272722	0.367105	0.131517	0.207415	-0.34202
0.0943805	1.26919	down	Rv2102	-0.488983	-0.351678	-0.224186	0.0131588	-0.260733	0.214437
0.0712878	1.26907	down	Rv3884c	0.00872278	0.0268793	-0.021524	0.369311	0.580286	0.0958123
0.128428	1.26803	up	Rv2160A	0.190735	0.372755	0.383434	-0.221795	0.307321	-0.166358
0.224462	1.2678	up	Rv1526c	0.121068	0.0195892	0.252219	-0.64201	-0.129799	0.13772
0.496024	1.26771	up	Rv1840c	0.172529	0.584777	-0.416372	-0.186701	0.361565	-0.860591
0.355337	1.26753	down	Rv1972	0.112823	0.136499	-0.234869	0.0514758	0.0327952	0.95623
0.188087	1.26728	down	Rv1391	-0.308358	-0.235505	0.213347	0.0501795	0.135411	0.509089
0.0114377	1.26727	down	Rv2019	-0.120551	-0.139582	-0.128642	0.328305	0.0665703	0.241505
0.117073	1.26719	up	Rv1099c	0.258744	-0.0712953	0.0334778	-0.091548	-0.165483	-0.546934
0.00147895	1.26716	down	Rv2668	-0.0395272	-0.151526	-0.0440705	0.309857	0.252136	0.227693
0.242011	1.26695	down	Rv0535	-0.310171	-0.148891	0.0589373	0.125036	0.632006	-0.133085
0.0102814	1.26688	down	Rv1502	-0.266953	-0.352245	-0.236229	0.0946646	-0.0727749	0.146537
0.0338072	1.26617	down	Rv1236	-0.219244	-0.202425	-0.302564	-0.047524	0.297182	0.047524
0.385716	1.2661	down	Rv3783	-0.189111	-0.311249	0.324575	0.208695	-0.181075	0.817784
0.00054474	1.26576	down	Rv1808	0.0580249	-0.0325785	0.0156894	0.375308	0.31117	0.374652
0.106701	1.26569	up	Rv1157c	0.562937	0.366507	0.54007	-0.0282369	0.0263343	0.451633
0.0689083	1.26563	down	Rv1865c	-0.128981	-0.104913	-0.320686	0.174455	0.351448	-0.0609024
0.0533182	1.26561	up	Rv2455c	0.410295	0.292674	0.587932	0.0198598	-0.0198598	0.271386
0.0288375	1.26541	up	Rv1888c	0.410567	0.275039	0.188694	0.102234	-0.162637	-0.0841079
0.222548	1.26508	down	Rv1961	-0.0274053	-0.121405	-0.701562	0.0274053	0.248616	-0.108706
0.150999	1.26505	down	Rv2111c	-0.184998	-0.00916243	0.157976	0.049717	0.61661	0.315087
0.0217476	1.26501	up	Rv1366	0.156964	0.00940514	-0.0921865	-0.222073	-0.422167	-0.299008
0.0264963	1.26486	up	Rv3482c	0.181407	0.0921106	0.157331	-0.196526	-0.0300398	-0.359502
0.0838883	1.26476	up	Rv0137c	0.483283	0.27382	0.538729	-0.0087595	-0.0519743	0.339986
0.0190678	1.26451	up	Rv0442c	0.304977	0.375198	0.112108	-0.120671	0.00887012	-0.111659
0.00385656	1.26378	up	Rv2978c	0.0525026	0.179713	0.115009	-0.263223	-0.136968	-0.265827
0.016782	1.26348	down	Rv3313c	-0.111539	-0.119256	0.111539	0.230197	0.366974	0.295792
0.00733051	1.26288	down	Rv0998	-0.108806	0.0619488	-0.0205235	0.326987	0.385528	0.23026
0.136446	1.26251	up	Rv1620c	0.25436	0.401691	0.645604	-0.0279846	-0.0569253	0.377697
0.195964	1.2624	up	Rv0444c	-0.268299	-0.284126	0.254333	-0.62969	-0.475798	-0.201104
0.0820331	1.26217	up	Rv0351	0.443217	0.393183	0.16075	0.0355792	0.175847	-0.222002
0.0437799	1.26216	down	Rv2726c	0.0855327	-0.114058	-0.03964	0.264648	0.169826	0.505062
0.20465	1.26202	down	Rv1112	-0.343335	-0.238809	-0.0368276	0.0300436	-0.16133	0.51953
0.0782447	1.26198	up	Rv2665	0.179304	0.273563	0.130746	-0.37463	0.0976262	-0.146449
0.00459369	1.26197	down	Rv2880c	-0.115011	-0.0970674	-0.199524	0.291994	0.178974	0.124456
0.350739	1.26176	down	Rv0402c	0.150673	-0.337154	-0.837916	0.257035	-0.219757	-0.0553687
0.412975	1.2617	down	MTB000020	-0.166617	-0.174869	0.344967	0.0641248	-0.0377781	0.983256
0.107373	1.26158	down	Rv0679c	0.294617	0.0215302	-0.23281	0.46175	0.357041	0.270237
0.188812	1.26138	up	ETG09_48764	0.332209	0.538876	0.225935	-0.0454111	0.392533	-0.255128
0.120125	1.26126	up	Rv0809	0.0611229	0.0761933	0.473335	-0.269448	-0.195264	0.0707808
0.192197	1.26108	up	Rv3737	0.151505	0.094069	-0.200443	-0.181311	-0.094069	-0.683475
0.159845	1.26045	up	Rv3652	-0.127619	0.0786588	-0.0718319	-0.623584	-0.015928	-0.483091
0.156651	1.26016	up	Rv0598c	0.401107	0.337177	0.567607	0.0787036	-0.196	0.422381
0.0150793	1.26011	up	Rv1351	0.306551	0.322394	0.48721	0.140746	0.0341251	-0.0593784
0.0334226	1.2601	down	Rv1809	0.0108695	-0.0206242	0.00699568	0.345325	0.506581	0.145947
0.0504848	1.25994	down	Rv0388c	0.343627	0.176146	-0.0250478	0.581959	0.52132	0.391507
0.00169289	1.25988	up	Rv0050	0.294665	0.345432	0.330674	-0.0456347	0.0736785	-0.0571179
0.00259033	1.25982	up	Rv2830c	0.318622	0.442203	0.293243	0.0198224	-0.0155776	0.0501587
0.117267	1.25964	up	Rv2606c	0.112306	0.0788002	-0.0717034	-0.297764	-0.0184007	-0.563462
0.0206381	1.25937	down	Rv3715c	-0.439098	-0.503168	-0.28548	-0.186234	-0.0724626	0.0290418
0.00213487	1.25921	up	Rv3606c	0.382606	0.344006	0.28367	0.0581512	0.0221071	-0.0675278
0.0941148	1.25914	up	Rv3263	0.111805	0.130504	0.122225	-0.466381	0.059463	-0.22586
0.0218798	1.25906	up	Rv3626c	0.507807	0.377818	0.217762	-0.00841331	0.00841331	0.106362
0.324507	1.25901	up	Rv0746	-0.234532	-0.232099	0.222369	-0.420712	-0.850319	0.0298889
0.230053	1.25878	down	MTB000079	-0.484532	-0.360486	0.236816	-0.0122519	0.238262	0.161863
0.0804326	1.25877	up	Rv2643	0.469202	0.232897	0.403059	-0.178623	0.03668	0.251069
0.211431	1.25825	down	Rv0227c	-0.265013	-0.471854	-0.759524	0.058917	-0.058917	-0.502127
0.0877337	1.2581	up	Rv0958	0.457302	0.311949	0.28914	0.142997	0.174578	-0.252937
0.00842696	1.25749	down	Rv2295	0.146692	0.0166867	-0.0216973	0.355054	0.312699	0.465573
0.0402757	1.25738	down	Rv1829	-0.115782	-0.106652	0.116021	0.288891	0.158921	0.437037
0.310388	1.25727	down	Rv3533c	-0.36185	-0.303112	-0.923333	0.0824919	-0.0824919	-0.597426
0.591025	1.25722	down	Rv3176c	-0.0698433	0.0979238	0.317697	0.0698433	-0.271182	1.53782
0.050613	1.25701	up	Rv2500c	0.378621	0.419569	0.197795	0.139586	0.0541306	-0.187706
0.603567	1.25701	down	Rv0584	-0.749302	0.555024	0.179049	0.157968	-0.339557	1.15633
0.0825106	1.257	up	Rv0389	0.0897801	0.486772	0.276301	-0.0667365	0.112194	-0.182572
[truncated: 2,281 more rows]

## Sheet: S2B
Supplementary Table S2B: Raw microarray data sheet depicting log intensity values and absolute fold change values for MtbΔwhiB4 treated 10XAG vs MtbΔwhiB4 Untreated.
p Value_MtbΔwhiB4 treated 10XAG vs MtbΔwhiB4 Untreated	Absolute fold change_MtbΔwhiB4 treated 10XAG vs MtbΔwhiB4 Untreated	Regulation_MtbΔwhiB4 treated 10XAG vs MtbΔwhiB4 Untreated	Systematic Name	MtbΔwhiB4 treated 10XAG 1	MtbΔwhiB4 treated 10XAG 2	MtbΔwhiB4 treated 10XAG 3	MtbΔwhiB4 untreated 1	MtbΔwhiB4 untreated 2	MtbΔwhiB4 untreated 3
2.74641e-08	43.3184	up	Rv0251c	0.944104	0.933441	0.851871	-4.59477	-4.49784	-4.4887
4.33584e-06	21.4397	up	Rv1057	0.166034	0.0639229	0.128789	-4.05158	-4.41961	-4.43671
5.47247e-06	19.8491	down	Rv0950c	-0.122712	0.20473	-0.202881	4.36583	4.22294	4.22338
3.75964e-06	17.7731	down	Rv1886c	-0.645205	-0.633883	-0.968371	3.47653	3.33627	3.3946
1.06309e-06	14.348	down	Rv2190c	-0.660602	-0.630321	-0.432009	3.20336	3.30985	3.2922
0.000494754	12.5194	down	Rv2989	-1.89008	-0.728944	-1.5435	2.10514	2.35685	2.31378
2.62766e-06	11.419	down	Rv2988c	-1.09704	-1.08211	-1.11263	2.23626	2.51441	2.49763
1.87158e-05	8.50788	down	Rv1885c	-0.769193	-0.488845	-0.906366	2.28248	2.42244	2.39707
2.31115e-07	7.78371	up	Rv1772	0.389274	0.272722	0.367105	-2.57736	-2.62609	-2.64882
0.000258676	7.33701	up	Rv0343	0.558253	0.372719	1.15018	-2.21681	-2.13802	-2.18959
7.84981e-06	7.15707	up	Rv3054c	0.859585	0.757713	0.575095	-2.07323	-2.04842	-2.20406
3.51884e-08	7.08115	up	Rv2710	0.462468	0.447351	0.476609	-2.31575	-2.37982	-2.38995
8.11061e-06	7.00054	up	Rv3209	1.20809	1.22028	1.46962	-1.56132	-1.5423	-1.42079
0.000168419	6.78278	up	Rv0341	0.934773	0.776137	0.348731	-1.87187	-2.19918	-2.15494
4.28417e-05	6.60108	down	Rv2987c	-0.356248	-0.524168	-0.822684	2.08779	2.21618	2.16104
2.61541e-05	6.4972	down	Rv0702	-0.656787	-0.660381	-1.02491	1.88881	1.95775	1.91082
1.71382e-05	6.38898	down	Rv0701	-0.646935	-0.823472	-1.0121	1.78465	1.86816	1.89144
3.61912e-05	6.28263	down	Rv0707	-0.100568	-0.119505	-0.435088	2.57621	2.32228	2.40046
0.0001931	6.27678	down	Rv0320	-0.0249968	0.00468397	0.582202	2.91174	2.77815	2.82206
8.25853e-06	6.13785	down	Rv0867c	-0.290365	-0.395754	-0.514937	2.31748	2.1035	2.23117
1.40164e-06	6.08547	up	Rv2437	2.04526	2.0598	2.03966	-0.48127	-0.521337	-0.668775
4.61556e-07	6.03652	up	Rv1221	0.261366	0.188014	0.133783	-2.44191	-2.36607	-2.39
6.87964e-05	5.93884	up	Rv2320c	0.895396	1.03875	0.875329	-1.8197	-1.35635	-1.72502
6.44058e-07	5.93827	up	Rv0311	1.16365	1.10777	1.08616	-1.41275	-1.40816	-1.53164
0.000480027	5.91615	up	Rv0265c	2.23648	2.36648	3.02061	-0.101362	-0.0119286	0.0428772
4.57116e-07	5.90409	down	Rv1009	-0.148052	-0.206569	-0.293434	2.3397	2.34088	2.35651
5.431e-06	5.70682	down	Rv0315	-1.17151	-1.31502	-1.4397	1.20348	1.21235	1.19601
2.89509e-07	5.69119	up	Rv0563	0.783426	0.679397	0.762889	-1.80484	-1.74225	-1.75339
9.56888e-07	5.68094	up	Rv2324	0.751753	0.834691	0.761591	-1.65592	-1.80262	-1.71182
9.89298e-08	5.60711	up	Rv0047c	1.1002	1.03375	1.1287	-1.39962	-1.40294	-1.39656
2.67013e-05	5.58234	down	Rv2959c	-0.561493	-0.312544	-0.280711	2.23609	1.99654	2.05524
0.000313248	5.51792	up	Rv0789c	0.499347	0.116981	-0.141095	-2.42939	-2.38373	-2.10402
2.78515e-05	5.49631	down	Rv0700	-0.853186	-0.835838	-0.828711	1.3911	1.72061	1.74595
2.71441e-07	5.48377	up	Rv1854c	2.32143	2.25935	2.35699	-0.0999098	-0.157456	-0.170361
1.00866e-06	5.43193	down	Rv0708	-0.307557	-0.456469	-0.436535	2.00852	2.05927	2.05604
2.98678e-06	5.41243	down	Rv0703	-0.543487	-0.678695	-0.459768	1.87294	1.85737	1.89657
6.4072e-05	5.40514	down	Rv0717	-0.757151	-0.83604	-1.20523	1.54638	1.48217	1.47602
2.58635e-07	5.3795	up	Rv3171c	0.482457	0.575391	0.568838	-1.85105	-1.91261	-1.89207
9.46564e-06	5.34314	up	Rv0342	0.665644	0.713715	0.461197	-1.73347	-1.85926	-1.81978
1.29707e-05	5.2869	up	Rv1497	0.269554	0.178647	0.449833	-2.19611	-2.05019	-2.06294
0.00105764	5.23104	up	Rv1405c	1.39606	1.38016	1.04302	-0.646575	-1.53158	-1.16389
1.45491e-05	5.18113	up	Rv2322c	0.345151	0.269367	0.575297	-2.00034	-1.93943	-1.99021
1.89785e-10	5.16332	up	Rv0190	0.128234	0.133472	0.140785	-2.23057	-2.24265	-2.22918
3.43214e-07	5.16322	down	Rv0316	-1.39635	-1.5066	-1.43678	0.953535	0.89327	0.918279
3.82635e-07	5.12851	down	Rv0705	-0.273511	-0.342844	-0.228479	2.1114	2.05698	2.0624
1.07191e-06	5.12353	down	Rv0718	-0.941638	-0.851045	-0.895258	1.5398	1.44091	1.40276
0.0072978	5.11876	down	Rv2924c	-1.41754	0.0137899	-1.35351	1.45301	1.47674	1.38037
4.97025e-05	5.092	down	Rv0716	-0.765852	-0.685822	-1.0764	1.57486	1.42726	1.5145
0.000264239	4.93091	down	Rv0053	-0.361558	-0.398512	-0.926714	1.83781	1.71643	1.66454
0.000130124	4.87093	down	Rv2113	-1.73573	-1.19665	-1.41609	0.851145	0.845178	0.807801
1.15916e-05	4.82153	down	Rv0704	0.00194311	-0.211807	-0.271792	2.07813	2.13708	2.11161
5.07737e-06	4.79591	up	Rv0848	0.738639	0.531348	0.556932	-1.68725	-1.61328	-1.65797
2.31455e-05	4.78448	up	Rv3854c	1.82088	1.53841	1.52635	-0.675506	-0.637028	-0.57691
0.000305758	4.77485	up	Rv0775	1.77974	2.08456	2.4153	-0.0436423	-0.219704	-0.22341
0.00307408	4.76757	down	Rv3026c	-1.72468	-0.759989	-1.85176	0.925408	0.825727	0.672207
2.29446e-06	4.75932	down	Rv0714	-0.885394	-0.767129	-0.936146	1.42526	1.34006	1.39828
0.000190328	4.75618	up	Rv0872c	0.791541	0.822108	1.31145	-1.2916	-1.30913	-1.22358
2.82432e-05	4.63571	up	Rv2745c	0.114853	0.143151	0.00406837	-2.31388	-2.03931	-2.02311
5.03298e-06	4.60221	down	Rv0715	-0.979964	-0.837491	-0.955165	1.37631	1.21051	1.24753
7.8158e-06	4.57714	up	Rv0188	0.85487	0.79897	0.801163	-1.51616	-1.33507	-1.27711
0.000994141	4.51334	up	Rv0132c	0.421597	0.431047	0.6536	-1.82686	-1.20041	-1.98907
2.01301e-05	4.4856	down	Rv0706	-0.00509691	-0.229607	0.00895452	2.19312	2.03255	2.04448
2.45512e-07	4.47332	up	Rv2497c	1.71378	1.75623	1.81959	-0.399539	-0.397138	-0.397753
4.3515e-06	4.45463	up	Rv3872	0.560735	0.633821	0.768719	-1.48181	-1.5327	-1.48813
7.45387e-07	4.41802	up	Rv2570	1.12041	1.06184	1.01088	-1.02953	-1.09902	-1.10852
0.000129152	4.41115	up	Rv0340	1.27531	1.01219	1.23298	-0.72313	-1.08841	-1.09145
3.31574e-05	4.39399	up	Rv0849	0.147911	0.0766158	0.226214	-1.81673	-1.99533	-2.14379
5.16488e-05	4.39078	up	Rv3675	0.25649	0.332909	0.58325	-1.65306	-1.7172	-1.86053
0.00328403	4.38003	down	Rv3019c	-1.44658	-0.314604	-1.03364	1.16961	1.08507	1.34332
0.000866621	4.37118	up	Rv1773c	0.572105	0.494536	-0.169407	-1.89219	-1.82816	-1.76648
1.12573e-06	4.33019	up	Rv2321c	0.458421	0.473644	0.490253	-1.58634	-1.72544	-1.60919
1.30053e-05	4.29977	up	Rv0847	1.2578	1.02221	1.07838	-1.06053	-0.961426	-0.932435
3.12446e-05	4.2727	up	Rv2053c	-0.0516319	-0.0982451	0.0516319	-2.27174	-2.1502	-1.96174
1.10353e-05	4.26815	down	Rv0652	0.171798	0.0100906	-0.0931652	2.11792	2.11825	2.13339
1.30416e-05	4.26219	up	Rv2436	1.77101	1.59017	1.84346	-0.40759	-0.309227	-0.353325
0.000149146	4.21277	up	Rv3862c	0.181462	0.0977116	-0.289047	-2.02076	-2.11052	-2.1029
0.00220737	4.19661	down	Rv2189c	-0.543651	0.460542	-0.173209	1.96272	2.06434	1.92429
0.000282731	4.19533	up	Rv1289	1.38965	1.45991	1.9249	-0.509848	-0.391774	-0.530271
7.80008e-07	4.15303	up	Rv3863	-0.00580835	0.0366964	0.0360541	-2.10086	-2.01745	-1.97723
0.0022558	4.09186	down	Rv3611	-1.77409	-0.937603	-1.72305	0.350069	0.731977	0.581488
6.69286e-07	4.08246	up	Rv0807	0.650142	0.581772	0.556484	-1.40751	-1.48205	-1.41036
0.00178116	4.06898	down	Rv0980c	-0.934043	-0.560802	-1.49868	0.97828	1.0473	1.0549
4.04288e-07	4.03409	up	Rv0982	0.294864	0.302867	0.289013	-1.7718	-1.71785	-1.66033
5.93141e-06	4.01145	up	Rv0411c	1.05161	1.2369	1.15888	-0.921031	-0.831689	-0.81225
6.86715e-05	4.00823	down	Rv1014c	-0.755768	-0.377789	-0.688071	1.37465	1.42135	1.39127
0.0106649	3.96329	down	Rv0534c	-0.243336	-0.516988	-1.65734	1.19882	1.30253	1.04108
0.00037485	3.95708	down	Rv1010	-0.672137	-0.248058	-0.165485	1.45124	1.70773	1.70865
4.33822e-06	3.92331	down	Rv0722	-0.410382	-0.386597	-0.441388	1.66954	1.49537	1.51295
2.48926e-05	3.89209	down	Rv2563	-1.10381	-1.40811	-1.2756	0.7147	0.676975	0.702432
5.24761e-05	3.88941	up	Rv3641c	1.02761	1.19362	1.34303	-0.665448	-0.7916	-0.857341
3.39901e-05	3.81315	down	Rv0710	0.000935554	-0.179143	-0.325805	1.77112	1.76105	1.75677
0.00251194	3.77548	down	Rv0944	-1.77521	-0.793316	-1.32244	0.600807	0.640463	0.617752
2.91443e-05	3.76674	up	Rv0744c	0.276013	0.348684	0.511924	-1.49698	-1.45972	-1.64663
0.000900951	3.74803	down	Rv2450c	-0.593576	-0.516668	-1.00235	1.50979	1.05108	1.04494
7.85172e-05	3.74361	down	Rv0709	-0.203781	-0.2737	0.0997276	1.75495	1.78646	1.79413
3.96225e-06	3.73842	up	Rv1435c	0.784525	0.766568	0.869203	-1.18007	-1.07581	-1.03111
0.000153015	3.73264	up	Rv0997	0.0850837	-0.0850837	-0.0935366	-2.17763	-1.80886	-1.80763
1.0936e-05	3.72833	down	Rv2523c	-0.722871	-0.593583	-0.486945	1.31827	1.26747	1.30645
0.000789747	3.70925	up	Rv3861	-0.223261	-0.0567737	0.461214	-1.85079	-1.83645	-1.80496
4.66007e-06	3.70736	up	Rv0981	0.0315225	0.00744843	-0.0399783	-1.99469	-1.84559	-1.8319
9.5359e-05	3.68795	up	Rv2052c	0.0165987	-0.0524511	0.161245	-2.03735	-1.78941	-1.6963
2.11692e-05	3.68606	up	Rv0275c	0.888752	0.82484	1.022	-1.08437	-0.927116	-0.899164
0.00158882	3.67709	up	Rv0827c	1.30431	1.77587	2.05939	0.0513339	-0.236173	-0.311282
2.5031e-06	3.66483	down	Rv0057	-1.25313	-1.12924	-1.15333	0.641495	0.703531	0.740508
7.79206e-07	3.65132	up	Rv2115c	-0.012702	-0.103323	0.012702	-1.908	-1.90653	-1.89404
1.04722e-06	3.63784	up	Rv0875c	1.42508	1.40791	1.31748	-0.515385	-0.454369	-0.469025
1.12883e-05	3.63665	up	Rv2866	0.996615	0.799634	0.991103	-0.981919	-0.910018	-0.908539
7.61302e-06	3.62066	up	Rv2729c	1.79083	1.63161	1.58642	-0.172292	-0.191635	-0.195974
2.59589e-05	3.61645	up	Rv3785	0.593608	0.584351	0.8381	-1.15106	-1.21095	-1.18566
5.48162e-06	3.61557	up	Rv1845c	1.57397	1.51843	1.69708	-0.301742	-0.226916	-0.244532
6.44894e-06	3.60984	down	Rv3442c	-0.171743	-0.229815	-0.372143	1.589	1.58926	1.60385
0.00017086	3.60243	up	Rv1855c	1.14029	1.12868	1.52398	-0.652667	-0.510049	-0.591244
1.5175e-05	3.58665	up	Rv3413c	0.743288	0.738402	0.958819	-1.00717	-1.03119	-1.04905
2.23521e-05	3.53862	down	Rv3598c	-0.815999	-0.628199	-0.557169	1.19907	1.12456	1.14456
2.68867e-05	3.53297	up	Rv1158c	0.621005	0.354472	0.459134	-1.40769	-1.31181	-1.30853
6.79215e-05	3.52551	down	Rv2845c	-0.0884466	-0.254691	-0.448384	1.51361	1.58182	1.56654
0.000147299	3.50141	up	Rv0129c	0.628064	0.340559	0.196165	-1.45602	-1.39317	-1.40983
4.13401e-06	3.48495	down	Rv2522c	-0.521131	-0.680562	-0.570007	1.25194	1.17781	1.20197
1.92233e-05	3.46634	down	Rv2582	0.0730495	-0.0541568	-0.1719	1.68624	1.77141	1.76958
0.000478629	3.46347	up	Rv2266	0.29784	0.131437	0.6965	-1.35156	-1.41541	-1.4839
0.000549553	3.4594	down	Rv2275	0.0376146	-0.189206	-0.560879	1.48522	1.56888	1.605
0.000409137	3.45147	up	Rv2688c	1.56301	1.38642	1.6912	-0.515476	-0.136961	-0.068568
1.29556e-06	3.44966	up	Rv1846c	0.3519	0.228585	0.315296	-1.48696	-1.50939	-1.46723
4.4223e-06	3.44466	up	Rv3717	0.176791	0.0807486	0.255162	-1.60297	-1.6413	-1.59612
0.00245386	3.44427	up	Rv0307c	0.415917	0.431	-0.318358	-1.45774	-1.60196	-1.76434
0.000374211	3.42284	down	Rv2947c	-0.579237	-0.711533	-1.08641	1.08097	0.949106	0.918323
1.45403e-05	3.41386	up	Rv2366c	1.66123	1.43068	1.51818	-0.272058	-0.227793	-0.20427
1.44843e-06	3.40871	down	Rv0721	-0.2853	-0.351068	-0.343177	1.50768	1.42309	1.39736
1.82237e-05	3.40845	up	Rv0738	0.458633	0.384624	0.253985	-1.48889	-1.37599	-1.34523
2.10857e-06	3.38829	down	Rv0058	-0.966652	-0.991923	-0.880143	0.761567	0.840661	0.840728
7.19989e-05	3.38491	down	Rv2485c	-1.51378	-1.56849	-1.63871	-0.00983906	0.285725	0.280483
1.40211e-06	3.36513	down	Rv0651	-0.0400519	-0.125538	-0.156794	1.67534	1.62211	1.63216
5.38873e-06	3.36408	up	Rv0121c	1.00577	0.852927	0.968809	-0.824585	-0.752757	-0.845785
1.26646e-05	3.35764	up	Rv1157c	0.562937	0.366507	0.54007	-1.30131	-1.25582	-1.21569
0.00446923	3.35288	down	Rv1087A	-1.37749	-0.438619	-1.12795	0.987001	0.673317	0.631824
7.60873e-06	3.34923	down	Rv0720	-0.353319	-0.428648	-0.270658	1.45148	1.32499	1.40239
1.96578e-05	3.33545	down	Rv2948c	-0.855112	-0.677694	-0.673159	1.06205	1.02829	0.917336
6.14202e-05	3.3316	down	Rv0947c	-0.799033	-0.772695	-1.04348	0.960457	0.822968	0.810018
1.00222e-05	3.32751	up	Rv2894c	0.318095	0.135787	0.236592	-1.5686	-1.48862	-1.45564
2.34515e-06	3.31739	down	Rv3923c	-0.861838	-0.826372	-0.953608	0.872217	0.868463	0.807641
0.000334516	3.30663	down	Rv3027c	-0.815443	-0.915199	-0.421128	0.997959	1.00627	1.02009
0.00022295	3.29995	up	Rv2963	0.796463	0.722958	1.14685	-0.907173	-0.801404	-0.792488
3.72435e-06	3.29571	up	Rv0116c	0.39853	0.538761	0.390392	-1.27975	-1.26968	-1.28465
4.39657e-05	3.28843	up	Rv2828c	1.35165	1.26962	1.55186	-0.262623	-0.364954	-0.351494
2.04646e-06	3.28753	up	Rv2096c	1.43344	1.47267	1.52181	-0.300882	-0.188131	-0.234075
0.000110441	3.283	down	Rv1008	-0.781557	-0.485149	-0.855084	1.0037	1.01616	1.0034
1.79501e-05	3.27592	down	Rv0440	0.0846405	-0.000538349	-0.157705	1.67771	1.68169	1.70269
3.47036e-05	3.2434	up	Rv0621	1.43562	1.52643	1.71874	-0.131816	-0.146059	-0.133849
6.60138e-05	3.24065	up	Rv2629	1.27267	1.26425	1.53227	-0.426975	-0.303198	-0.289489
1.83608e-05	3.23655	up	Rv2166c	0.582328	0.429026	0.610536	-1.24029	-1.11369	-1.10751
7.77818e-06	3.21371	up	Rv0179c	0.18359	0.0907068	-0.00463915	-1.60238	-1.56171	-1.61897
0.000167499	3.2096	up	Rv2693c	1.05057	0.948793	1.21281	-0.804074	-0.502301	-0.528634
9.2117e-05	3.20405	up	Rv1996	0.918301	0.818557	0.64796	-1.00591	-0.761637	-0.887319
4.32438e-05	3.19504	up	Rv1076	1.01814	0.970688	0.73657	-0.771422	-0.756028	-0.774649
1.40633e-06	3.19469	up	Rv0046c	0.692477	0.642237	0.573589	-1.06069	-1.04275	-1.01529
8.70526e-05	3.19417	up	Rv1195	0.35247	0.291899	0.0398669	-1.52838	-1.39786	-1.41584
1.70287e-05	3.19079	down	Rv0166	-1.68545	-1.61492	-1.51283	-0.0167198	0.0789833	0.146274
1.01657e-05	3.18241	up	Rv0983	0.105177	0.0242944	-0.00244999	-1.7295	-1.58314	-1.57069
1.7327e-05	3.17745	down	Rv3443c	0.0221691	-0.148431	-0.126641	1.49776	1.6155	1.63744
2.17173e-05	3.17113	up	Rv1196	0.38942	0.230977	0.165994	-1.36362	-1.46199	-1.38299
7.66157e-05	3.16904	up	Rv2630	1.391	1.59174	1.66487	-0.116578	-0.0143206	-0.213634
5.53089e-05	3.16153	down	Rv2564	-1.25548	-1.24911	-0.981452	0.519558	0.463992	0.512275
1.6648e-05	3.15847	up	Rv0485	1.18545	1.27039	1.40114	-0.423645	-0.33636	-0.360703
0.00031134	3.15312	up	Rv2368c	0.766132	0.667914	1.1	-0.921139	-0.781159	-0.733998
2.1875e-05	3.15258	up	Rv0465c	0.264472	0.14969	0.391608	-1.42447	-1.3829	-1.35646
0.00218784	3.15138	down	Rv3761c	-0.184403	-0.100514	-0.624318	1.35951	1.64714	1.05206
0.000696091	3.14967	up	Rv2706c	0.766013	0.700586	0.216931	-1.04775	-1.1333	-1.10102
9.65803e-05	3.12514	down	Rv0359	-0.822263	-0.470939	-0.6909	0.938523	1.00622	1.00291
3.7262e-05	3.12487	down	Rv3554	-0.983184	-0.79332	-0.737915	0.747157	0.799439	0.870369
6.33496e-06	3.12364	up	Rv3841	1.21431	1.1743	1.12197	-0.562385	-0.443207	-0.413516
0.00193055	3.12209	down	Rv0081	-1.33146	-0.678894	-1.25876	0.74026	0.448169	0.470004
2.29404e-06	3.11561	down	Rv0667	0.019701	-0.0779815	-0.0259638	1.66909	1.5719	1.59331
0.000957862	3.10947	up	Rv1072	0.84441	0.533372	0.197789	-1.15322	-1.08069	-1.10053
0.000927349	3.10804	up	Rv0293c	0.140599	0.0882077	0.650151	-1.4447	-1.29528	-1.28907
0.000102665	3.10746	up	Rv2865	1.03159	0.896996	0.814594	-0.79611	-0.551763	-0.816157
4.96622e-06	3.10602	up	Rv0580c	0.463579	0.348171	0.453377	-1.27895	-1.17741	-1.18371
4.36754e-06	3.10534	up	Rv2364c	1.40233	1.36206	1.37904	-0.3457	-0.198071	-0.217053
7.57707e-06	3.10343	up	Rv0857	0.531353	0.647938	0.695126	-0.966082	-1.05382	-1.00727
0.0194813	3.0966	up	Rv0754	0.094898	0.842021	1.06487	-0.396554	-1.00192	-1.49179
0.000169173	3.08942	up	Rv1075c	0.583428	0.365923	0.766392	-1.07713	-1.09354	-0.9956
0.000484367	3.08852	down	Rv0203	-0.429358	-0.563683	-0.948926	0.961188	1.01233	0.965261
2.55064e-05	3.08451	up	Rv1987	0.118941	0.00427485	0.158928	-1.6396	-1.5107	-1.44268
0.000196085	3.0825	up	Rv1861	0.204007	0.225319	-0.156625	-1.5261	-1.53336	-1.54014
9.12545e-07	3.08035	down	Rv3794	-0.942001	-1.04158	-1.02302	0.606576	0.639373	0.616731
9.44831e-06	3.07954	down	Rv0924c	-0.805691	-0.8058	-0.978198	0.759671	0.752959	0.765827
2.10987e-05	3.06889	up	Rv0456A	1.4345	1.55441	1.66311	-0.100676	-0.0203798	-0.0800774
0.0001072	3.06343	up	Rv2319c	0.231301	0.412624	0.241274	-1.16957	-1.31677	-1.47391
0.00020415	3.0524	down	Rv3136	0.18559	0.0557311	-0.0557311	1.87709	1.56123	1.57711
0.000365698	3.04785	up	Rv3016	0.809951	0.79504	0.716677	-0.554475	-0.940628	-1.0066
0.000167759	3.04778	up	Rv2799	0.724379	0.571495	0.975841	-0.843274	-0.850144	-0.858146
3.04133e-05	3.03414	up	Rv2153c	1.0669	1.0471	1.27667	-0.455559	-0.445868	-0.511764
0.000747689	3.03007	up	Rv0473	0.400561	0.358804	0.869083	-1.15779	-0.974263	-1.03755
0.000175393	3.00992	down	Rv3457c	0.101841	-0.0383329	-0.295611	1.5494	1.5027	1.48496
0.00346088	3.00488	down	Rv1313c	0.120932	-0.0898778	-0.730456	1.34794	1.33299	1.38159
9.24212e-06	2.99988	down	Rv1015c	-0.138856	-0.217608	-0.302246	1.34372	1.32752	1.42477
1.24697e-07	2.99965	down	Rv1389	-0.368125	-0.364517	-0.417043	1.21892	1.19271	1.19306
8.12086e-05	2.999	up	Rv2676c	0.372211	0.24299	0.5622	-1.22463	-1.13732	-1.21409
7.36104e-05	2.98579	up	Rv0064	0.890374	0.656599	0.793687	-0.926321	-0.716099	-0.751259
0.00122245	2.98366	down	Rv3418c	0.220652	0.156998	-0.386583	1.56162	1.56272	1.59797
0.000297962	2.98291	down	Rv0934	-0.78616	-1.04723	-1.24802	0.534252	0.553895	0.560605
9.71461e-05	2.98225	down	Rv3924c	-0.723235	-0.700718	-0.988703	0.849984	0.718695	0.747862
0.00296993	2.97302	down	Rv3792	-1.6134	-0.859848	-0.916106	0.401824	0.437235	0.487371
0.000315146	2.96564	up	Rv2525c	0.496148	0.463543	0.0933199	-1.1449	-1.28181	-1.22531
6.329e-05	2.96017	up	Rv2776c	0.730158	0.930772	1.02242	-0.628519	-0.713423	-0.671753
2.09131e-06	2.95106	up	Rv2224c	0.274587	0.209352	0.2378	-1.34766	-1.3592	-1.2551
2.09741e-05	2.95066	up	Rv2744c	-0.0215363	-0.0863943	0.0215363	-1.70911	-1.54176	-1.51865
4.33645e-05	2.95023	up	Rv1670	0.307296	0.217299	0.0873771	-1.41257	-1.40158	-1.25636
1.68299e-05	2.94883	down	Rv3922c	-1.10262	-0.996268	-0.930778	0.470514	0.593005	0.587241
0.00129723	2.93766	down	Rv2220	-0.490487	-0.862165	-1.15442	0.68079	0.754467	0.721677
5.50473e-05	2.93764	down	Rv0161	-0.457727	-0.342894	-0.608493	1.1393	1.01058	1.10498
5.14233e-06	2.93302	down	Rv2520c	-0.0926657	-0.19523	-0.0397801	1.46182	1.44818	1.41949
0.02328	2.93101	down	MTB000061	-1.01008	-1.16702	-2.3732	-0.0735259	0.0818648	0.0955605
5.7601e-05	2.92637	up	Rv1333	0.784105	0.682087	0.814964	-0.942339	-0.709784	-0.71405
4.88883e-05	2.92176	down	Rv3456c	0.0735581	0.0419195	-0.164583	1.60073	1.47928	1.5114
5.8266e-05	2.91553	up	Rv3414c	0.595372	0.736099	0.452297	-0.89676	-0.993183	-0.957562
1.38547e-05	2.90694	up	Rv2092c	0.502713	0.542704	0.694296	-0.974754	-0.973768	-0.930263
5.10977e-05	2.90679	down	Rv0167	-0.948686	-1.00426	-1.04372	0.383765	0.603481	0.634364
0.000628674	2.89389	down	Rv3361c	-0.693699	-0.409156	-0.945269	0.790063	0.887104	0.873734
2.85593e-05	2.89375	down	Rv2276	0.0816643	-0.0816643	-0.157484	1.50685	1.47308	1.4614
5.43193e-06	2.89375	up	Rv3197	0.239589	0.154868	0.221897	-1.40369	-1.30878	-1.26999
3.31285e-06	2.89343	down	Rv0237	-0.530873	-0.523321	-0.406081	1.06772	1.03397	1.03639
2.36039e-06	2.89048	up	Rv2016	0.270357	0.177011	0.149994	-1.33202	-1.35308	-1.31146
4.94758e-05	2.88944	down	Rv3920c	-0.525279	-0.424118	-0.668315	1.0737	0.93415	0.96681
0.026239	2.88768	down	Rv0226c	-1.10215	0.0648863	-1.38114	0.693921	0.797552	0.679849
0.000115162	2.88461	up	Rv2870c	0.681813	0.624833	0.928542	-0.864011	-0.728411	-0.757516
0.000261057	2.88159	up	Rv2367c	0.654647	0.651957	0.974485	-0.894507	-0.680325	-0.724675
0.000178049	2.87997	up	Rv0850	-0.0150297	-0.195895	0.158484	-1.6389	-1.51908	-1.47262
0.00190838	2.87622	down	Rv3143	-0.549439	-0.651114	-1.2184	0.76649	0.673733	0.713347
0.0210028	2.86785	down	MTB000061	-0.988409	-1.17649	-2.29886	-0.0603347	0.0603347	0.0961509
3.92322e-05	2.8639	up	Rv2578c	1.50767	1.42697	1.524	0.0496161	-0.173262	0.028352
0.00614679	2.86094	up	Rv2848c	0.4866	1.12727	1.29515	-0.355859	-0.836041	-0.44855
3.06692e-05	2.86024	down	Rv3850	-0.734571	-0.612643	-0.86296	0.774401	0.777192	0.786646
1.42197e-06	2.85953	up	Rv0568	1.37391	1.43553	1.47263	-0.0987427	-0.0550787	-0.111453
0.000137337	2.85496	up	Rv1621c	1.40283	1.12319	1.43044	-0.271134	-0.167672	-0.145145
1.45904e-06	2.85081	up	Rv1086	1.03324	1.10961	0.997588	-0.454119	-0.47503	-0.464528
6.01255e-05	2.85059	up	Rv2342	0.582204	0.453523	0.288246	-1.06639	-1.05767	-1.08575
4.3166e-06	2.85056	down	Rv0881	-0.476811	-0.478482	-0.373924	1.04163	1.12283	1.04006
1.19167e-07	2.84157	down	Rv3820c	-0.838793	-0.870046	-0.836658	0.654911	0.684378	0.635274
0.000606488	2.83873	down	Rv0761c	-0.310817	-0.286432	-0.751619	1.10378	1.0112	1.05189
4.20482e-05	2.83796	up	Rv0093c	1.25437	1.22963	1.44956	-0.262172	-0.148849	-0.169975
0.000538409	2.837	up	Rv2017	0.594484	0.280602	0.0904028	-1.18507	-1.14124	-1.2213
5.48846e-05	2.83648	up	Rv2256c	0.421181	0.39154	0.190624	-1.09897	-1.16957	-1.24042
0.000108342	2.83628	down	Rv2859c	-0.405129	-0.466191	-0.718295	1.01505	0.97452	0.932816
3.28387e-05	2.83569	down	Rv2950c	-0.722374	-0.950132	-0.914777	0.609036	0.643576	0.671203
0.00452224	2.83383	up	Rv0902c	0.791603	0.582231	1.40411	-0.669053	-0.405019	-0.656238
0.000479648	2.83138	down	Rv0227c	-0.265013	-0.471854	-0.759524	0.977401	1.00248	1.02824
0.0225718	2.82864	down	MTB000061	-0.974766	-1.13675	-2.28604	-0.0602684	0.0602684	0.102764
6.15891e-07	2.82788	up	Rv1725c	0.189568	0.189338	0.267127	-1.29863	-1.27642	-1.27808
1.90776e-05	2.8274	down	Rv2949c	-1.04643	-0.995534	-0.899776	0.610867	0.458383	0.487438
8.77691e-06	2.82731	up	Rv2748c	1.37917	1.24925	1.21421	-0.243849	-0.218482	-0.193335
0.000155602	2.82453	up	Rv1623c	1.32644	1.10828	1.4684	-0.246581	-0.18323	-0.161103
0.000218837	2.82223	down	Rv2274A	-0.0528138	0.0926015	-0.285005	1.49725	1.36454	1.38351
0.000534358	2.8197	down	Rv1089	-1.09413	-0.623231	-0.881282	0.596679	0.740341	0.550952
0.0268607	2.81954	down	Rv3834c	-1.20926	0.0825379	-1.22963	0.822829	0.655587	0.651603
0.012263	2.81223	down	Rv3658c	-1.29645	-0.120536	-0.622337	0.904439	0.767805	0.763582
0.00214619	2.80595	down	Rv0078	-0.336455	-0.308136	-0.865529	1.20195	0.859589	0.893801
1.35585e-05	2.802	up	Rv0903c	0.545198	0.495817	0.688274	-0.914963	-0.90974	-0.905372
7.48475e-06	2.80113	down	Rv1079	-0.482238	-0.386219	-0.548593	1.0185	0.98395	1.03852
5.06089e-05	2.79625	up	Rv1599	1.33797	1.3545	1.58145	-0.0641856	-0.0850253	-0.0273566
2.95821e-05	2.79567	up	Rv2547	0.552619	0.648005	0.733879	-0.75453	-0.844614	-0.91593
0.00275134	2.78933	down	Rv2277c	-0.557046	-0.675248	-0.180186	1.3365	0.910251	0.780524
3.97146e-05	2.78862	up	Rv1148c	1.14556	0.961494	0.923904	-0.503866	-0.497417	-0.406405
5.02107e-05	2.78587	down	Rv2394	-0.462885	-0.586527	-0.728697	0.858986	0.868165	0.929121
1.51533e-06	2.78479	up	Rv1469	0.00558138	-0.094079	-0.00558138	-1.52821	-1.50535	-1.49322
6.09042e-06	2.78448	down	Rv0723	0.0165718	-0.0165718	-0.072963	1.52532	1.39134	1.4426
5.62407e-05	2.78435	up	Rv2359	1.50213	1.31022	1.5848	-0.0348854	0.00197411	-0.00197411
0.00404419	2.7809	down	Rv2835c	-0.929222	-0.518361	-1.0534	1.0197	0.445623	0.460345
2.33456e-05	2.77808	up	Rv3138	0.682458	0.600198	0.728331	-0.902378	-0.716573	-0.792328
2.46034e-05	2.77144	up	Rv0412c	0.456156	0.32929	0.531307	-1.08563	-1.02971	-0.979811
0.00296564	2.77069	up	Rv1583c	1.27831	1.84249	1.13786	0.0940394	-0.094039	-0.152069
4.93618e-06	2.76956	down	Rv2033c	-0.207582	-0.0949111	-0.0668154	1.32702	1.34864	1.364
0.00863083	2.76813	down	Rv3020c	-1.15139	-0.152636	-0.870585	0.861541	0.755788	0.614788
0.00017347	2.76763	down	Rv0643c	-1.15373	-1.18182	-0.856947	0.357903	0.390392	0.465164
0.0330573	2.76641	down	Rv1414	-1.75668	-0.248044	-1.26772	0.605842	0.303614	0.222141
0.000116153	2.76485	up	Rv3619c	0.553475	0.353496	0.222336	-1.05447	-1.11533	-1.1025
9.68173e-06	2.75866	up	Rv0671	1.01023	1.05132	0.923155	-0.540004	-0.42153	-0.445671
0.000141268	2.75724	down	Rv3076	-0.833319	-0.718757	-1.03257	0.512377	0.624405	0.668242
0.0138291	2.75372	down	Rv0448c	-1.18623	-0.20719	-0.891902	0.313	0.863504	0.922317
1.25604e-06	2.7532	down	Rv0059	-0.684842	-0.712193	-0.760023	0.705762	0.782548	0.737963
6.95812e-05	2.75308	down	Rv1557	-0.896493	-0.772048	-1.05606	0.552961	0.595103	0.510476
9.98667e-05	2.74974	down	Rv0114	-1.09483	-1.02898	-1.33609	0.287229	0.311344	0.319404
0.00307155	2.74896	down	Rv2958c	-0.986192	-1.09624	-0.365545	0.678195	0.631242	0.619244
2.36312e-05	2.74742	down	Rv0032	-1.03426	-1.14911	-1.19879	0.414973	0.271449	0.305644
0.00011003	2.73471	down	Rv0979A	-0.637698	-0.795913	-0.951561	0.595661	0.678588	0.694749
2.0192e-06	2.7345	down	Rv3364c	-0.213057	-0.32355	-0.235169	1.20439	1.202	1.17565
0.000411692	2.72952	up	Rv0897c	0.404244	0.408621	0.751815	-1.05931	-0.83363	-0.888324
8.54034e-05	2.72763	down	MTB000011	-0.675205	-0.579284	-0.407434	0.97871	0.83729	0.865018
8.7307e-06	2.72424	up	Rv0207c	-0.0276871	-0.0755086	0.0276871	-1.44677	-1.55014	-1.41616
0.00674178	2.71774	down	Rv1552	-1.3641	-0.75502	-1.38961	-0.103225	0.473573	0.448135
7.97912e-06	2.71177	up	Rv1488	0.56318	0.55769	0.417793	-0.919214	-0.949045	-0.910789
0.000666508	2.71121	up	Rv2654c	0.919441	1.2046	1.38303	-0.140163	-0.311514	-0.358068
6.24591e-05	2.70777	down	MTB000011	-0.693833	-0.606358	-0.458241	0.936642	0.785337	0.830896
4.88527e-06	2.70414	down	Rv2739c	-0.529246	-0.390422	-0.421465	0.974313	0.983175	1.00689
7.75918e-05	2.69793	up	Rv3642c	0.0572205	0.0975223	0.332429	-1.24973	-1.27744	-1.28121
3.48991e-05	2.69623	down	Rv0719	-0.408314	-0.510853	-0.288928	1.0862	1.00817	0.990364
5.04173e-05	2.69573	up	Rv3810	0.0403781	-0.0867624	0.167453	-1.4376	-1.37855	-1.35482
1.29506e-06	2.69424	up	Rv2707	0.323456	0.332109	0.241144	-1.14695	-1.11108	-1.1349
2.69345e-05	2.69362	down	Rv1613	-0.251131	-0.188061	-0.349541	1.25781	1.10606	1.13604
6.87458e-05	2.6909	up	Rv1925	0.879205	0.64379	0.838369	-0.721662	-0.616036	-0.585205
0.000836513	2.68743	up	Rv0467	0.135196	-0.0125239	-0.0798356	-1.12241	-1.5518	-1.56164
3.20674e-05	2.6867	up	Rv2293c	0.237842	0.105798	0.342948	-1.20089	-1.18622	-1.2038
0.000113243	2.68661	down	Rv2911	-0.5685	-0.79062	-0.833679	0.601601	0.731015	0.751952
1.1305e-05	2.68176	up	Rv0245	1.38058	1.33323	1.22994	-0.0532773	-0.124027	-0.14849
0.0102319	2.67256	down	Rv3000	-1.21258	-0.148347	-0.623575	0.730652	0.8307	0.708815
1.78308e-05	2.66994	up	Rv2927c	0.574657	0.459258	0.41823	-0.999386	-0.922537	-0.876348
2.71417e-05	2.65619	down	Rv2890c	-0.0366464	-0.185672	-0.225615	1.19919	1.28228	1.29868
2.18825e-06	2.6547	up	Rv1487	0.117553	0.0968828	0.154605	-1.30447	-1.32584	-1.22629
0.000195526	2.65408	down	Rv0173	-0.879147	-0.957202	-1.22099	0.331413	0.412048	0.423838
0.000713658	2.65172	down	Rv3298c	-1.01058	-0.652029	-1.14432	0.497476	0.501642	0.414749
8.53938e-07	2.65064	down	Rv2445c	-0.691181	-0.651157	-0.670298	0.784737	0.715236	0.706412
0.0002033	2.64937	up	Rv1625c	0.961662	0.980942	1.27677	-0.405024	-0.28938	-0.303173
5.49322e-05	2.64601	up	Rv3162c	0.584209	0.704079	0.657273	-0.845801	-0.619061	-0.801025
0.000126368	2.6446	up	Rv1159A	0.362233	0.463592	0.151232	-1.05258	-1.1306	-1.04892
0.00123484	2.6414	down	Rv0379	-0.993037	-0.621847	-1.14948	0.622452	0.415231	0.401862
8.44388e-05	2.64058	up	Rv2548	0.529724	0.697603	0.79394	-0.650668	-0.775532	-0.755098
5.55515e-05	2.63693	up	Rv3855	0.715494	0.747422	0.865539	-0.589725	-0.743991	-0.5344
1.06809e-05	2.63655	down	Rv0567	-0.0842314	-0.062005	-0.19935	1.31423	1.2266	1.30953
2.09636e-05	2.63493	down	Rv0554	-0.00163722	-0.101817	-0.172431	1.24973	1.36991	1.29778
1.60098e-05	2.63396	up	Rv0377	0.430079	0.446374	0.520101	-0.841052	-0.943086	-1.01101
5.42373e-05	2.63205	up	Rv0063	0.547353	0.420173	0.537206	-1.01711	-0.872216	-0.7945
0.000709699	2.63162	down	Rv3363c	-0.908848	-0.560704	-0.407997	0.779274	0.763058	0.767965
4.91654e-06	2.63075	up	Rv2358	1.43211	1.32644	1.45485	0.037463	-0.00415969	-0.00632739
0.0108266	2.6297	down	Rv0893c	-0.830159	-0.280006	-0.817595	0.49983	0.501893	1.25521
3.16143e-05	2.62749	up	Rv2576c	0.977017	0.915669	1.13173	-0.392036	-0.414695	-0.349898
0.000852634	2.62709	down	Rv3921c	-1.31858	-1.11858	-0.847226	0.151114	0.369467	0.375426
1.91683e-05	2.62098	down	Rv3851	-0.494882	-0.531787	-0.652192	0.773961	0.823247	0.894243
0.000197086	2.61248	up	Rv1813c	0.338458	0.173985	-0.0187755	-1.18387	-1.26478	-1.21393
0.000107509	2.60746	up	Rv0711	0.272779	0.0208511	-0.0106425	-1.27759	-1.27353	-1.31383
2.89958e-07	2.60745	up	Rv1419	0.956607	0.933869	0.959312	-0.400907	-0.431063	-0.466156
5.4181e-06	2.60558	up	Rv0670	0.956337	0.853876	0.983387	-0.473196	-0.418953	-0.459067
0.00099719	2.60411	down	Rv0143c	-0.572694	-0.554082	-1.04227	0.665597	0.632342	0.675383
0.0372184	2.60367	up	Rv3241c	1.53631	1.33147	0.143889	-0.143889	-0.49779	-0.488282
3.92193e-07	2.59494	up	Rv1110	0.570112	0.5672	0.506415	-0.814116	-0.839004	-0.830251
2.25548e-06	2.59344	down	Rv3218	-0.880327	-0.995569	-0.930833	0.425543	0.443901	0.448431
2.90242e-06	2.59323	down	Rv0933	-1.02687	-0.92555	-1.0385	0.386324	0.367344	0.37966
2.43157e-06	2.59307	up	Rv1775	0.591707	0.706369	0.667338	-0.702558	-0.729504	-0.726509
0.000137365	2.58973	down	Rv2442c	-0.438954	-0.622625	-0.768686	0.748431	0.763667	0.776037
0.000122111	2.58962	up	Rv0846c	0.571428	0.40527	0.660663	-0.934037	-0.751215	-0.795606
3.09981e-05	2.5857	down	Rv1614	-0.47432	-0.434778	-0.275687	0.937241	0.967496	1.02214
0.00050981	2.58353	up	Rv0118c	0.167923	0.205153	-0.0962195	-1.46098	-1.15154	-1.21867
0.000111276	2.58142	up	Rv1152	0.864765	0.916097	0.625818	-0.542147	-0.588432	-0.567241
0.000231888	2.58035	up	Rv0939	0.924819	0.748024	1.12509	-0.439315	-0.436301	-0.429153
0.00124705	2.57419	up	Rv3437	0.823835	0.41445	0.329683	-0.980868	-0.76064	-0.782872
0.00135026	2.57328	up	Rv2307B	0.366898	0.783597	0.837408	-0.532974	-0.809107	-0.760834
0.00171225	2.57192	up	Rv2826c	0.771532	0.988533	1.38477	-0.275498	-0.290711	-0.377498
6.02557e-06	2.56362	up	Rv3766	0.0594001	-0.0539856	0.0574613	-1.37571	-1.33347	-1.30249
4.01597e-07	2.56276	up	Rv0673	0.624358	0.643489	0.621977	-0.686577	-0.752932	-0.743761
0.000110338	2.56008	down	Rv2439c	-0.41673	-0.134828	-0.318887	1.12092	1.07408	1.00312
0.0040232	2.55782	down	Rv0698	-0.212277	-0.115417	-0.820508	1.07888	0.955792	0.881868
0.000297003	2.55669	up	Rv3767c	0.375114	0.257921	0.0709286	-0.973896	-1.17931	-1.20567
0.000499541	2.55185	down	Rv2114	-1.01843	-1.04961	-1.42013	0.146487	0.19303	0.226945
2.48159e-06	2.5514	down	Rv3628	-0.16349	-0.13905	-0.250423	1.16904	1.17598	1.15589
3.84719e-05	2.55067	down	Rv0668	-0.0883272	-0.0270464	-0.202039	1.33433	1.18946	1.21143
6.23902e-05	2.55066	up	Rv0898c	0.321993	0.367242	0.157767	-1.01836	-1.15533	-1.03192
0.0286274	2.54776	down	Rv2265	-1.84225	-0.472922	-1.08872	0.277522	0.301283	0.0649929
0.00156858	2.54671	down	Rv3804c	-0.5436	-0.512725	-1.04605	0.701763	0.583391	0.658367
2.89863e-06	2.54364	up	Rv0984	-0.0299439	0.0476971	-0.0632939	-1.37261	-1.37837	-1.33524
6.39328e-05	2.54054	up	Rv2620c	0.599807	0.632169	0.763054	-0.630068	-0.612613	-0.797689
1.84303e-06	2.53824	up	Rv2495c	0.950387	1.02709	1.0312	-0.375644	-0.329318	-0.317848
0.00121732	2.53636	up	Rv1332	0.644786	0.54236	0.720589	-0.963561	-0.731607	-0.425377
0.000151695	2.53315	down	Rv1485	-0.286782	-0.0369749	-0.00788736	1.30264	1.20706	1.18145
1.67509e-05	2.53314	up	Rv1398c	0.419496	0.403773	0.575355	-0.87645	-0.865806	-0.881898
0.000429676	2.53205	up	Rv0441c	0.688014	0.502035	0.446262	-0.977636	-0.779975	-0.626997
0.00072532	2.53188	down	Rv2001	-0.119282	-0.522812	-0.237543	1.15572	1.09059	0.894687
0.0675778	2.53181	down	Rv2270	-0.545794	0.106636	-1.09467	0.994918	0.0476003	1.44416
0.0559906	2.5281	down	Rv1946c	-0.52902	0.282127	-1.30864	0.591522	0.644562	1.22254
0.000155763	2.52483	down	Rv0056	-0.393334	-0.486296	-0.712366	0.772083	0.821222	0.823256
2.35494e-06	2.52416	down	Rv0891c	-0.230597	-0.265978	-0.236516	1.07889	1.04402	1.15141
5.98624e-06	2.52262	down	Rv2400c	-0.639061	-0.635362	-0.690893	0.735337	0.606428	0.697679
0.000114405	2.51871	down	Rv0935	-0.692017	-0.663745	-0.940048	0.570419	0.543726	0.588098
2.01756e-05	2.51558	down	Rv1549	-1.34323	-1.17828	-1.30908	0.0894566	0.000508308	0.0721145
5.74361e-05	2.5142	down	Rv1241	-0.624523	-0.463269	-0.385684	0.887166	0.816664	0.812987
0.00359292	2.51115	down	Rv0420c	-0.19099	-0.338903	-0.87903	0.842296	0.76898	0.964853
0.00702661	2.51107	down	Rv0104	-0.588053	-1.32513	-0.629589	0.625091	0.27765	0.539391
9.69807e-06	2.51041	down	Rv0170	-1.00559	-1.10418	-1.02776	0.210869	0.301075	0.334291
6.67071e-05	2.5101	down	Rv1612	-0.370031	-0.355276	-0.135702	1.0691	1.02414	1.02898
1.82023e-06	2.50518	down	Rv0613c	0.0263283	-0.000863314	0.000863314	1.39144	1.29167	1.31796
0.000208	2.50185	up	Rv3371	1.38461	1.21593	1.13109	-0.14475	0.0616317	-0.15424
1.48266e-07	2.5005	up	Rv2711	0.0749865	0.0746274	0.104218	-1.26336	-1.23095	-1.2185
0.000488512	2.50001	down	Rv0168	-1.19305	-1.26419	-0.899228	0.0801759	0.2633	0.265867
2.64501e-05	2.49854	down	Rv1078	-0.330991	-0.406874	-0.531361	0.874743	0.888892	0.930397
0.000970119	2.49789	down	Rv2274A	-0.0606587	-0.000436544	-0.451507	1.23304	1.17386	1.04262
0.0502367	2.49748	down	MTB000061	-0.692582	-0.954298	-2.2264	-0.0709114	0.0881433	0.0709114
7.88155e-05	2.49545	up	Rv1985c	1.06102	0.914971	1.14179	-0.367519	-0.25043	-0.222165
0.000112721	2.49169	up	Rv1091	0.520969	0.624165	0.802979	-0.610437	-0.688294	-0.704521
4.86658e-06	2.49037	up	Rv3010c	0.95118	0.851137	0.877258	-0.372729	-0.458141	-0.438639
0.00820844	2.48972	down	MTB000019	-1.5194	-0.62165	-0.920537	0.383786	0.314937	0.187645
6.09506e-05	2.48709	up	Rv3869	0.350564	0.340216	0.562607	-0.9184	-0.910065	-0.861526
1.35795e-05	2.48692	up	Rv1690	0.0580242	0.0208437	-0.108839	-1.31021	-1.33492	-1.32793
0.000446612	2.48166	down	Rv3135	0.161604	0.0462425	-0.0462425	1.58105	1.25212	1.26235
6.46966e-06	2.48068	down	Rv2121c	-0.191878	-0.251481	-0.301045	1.00831	1.07663	1.10286
1.31681e-05	2.47433	down	Rv2257c	-0.569835	-0.616047	-0.721678	0.6346	0.665641	0.713311
3.60608e-08	2.47274	up	Rv2867c	0.520338	0.497924	0.506577	-0.778899	-0.806839	-0.807761
5.48441e-06	2.47168	up	Rv3873	0.180616	0.0523186	0.151374	-1.19257	-1.15531	-1.18428
3.92008e-05	2.47	down	Rv3365c	-0.632293	-0.765322	-0.839204	0.510751	0.603663	0.562295
0.000148668	2.46986	up	Rv2043c	0.607687	0.481339	0.346336	-0.919563	-0.825935	-0.732424
0.000864509	2.46587	up	Rv3310	-0.0258608	-0.134296	0.33805	-1.18696	-1.27668	-1.26475
9.84498e-07	2.46565	up	Rv1843c	0.629744	0.561148	0.597895	-0.738622	-0.680773	-0.697726
6.45723e-07	2.46519	down	Rv3198A	-0.660877	-0.604468	-0.608851	0.648505	0.699983	0.682418
1.67301e-05	2.46425	down	Rv1884c	0.0986454	0.0487478	-0.0487478	1.28126	1.33178	1.38905
5.94774e-05	2.46354	down	Rv3646c	-0.244468	-0.464001	-0.448696	0.90175	0.890096	0.953187
4.24119e-06	2.46108	down	Rv0683	-0.719755	-0.594801	-0.659245	0.660836	0.622633	0.640608
0.000211063	2.45745	down	Rv1807	-0.00345159	0.0122516	0.00345159	1.09966	1.40141	1.40269
2.73955e-05	2.45727	up	Rv2918c	1.20694	1.30596	1.14833	-0.136337	-0.00388622	-0.0897059
0.00780471	2.45428	down	MTB000019	-1.5313	-0.793449	-0.71387	0.32069	0.305933	0.220655
0.0204239	2.45345	down	MTB000019	-1.58957	-0.863621	-0.403377	0.356991	0.406824	0.264054
2.60986e-06	2.44955	up	Rv1671	0.325491	0.235321	0.263799	-1.04549	-0.979094	-1.02834
0.000102045	2.44915	down	Rv2953	-1.08505	-1.04052	-1.31048	0.146333	0.148432	0.146015
0.000120066	2.44748	up	Rv3238c	0.392962	0.259594	0.210998	-1.12225	-0.887007	-1.00108
6.03263e-06	2.44718	up	Rv1117	0.0742302	0.205011	0.143981	-1.17981	-1.12596	-1.14436
7.84148e-05	2.4457	up	Rv3037c	0.921375	1.16503	1.12119	-0.243941	-0.241413	-0.177786
0.000100855	2.44049	up	Rv2658c	1.08763	0.933373	1.13243	-0.349959	-0.174464	-0.183666
0.00425216	2.43833	down	Rv1933c	0.011838	0.137833	-0.574717	1.1551	1.14982	1.12772
0.0003972	2.43657	up	Rv1364c	0.411507	0.331941	0.672881	-0.924025	-0.739389	-0.774806
3.43649e-05	2.43516	down	Rv0760c	-0.269878	-0.437216	-0.469098	0.867619	0.898035	0.910199
3.3356e-06	2.43336	up	Rv3856c	1.14584	1.17219	1.09175	-0.19308	-0.142281	-0.103717
3.3483e-06	2.43213	up	Rv2365c	1.01297	0.918569	0.954938	-0.363502	-0.30168	-0.294997
0.00041098	2.43155	up	Rv2255c	-0.0265594	0.0584469	0.361977	-1.13434	-1.15269	-1.16473
5.26749e-05	2.42871	up	Rv1841c	0.604709	0.540279	0.771127	-0.664697	-0.618944	-0.640821
4.48369e-05	2.42744	down	Rv2946c	-0.173067	-0.266822	-0.364994	1.08635	0.963776	0.983304
4.45211e-05	2.42678	up	Rv0211	0.628337	0.603626	0.52396	-0.583523	-0.786337	-0.711354
9.28493e-05	2.42343	down	Rv1857	-0.527607	-0.268248	-0.416968	0.857251	0.929361	0.831717
7.69554e-06	2.42329	up	Rv2169c	0.300205	0.394407	0.341316	-0.86871	-0.982075	-0.944194
4.12833e-06	2.41776	up	Rv0808	1.10745	1.02141	1.05459	-0.266252	-0.185856	-0.185461
0.000220132	2.41711	down	Rv0733	0.00245523	-0.114377	-0.337731	1.13161	1.13107	1.10752
8.34985e-05	2.41631	down	Rv0155	-0.500369	-0.581007	-0.332393	0.797818	0.755869	0.850953
0.048904	2.41601	down	Rv3670	-0.400565	0.061223	-1.46604	0.765955	0.606927	0.639608
4.27686e-05	2.4149	down	Rv0172	-0.854329	-0.958706	-0.821312	0.291012	0.445226	0.445302
0.00020328	2.41482	down	Rv3094c	-1.28428	-1.12125	-1.45492	-0.030231	0.0209222	-0.0353999
9.90813e-05	2.41364	down	Rv3111	-0.22409	-0.138361	-0.246118	0.939154	1.06806	1.19784
7.15804e-05	2.41261	up	Rv1433	0.587688	0.501396	0.332661	-0.807575	-0.794046	-0.78841
0.000255204	2.4114	up	Rv2640c	1.14388	0.946882	1.2939	-0.174548	-0.159094	-0.0912962
4.24732e-07	2.40973	down	Rv2889c	-0.0136197	-0.0060432	-0.0662205	1.23905	1.22632	1.25536
0.000382137	2.40699	up	Rv1198	0.494818	0.391997	0.113227	-0.908011	-0.950161	-0.943481
5.70181e-05	2.40484	up	Rv2095c	0.735274	0.729769	0.918851	-0.53312	-0.417406	-0.4634
4.40732e-07	2.40441	down	Rv0033	-1.21697	-1.23232	-1.1821	0.0276248	0.0606382	0.0773962
0.000824157	2.40393	down	Rv2002	-0.335209	-0.458866	-0.781481	0.655892	0.7697	0.795042
0.00588018	2.40271	up	Rv1955	0.508053	0.326419	1.10003	-0.66696	-0.549043	-0.643482
3.07143e-05	2.40201	up	Rv3878	0.07058	-0.0605745	0.134333	-1.19856	-1.25361	-1.19622
4.52466e-05	2.40176	up	Rv2326c	0.373013	0.428205	0.554418	-0.737036	-0.869798	-0.8298
0.0349409	2.3982	down	Rv1088	-0.925254	0.309152	-0.517794	1.17544	0.899817	0.576695
4.4427e-05	2.39793	up	Rv2846c	0.215824	0.00317597	0.064594	-1.20072	-1.16781	-1.13324
7.24629e-06	2.39779	down	Rv2289	-0.806516	-0.864045	-0.883132	0.468343	0.347403	0.41568
4.82118e-06	2.39735	up	Rv0821c	0.367073	0.471254	0.462072	-0.802955	-0.818221	-0.862738
0.000521557	2.39606	down	Rv3477	-0.728779	-0.870891	-1.14801	0.321202	0.355768	0.357342
0.000323583	2.39213	down	Rv0684	-0.200085	-0.367123	-0.572647	0.911937	0.852301	0.870792
4.22079e-05	2.39164	down	Rv1133c	-0.0100851	0.0744157	0.0100851	1.39986	1.20237	1.24618
1.14732e-07	2.39085	down	Rv0636	-0.242071	-0.286195	-0.285946	0.982874	0.989502	0.985984
3.51964e-05	2.38513	up	Rv0937c	0.113608	-0.0983062	-0.00534534	-1.25123	-1.23513	-1.26589
3.33335e-05	2.3842	down	Rv0871	-0.798799	-0.669844	-0.855848	0.425601	0.507595	0.502826
0.00100851	2.37935	up	Rv0244c	1.44744	1.13631	0.992262	0.0370469	-0.0555282	-0.157218
0.00101707	2.37838	down	Rv3501c	-0.267342	-0.102062	-0.54203	0.967117	1.0543	0.817089
9.02026e-05	2.37699	down	Rv1589	0.00118494	-0.119422	-0.26369	1.1544	1.10325	1.10783
0.00291502	2.37461	down	Rv3395A	-0.854678	-0.659139	-1.18705	0.568396	0.293406	0.180408
0.000844695	2.37451	up	Rv3188	1.13041	0.85942	0.651757	-0.375666	-0.366825	-0.358807
0.000394575	2.37229	up	Rv2621c	0.565875	0.644247	0.611111	-0.41962	-0.782522	-0.715472
0.000102951	2.3698	down	Rv0356c	-0.190253	-0.125118	0.0643876	1.20999	1.12143	1.15189
0.00899447	2.36703	down	Rv3741c	-1.40582	-0.860981	-0.885389	0.577048	-0.00774503	0.00774503
8.2492e-06	2.36536	down	Rv3674c	-0.461094	-0.53305	-0.570805	0.751021	0.664625	0.745588
1.28592e-06	2.36531	up	Rv0549c	0.85643	0.822856	0.78386	-0.453403	-0.398576	-0.410965
1.15749e-05	2.36103	up	Rv0181c	0.504317	0.574722	0.491512	-0.775854	-0.644361	-0.727473
3.5965e-05	2.35949	down	Rv3673c	-0.61823	-0.707246	-0.521267	0.565082	0.63768	0.66592
1.15955e-06	2.35759	down	Rv3028c	-0.29407	-0.335281	-0.265704	0.915975	0.930408	0.970497
6.02852e-05	2.35526	down	Rv2387	-0.60473	-0.645617	-0.828654	0.542532	0.564511	0.521609
0.000315665	2.35099	down	Rv2141c	-0.180258	0.0159457	-0.163088	1.28632	0.994271	1.09181
0.000279678	2.3504	down	Rv0644c	-0.575817	-0.795258	-0.922378	0.500418	0.471214	0.433627
0.000240043	2.34998	up	Rv2868c	0.444651	0.441659	0.732631	-0.734921	-0.686172	-0.657918
0.00044249	2.34955	down	Rv3612c	-0.991845	-1.01824	-1.15456	-0.0308084	0.291976	0.271348
1.22946e-05	2.34634	up	Rv1991c	0.26989	0.293082	0.148173	-1.00348	-1.00824	-0.968376
2.56368e-05	2.34353	down	Rv0635	-0.115578	-0.192839	-0.28816	1.06048	1.04982	0.97916
1.81319e-05	2.33903	down	Rv2211c	0.111979	-0.0349567	-0.00616193	1.20443	1.28925	1.25492
2.34388e-05	2.33756	up	Rv0387c	0.305312	0.408648	0.25409	-0.924474	-0.842351	-0.940135
0.0194062	2.3353	down	MTB000023	-1.33132	-0.806119	-0.610758	0.789761	0.0945604	0.0383012
0.022907	2.33497	down	Rv0083	-0.841096	-0.151391	-0.892807	0.986929	0.646594	0.151391
0.000323484	2.33333	up	Rv3879c	0.364697	0.386845	0.0660248	-0.963872	-0.904285	-0.981442
3.51657e-05	2.33273	down	Rv3458c	-0.318101	-0.42926	-0.524907	0.815125	0.789593	0.789072
2.86726e-07	2.33171	down	Rv1812c	-0.414034	-0.368034	-0.387359	0.811333	0.853454	0.82995
0.000516476	2.33083	up	Rv1486c	0.60874	0.568954	0.944532	-0.530973	-0.507628	-0.50171
0.000135469	2.33009	down	Rv0682	-0.366581	-0.421299	-0.643181	0.751725	0.731195	0.747171
2.12651e-06	2.32999	down	Rv2673	-0.855251	-0.84166	-0.791792	0.43404	0.357139	0.381086
0.00138726	2.32918	down	Rv1749c	-0.168654	-0.0840392	-0.579487	0.977861	0.907149	0.942274
2.82599e-05	2.32901	up	Rv1622c	0.696847	0.815435	0.872706	-0.461065	-0.433399	-0.379697
2.01098e-05	2.32688	down	Rv3362c	-0.686042	-0.535275	-0.524389	0.629741	0.642224	0.637517
0.0323652	2.32456	up	Rv3073c	0.0150795	0.984323	-0.183956	-1.05463	-1.06244	-0.718355
7.91788e-07	2.32329	up	Rv2639c	0.450665	0.403983	0.400388	-0.819244	-0.765135	-0.809094
5.31381e-05	2.31811	up	Rv3092c	0.817899	0.861896	0.696527	-0.335481	-0.485113	-0.441933
2.43968e-05	2.31788	down	Rv0035	-1.26705	-1.0948	-1.15451	0.0728145	0.00151968	0.0477195
0.00027003	2.31734	up	Rv1411c	0.422564	0.0944657	0.240787	-1.02555	-0.92388	-0.930173
2.26555e-05	2.31653	up	Rv2841c	0.516892	0.333474	0.422955	-0.802802	-0.774301	-0.785466
9.31723e-06	2.31463	up	Rv0724	0.369702	0.348288	0.414127	-0.908603	-0.807446	-0.784185
3.08165e-05	2.31373	up	Rv0884c	0.573276	0.40968	0.583876	-0.713042	-0.680354	-0.670439
0.00148292	2.31281	up	Rv1052	-0.109215	0.247221	0.2197	-0.881707	-1.22326	-1.16628
0.000551519	2.31271	up	Rv1019	0.318869	0.564477	0.430252	-0.580183	-0.896285	-0.838685
0.0341519	2.31134	down	Rv2122c	-0.966184	0.059113	-1.16989	0.590361	0.505991	0.452882
0.0469161	2.31059	down	Rv0630c	-1.46788	-0.0412543	-1.07286	0.336701	0.37993	0.326153
0.000446483	2.30441	up	Rv2601A	0.412969	0.223159	0.0575066	-1.06109	-0.894366	-0.964097
0.000123833	2.30438	down	Rv1897c	-0.289849	-0.108209	-0.0701742	1.13973	0.998078	1.00709
5.3582e-06	2.30325	up	Rv3627c	0.909805	0.942197	0.989321	-0.19898	-0.279468	-0.291246
0.00148351	2.30161	down	Rv0112	-1.19774	-1.16252	-0.726553	0.11943	0.23066	0.171028
4.29913e-05	2.29952	up	Rv1922	0.410615	0.37166	0.525892	-0.846452	-0.742573	-0.706812
0.000114567	2.29836	up	Rv0876c	0.256502	0.31763	0.516664	-0.86679	-0.824092	-0.820129
0.000579291	2.2981	down	Rv2240c	0.306071	0.0980389	-0.0980389	1.23935	1.3434	1.32464
0.000489256	2.29471	down	Rv2908c	-0.054112	-0.0957508	-0.416093	1.0416	1.00413	0.983247
0.000195982	2.29198	up	Rv2727c	0.138779	0.0737524	0.36004	-1.06298	-0.983762	-0.970469
0.000476609	2.28972	down	Rv3589	-0.067621	-0.312112	-0.449671	0.869	0.951538	0.935565
6.46356e-06	2.28859	down	Rv0156	-0.330757	-0.369222	-0.262505	0.918892	0.85141	0.850583
4.79813e-06	2.28372	up	Rv3711c	0.951005	0.898977	0.969172	-0.309272	-0.224656	-0.221075
4.62069e-05	2.28272	down	Rv2816c	-0.622243	-0.543869	-0.756329	0.57201	0.541279	0.536526
0.0001464	2.2826	up	Rv3270	1.28708	1.07584	1.24996	-0.0545993	-0.0240493	0.119489
0.000951611	2.28233	down	Rv0113	-1.3332	-1.04394	-0.866399	0.120876	0.0871065	0.119998
3.26477e-05	2.28211	up	Rv1434	0.423713	0.464522	0.330149	-0.719392	-0.770911	-0.862422
0.0164602	2.27934	down	Rv3351c	-1.59298	-0.677078	-1.42062	-0.245654	0.0559494	0.0648792
2.01495e-05	2.27932	up	Rv1331	0.24753	0.392542	0.342288	-0.81077	-0.864232	-0.908452
8.9079e-05	2.27841	up	Rv0078A	0.180284	0.21684	0.407309	-0.965012	-0.885468	-0.909169
0.00115067	2.27596	down	Rv1483	0.077554	-0.0642903	-0.387489	1.13914	1.02484	1.02122
1.72192e-05	2.27525	down	Rv3747	-0.104488	-0.0522127	-0.156709	1.14643	1.01302	1.08522
4.07359e-05	2.27522	down	Rv0696	-1.13014	-0.951925	-0.972466	0.141145	0.213582	0.148764
3.52385e-05	2.27479	up	Rv2558	0.860216	0.871394	1.02329	-0.217076	-0.282375	-0.302851
2.60949e-05	2.27478	up	Rv2694c	0.192958	0.36658	0.230685	-0.948605	-0.908922	-0.909422
6.57824e-05	2.27382	up	Rv2164c	0.854058	0.754683	0.639514	-0.492834	-0.41858	-0.395688
0.000632893	2.27216	down	Rv2401	-0.701204	-0.603152	-0.98576	0.504046	0.383383	0.374658
0.00259007	2.27127	down	Rv0061	0.0560136	-0.120691	-0.532146	0.924934	1.00967	1.01907
0.0101895	2.271	down	Rv3113	-0.93465	-0.435536	-0.247389	0.416536	0.945928	0.569953
0.000241196	2.26731	down	Rv0100	-0.538194	-0.355196	-0.652398	0.650003	0.740204	0.606956
0.00623009	2.26596	down	Rv2237	-0.674051	-0.480739	-1.21084	0.492127	0.339684	0.342919
0.00101053	2.2656	up	Rv3620c	0.630101	0.448797	0.161489	-0.797527	-0.759965	-0.741806
0.000409193	2.26402	up	Rv2405	0.110034	-0.110034	0.202232	-1.22439	-1.06516	-1.04489
0.00264471	2.26143	down	Rv3712	-0.663043	-0.390733	-0.153598	0.614639	0.756874	0.952827
0.000119186	2.26061	up	Rv0040c	0.552179	0.289237	0.363866	-0.796029	-0.774327	-0.754508
0.0238567	2.25951	down	Rv3473c	0.172812	-0.823654	0.130003	1.0074	1.11094	0.888844
0.000227804	2.25858	down	Rv3727	-1.16557	-0.9368	-1.23956	0.0958996	0.0606451	0.0277629
0.000293474	2.25729	up	Rv1598c	-0.0650668	-0.196003	0.132078	-1.27151	-1.17714	-1.20413
0.00884645	2.2569	down	Rv0089	-0.414188	-0.125292	-0.691425	1.12388	0.652381	0.515864
0.000122052	2.25617	down	Rv3795	-0.755304	-0.838436	-0.598467	0.369586	0.484699	0.475127
0.0864858	2.25514	down	Rv2834c	-2.01746	-0.517413	-0.557382	0.460014	0.011961	-0.0445685
6.26411e-06	2.25503	down	Rv0858c	-0.63939	-0.533815	-0.587738	0.60568	0.610469	0.542338
3.74175e-05	2.25363	up	Rv1820	0.698998	0.670208	0.782674	-0.548291	-0.429154	-0.387434
0.00178864	2.2514	up	Rv3708c	0.816933	1.02358	1.3582	-0.123877	-0.115786	-0.0740953
1.53065e-05	2.25109	up	Rv2094c	0.11589	0.0760493	-0.028779	-1.14904	-1.11434	-1.08534
0.0018268	2.24946	down	Rv0614	-0.663491	-0.538822	-0.973179	0.366688	0.3368	0.629764
0.0318782	2.24915	down	Rv1276c	-1.08786	0.0555038	-0.40435	0.967495	0.614361	0.489584
1.42988e-06	2.24887	up	Rv2151c	0.354064	0.315431	0.397608	-0.832109	-0.796759	-0.811623
0.0299885	2.24837	up	Rv3352c	0.341906	1.14903	0.399991	-0.113228	-0.947458	-0.555027
0.000288735	2.24768	down	Rv2440c	-0.124699	-0.328071	-0.161666	1.11569	0.889947	0.885247
0.000295859	2.24402	up	Rv3354	0.0283604	-0.0780559	-0.0283604	-1.36637	-1.04399	-1.16595
0.000341718	2.24347	up	Rv1073	-0.102665	-0.141184	0.164118	-1.25389	-1.19423	-1.1288
0.00036318	2.24207	down	Rv3713	-0.877244	-0.697088	-0.760671	0.215398	0.425089	0.519013
6.21139e-05	2.24102	down	Rv2952	-0.362438	-0.396692	-0.528578	0.820542	0.68664	0.697575
5.10867e-05	2.24061	down	Rv2929	-0.466309	-0.464962	-0.60123	0.576	0.65428	0.7289
0.00634439	2.23874	down	Rv0082	-0.155938	0.155938	-0.399954	1.33487	0.887497	0.865734
0.000577645	2.23675	up	Rv2659c	0.568186	0.506803	0.869149	-0.56612	-0.450247	-0.523714
0.000182488	2.23646	down	Rv3150	-0.489889	-0.245951	-0.289586	0.906595	0.785985	0.765641
0.000286402	2.23607	down	Rv2000	0.0372863	-0.203609	-0.266466	1.07867	0.988194	0.983243
6.34384e-05	2.2346	up	Rv0615	0.738557	0.826798	0.702784	-0.322421	-0.509618	-0.37988
0.000320087	2.23456	down	Rv2441c	-0.290226	-0.296689	-0.566804	0.859223	0.727665	0.73936
0.00150397	2.23006	up	Rv2964	0.764196	1.08339	1.02716	-0.315084	0.0264742	-0.307893
0.000264742	2.22444	down	Rv0231	-0.751894	-0.984164	-1.00104	0.139575	0.291824	0.291836
2.1409e-05	2.21991	up	Rv2926c	0.676532	0.6586	0.783038	-0.382504	-0.487504	-0.463317
0.000697858	2.21974	down	Rv0009	0.0299501	-0.190955	-0.373173	0.903328	1.01614	0.997521
0.000203247	2.21682	up	Rv2042c	0.268138	0.370075	0.553283	-0.692363	-0.779657	-0.78195
0.0012566	2.21677	down	Rv1388	-0.247368	-0.233181	-0.63173	0.887382	0.724001	0.721705
0.000226164	2.21609	down	Rv3012c	0.00254583	0.0402856	-0.239962	1.12447	1.07907	1.04337
0.00131814	2.21534	up	Rv0027	0.644084	0.45037	0.152894	-0.71361	-0.75192	-0.729699
0.00292475	2.21168	down	Rv0358	-0.0622106	-0.209834	-0.597963	0.891926	0.963716	0.70977
0.000468285	2.20843	down	Rv0174	-0.906991	-0.902527	-0.582127	0.312275	0.351199	0.373937
0.0011832	2.2057	up	Rv0725c	0.889019	0.826833	0.498645	-0.53527	-0.315729	-0.358212
1.30283e-05	2.20559	up	Rv3609c	0.419474	0.292047	0.40518	-0.798308	-0.77051	-0.73798
0.00125965	2.20494	down	Rv0634B	-0.62869	-0.60659	-0.199346	0.693933	0.631384	0.662268
5.29931e-05	2.20247	down	Rv0780	-0.816085	-0.691152	-0.880557	0.388529	0.350015	0.29103
8.31333e-05	2.20207	down	Rv1516c	-0.274634	-0.26179	-0.219079	1.02267	0.823644	0.814769
0.00059333	2.20205	up	Rv3140	1.13044	0.963933	0.923333	-0.325183	-0.0528302	-0.0208325
0.00253391	2.20114	up	Rv2879c	0.101123	0.339383	0.680287	-0.728573	-0.784923	-0.780463
0.00338599	2.19852	up	Rv0863	0.00851178	0.353516	0.315348	-0.728665	-0.803582	-1.19998
3.0079e-07	2.19806	down	Rv1704c	-0.514734	-0.519269	-0.468501	0.64146	0.639501	0.625222
0.000989318	2.19771	down	Rv0482	-0.399322	-0.349257	-0.762851	0.618241	0.61037	0.667969
0.000133768	2.19647	up	Rv0208c	-0.11433	-0.126706	0.11433	-1.18934	-1.17549	-1.16744
0.000256368	2.19605	up	Rv2045c	0.36835	0.280849	0.0934248	-0.952798	-0.80098	-0.908332
0.0614448	2.19507	down	Rv0144	-0.171023	-0.369979	-1.46269	0.76384	0.492627	0.142635
0.0537925	2.19404	down	Rv2414c	-1.58533	-0.161889	-1.06125	0.206284	0.284468	0.101542
0.000148031	2.19257	up	Rv3096	0.0662503	-0.0867529	0.16502	-1.15109	-1.05488	-1.04738
4.42565e-06	2.19179	up	Rv2005c	0.957107	0.862974	0.86613	-0.245362	-0.212439	-0.252317
1.16759e-05	2.18977	up	Rv0367c	0.746835	0.779968	0.715346	-0.308768	-0.408275	-0.433151
8.64708e-06	2.18864	up	Rv2165c	0.189301	0.126717	0.0640874	-0.982749	-0.994125	-1.03312
0.000260553	2.18736	up	Rv3080c	0.880993	0.89159	1.09789	-0.118921	-0.292244	-0.105938
0.000476503	2.18528	down	Rv1281c	-0.920429	-0.940386	-1.16658	0.2479	0.115976	-0.0078125
3.0802e-05	2.18512	down	Rv3392c	-0.343706	-0.316656	-0.348626	0.687622	0.861678	0.824844
0.00231327	2.18468	up	Rv0628c	0.623165	0.395704	0.95603	-0.495863	-0.467404	-0.444094
1.51758e-05	2.18426	down	Rv3478	-0.0639582	-0.00840902	-0.0716915	0.998451	1.11489	1.12403
0.00230357	2.18412	up	Rv2973c	0.761068	0.963077	0.956029	-0.477845	-0.25988	0.0367341
4.56664e-06	2.18366	down	Rv3790	-0.675477	-0.715583	-0.774656	0.378482	0.400071	0.43597
0.000872616	2.18355	up	Rv3082c	0.931591	0.851093	1.24385	-0.19547	-0.0958185	-0.0622077
2.01803e-05	2.18343	down	Rv0055	-0.331516	-0.480901	-0.451139	0.733187	0.677542	0.705503
0.000249	2.18342	down	Rv2697c	-0.087477	0.0409901	-0.22852	1.13003	0.976905	0.997823
6.8476e-06	2.18174	down	Rv1169c	-0.661188	-0.779357	-0.679894	0.41622	0.425828	0.413953
0.000426966	2.18133	down	Rv2273	-0.488131	-0.135067	-0.368868	0.807677	0.763866	0.812016
6.49392e-05	2.17878	up	Rv1698	0.579711	0.439479	0.359874	-0.656923	-0.680407	-0.654165
0.00210586	2.17837	down	Rv0085	-0.55129	-0.289959	-0.517185	0.931173	0.606724	0.473423
0.000159851	2.17656	down	Rv0734	-0.214614	0.0342414	0.0059402	1.10507	1.04177	1.04487
0.000799291	2.17654	up	Rv1464	1.17469	0.964745	0.783125	-0.243937	-0.10308	-0.0965414
0.000340406	2.17647	down	Rv1240	0.154828	-0.00998568	-0.186398	1.11662	1.10206	1.10573
2.47609e-05	2.17433	up	Rv0410c	0.357986	0.206439	0.314818	-0.847387	-0.853755	-0.78132
0.000634073	2.17369	down	Rv1752	-0.0492184	0.236164	-0.111582	1.2322	1.1064	1.09721
0.0293658	2.17287	down	Rv3109	0.188006	-0.393373	-0.943688	0.62396	0.899197	0.686598
0.00106409	2.17208	up	Rv1334	0.258375	0.0458441	0.469967	-0.959212	-0.824031	-0.799805
0.386238	2.17135	up	Rv3382c	-0.0102971	-0.0187571	3.42065	-0.129495	0.248059	-0.082752
7.94208e-05	2.1708	up	Rv0474	0.382603	0.33381	0.390146	-0.618421	-0.819232	-0.810461
0.000138708	2.1693	down	Rv2258c	-0.192823	-0.303978	-0.420086	0.728024	0.84135	0.865419
0.000581713	2.16928	up	Rv1197	0.549111	0.329358	0.161736	-0.78957	-0.771109	-0.750769
0.00208574	2.16878	down	Rv0318c	-0.712012	-0.340876	-0.64115	0.769314	0.42948	0.457826
0.00155158	2.16875	down	Rv1379	-0.292413	-0.083066	0.205639	1.02683	1.06303	1.09091
0.000811321	2.16811	up	Rv1792	0.593655	0.360481	0.169732	-0.756074	-0.734352	-0.73502
0.000841478	2.16555	up	Rv2157c	0.842983	0.890168	1.22774	-0.107895	-0.0974109	-0.178013
1.07143e-06	2.16541	up	Rv2507	0.301887	0.229547	0.284976	-0.855876	-0.839156	-0.83247
0.000110167	2.16397	down	Rv0773c	-0.420716	-0.590777	-0.500139	0.571732	0.717423	0.540258
1.57481e-05	2.16258	up	Rv2675c	0.368971	0.241327	0.346711	-0.76445	-0.780873	-0.835929
2.61267e-05	2.16189	down	Rv3575c	-0.284718	-0.329273	-0.177832	0.896549	0.824235	0.82428
0.000126963	2.15995	up	Rv0274	0.953779	1.00073	1.19613	-0.06706	-0.085032	-0.0302653
0.000137095	2.1592	down	Rv3460c	-0.313111	-0.572791	-0.497981	0.660898	0.643212	0.643496
0.000174179	2.15796	up	Rv0137c	0.483283	0.27382	0.538729	-0.650562	-0.705194	-0.677425
9.92444e-05	2.15773	down	Rv3459c	-0.279612	-0.514695	-0.451854	0.670686	0.706528	0.705174
7.5986e-05	2.15513	up	Rv2308	0.6165	0.51915	0.629911	-0.626228	-0.497722	-0.433805
1.36103e-05	2.15487	down	Rv3455c	0.0979016	-0.000323534	-0.0298517	1.16796	1.10611	1.11646
0.00155619	2.15203	down	MTB000046	-0.908359	-0.580998	-0.418073	0.462422	0.477298	0.469939
0.000262142	2.15038	down	Rv2691	-0.110723	0.0272307	-0.249136	1.07556	0.9279	0.977678
0.000175078	2.15014	down	Rv0772	-0.5098	-0.635313	-0.784791	0.455242	0.430162	0.497989
1.72937e-05	2.14815	down	Rv3789	-0.876275	-0.900208	-0.879293	0.133554	0.232868	0.287091
2.58825e-05	2.14745	up	Rv0998	-0.108806	0.0619488	-0.0205235	-1.14624	-1.11498	-1.11402
1.73422e-05	2.14732	up	Rv3870	0.258611	0.144076	0.281544	-0.88353	-0.897312	-0.842542
0.000655198	2.14642	up	Rv1774	0.418106	0.129012	0.403031	-0.66382	-0.889527	-0.8023
0.000799111	2.14478	up	Rv2527	0.815278	0.543608	0.462692	-0.604827	-0.422404	-0.45367
1.58931e-05	2.14445	up	Rv0996	1.15711	1.1443	1.10643	-0.0286636	0.0206451	0.114033
8.46601e-05	2.14396	down	Rv3725	-0.176283	-0.0500529	-0.123277	0.870786	1.02512	1.05533
3.39706e-05	2.14282	down	Rv0695	-0.644695	-0.799867	-0.781768	0.313598	0.371532	0.387077
0.001793	2.14167	down	Rv3110	-0.424082	-0.368172	-0.47555	0.462194	0.612215	0.954002
0.00132769	2.14091	up	Rv3243c	0.667876	0.624784	1.05677	-0.315617	-0.316503	-0.313115
0.000154142	2.13994	up	Rv1033c	-0.0162787	0.0589929	0.0927324	-0.917511	-1.07666	-1.16309
1.95575e-05	2.13947	down	Rv0466	-0.177051	-0.238967	-0.25037	0.956191	0.825905	0.843286
0.00221669	2.13927	down	Rv0572c	0.133492	-0.030777	-0.396299	1.027	0.981983	0.988788
0.00214242	2.13877	down	MTB000046	-0.949749	-0.59642	-0.427623	0.431335	0.401149	0.484072
0.00105583	2.13853	down	MTB000046	-0.869993	-0.554411	-0.441687	0.446861	0.474432	0.502468
9.63137e-06	2.13788	up	Rv2849c	0.53167	0.495732	0.616284	-0.53599	-0.579785	-0.529088
0.000373294	2.13749	up	Rv1990c	0.289211	0.268919	-0.0145965	-0.904984	-0.903307	-0.935927
0.00647209	2.13702	up	Rv3599c	0.780679	0.474688	1.11923	-0.479546	-0.141315	-0.291344
0.000401807	2.13694	up	Rv3269	0.94766	1.13468	1.13896	0.134442	-0.0925231	-0.107264
1.2853e-05	2.13668	up	Rv3519	0.359439	0.253235	0.384649	-0.778147	-0.771341	-0.739312
0.000123071	2.1354	up	Rv2110c	0.513979	0.451123	0.669905	-0.616311	-0.538228	-0.493967
0.0930562	2.13477	down	Rv3797	-1.17575	-0.464388	-2.0071	0.316148	-0.408665	-0.272479
0.0102271	2.13316	down	MTB000078	-1.4098	-0.932666	-0.644927	0.26646	-0.0107048	0.0358317
0.0188072	2.13265	down	Rv3643	-1.02638	-0.169132	-0.945702	0.534889	0.358838	0.243001
0.019324	2.13038	down	Rv1348	-1.54461	-0.622735	-0.813947	0.0723801	0.218916	0.000741959
0.102003	2.13	down	Rv1119c	-1.08055	0.141423	-1.56519	0.092519	0.409551	0.26618
6.22656e-05	2.12952	down	Rv0002	-0.409757	-0.445226	-0.611031	0.598197	0.59566	0.611713
0.000211135	2.12892	down	Rv3634c	-0.058181	-0.149667	-0.246724	0.845568	0.906413	1.06381
0.000619836	2.12868	down	Rv0171	-0.710363	-0.979753	-0.835864	0.0874734	0.329612	0.326819
8.68225e-05	2.12848	up	Rv3142c	0.0994534	0.197719	-0.015759	-0.962809	-1.05115	-0.974107
0.0034962	2.1254	down	Rv0360c	-0.366806	-0.364049	-0.883074	0.479071	0.577365	0.592833
3.62061e-05	2.12529	up	Rv1416	0.547265	0.444764	0.41558	-0.687986	-0.603199	-0.564175
0.0179276	2.12427	down	Rv3130c	-0.771775	-0.0156679	-0.827792	0.748284	0.426579	0.470805
2.48371e-06	2.12341	up	Rv0569	0.550119	0.497984	0.589508	-0.525286	-0.549286	-0.54697
0.00731602	2.12336	up	Rv0575c	0.00387096	0.582092	0.669098	-0.573468	-0.667249	-0.763267
0.00139194	2.12183	up	Rv2223c	-0.155484	-0.0965416	0.159272	-1.31154	-1.02769	-1.00947
4.62833e-05	2.12173	up	Rv2133c	0.572744	0.743788	0.660865	-0.481812	-0.414426	-0.382087
0.000278804	2.1192	up	Rv1465	0.56235	0.604855	0.852019	-0.41833	-0.413719	-0.399295
1.64147e-06	2.11738	down	Rv3803c	-0.427533	-0.367704	-0.448641	0.670727	0.657666	0.674576
2.71896e-05	2.1155	down	Rv0034	-0.967351	-0.988624	-1.07799	0.142973	0.0267227	0.039325
7.86184e-06	2.11474	down	Rv0781	-0.601952	-0.566443	-0.625088	0.420677	0.530107	0.497173
0.000115579	2.11243	down	Rv1484	-0.0433736	-0.081645	-0.272846	0.964381	0.923266	0.951201
9.21476e-05	2.11175	up	Rv3654c	0.945249	1.15944	0.975904	-0.0752208	-0.0355012	-0.0439985
2.57677e-06	2.11048	down	Rv3018c	-0.526445	-0.613329	-0.592606	0.507056	0.482767	0.510509
1.75155e-05	2.10958	up	Rv3226c	0.066432	0.046761	0.0209608	-0.950999	-1.09542	-1.05029
0.01447	2.10855	down	Rv2805	-0.581576	-0.387601	-1.20115	0.527753	0.261639	0.269031
0.00864081	2.10623	down	Rv0842	-1.15197	-0.460044	-0.677002	0.466689	0.318057	0.150229
0.00100955	2.1053	down	Rv1003	-0.798346	-0.573543	-1.00312	0.313083	0.261002	0.272988
0.000113506	2.10516	up	Rv0581	0.806931	1.02673	0.898337	-0.0994911	-0.200467	-0.189839
0.0118924	2.10507	down	MTB000040	-0.965629	-0.521996	-0.423171	0.772784	0.157577	0.380438
0.00150219	2.10427	down	Rv0099	-0.273603	-0.500699	-0.753379	0.551798	0.568838	0.571635
0.00531223	2.10367	down	Rv2636	-0.179244	-0.591419	-0.831302	0.60201	0.460271	0.554475
2.37697e-05	2.10336	up	Rv0938	0.497604	0.461196	0.359919	-0.680669	-0.620809	-0.59789
0.00165439	2.10327	up	Rv3139	1.01632	0.812767	0.902352	-0.419734	-0.0555296	-0.0112066
8.47586e-05	2.10319	down	Rv1176c	-0.721581	-0.652489	-0.840047	0.26032	0.368965	0.374328
0.00031266	2.10316	up	Rv1468c	0.386454	0.194939	0.409093	-0.867192	-0.682041	-0.677965
0.00295105	2.1002	down	Rv1212c	-0.420704	-0.434936	-0.917962	0.514975	0.42667	0.496328
0.000211492	2.09936	down	Rv2572c	-0.762756	-0.536341	-0.50119	0.461767	0.449416	0.498384
0.00516882	2.09861	up	Rv0366c	0.748462	0.61854	0.168663	-0.707538	-0.528254	-0.436853
0.000696291	2.0984	down	Rv3015c	-0.211573	0.0712244	-0.290413	0.901252	0.97932	0.896531
0.00700271	2.09711	down	MTB000078	-1.2918	-0.935261	-0.60959	0.266224	0.0464535	0.055871
6.77041e-05	2.09656	up	Rv2152c	0.334415	0.505408	0.435895	-0.569452	-0.665416	-0.693492
1.38217e-05	2.0958	up	Rv2154c	0.211414	0.170356	0.289204	-0.852671	-0.800532	-0.878327
0.000229318	2.09573	up	Rv3610c	-0.0430579	0.0598364	0.245787	-0.967004	-0.982039	-0.990752
0.00460841	2.09457	down	MTB000078	-1.26415	-1.00743	-0.673725	0.233217	0.0090785	0.0123687
0.00025059	2.09234	up	Rv1810	0.21455	0.137569	0.00760937	-1.06873	-0.893197	-0.873702
0.0784848	2.09193	down	Rv3656c	-1.08203	0.287733	-0.798775	0.847134	0.516104	0.238192
0.0497589	2.0906	down	MTB000019	-1.50802	-0.446119	-0.339758	0.432201	0.140812	0.324834
9.37177e-05	2.08971	down	Rv2767c	-0.656264	-0.456516	-0.605105	0.490772	0.437545	0.543715
0.0031236	2.0896	down	Rv1503c	-1.08693	-0.59632	-0.989322	0.298291	0.0433054	0.175509
4.51842e-06	2.08562	up	Rv1397c	0.458366	0.385658	0.477272	-0.648239	-0.60518	-0.606716
2.1658e-05	2.08502	up	Rv3242c	0.584437	0.618283	0.614793	-0.37292	-0.528662	-0.461082
0.000511244	2.08426	down	Rv1024	-0.433853	-0.63158	-0.749592	0.361051	0.509439	0.493086
0.000136805	2.08219	down	Rv1143	-0.480185	-0.403675	-0.281213	0.578727	0.711967	0.718534
0.00148798	2.08186	up	Rv2443	0.569432	0.583857	0.953639	-0.43606	-0.256155	-0.374478
0.000108243	2.08182	up	Rv3339c	0.868758	0.799343	1.0205	-0.196132	-0.172296	-0.116496
1.03392e-06	2.08127	up	Rv2374c	0.731256	0.698737	0.695346	-0.384483	-0.338909	-0.323664
0.000209264	2.08099	down	Rv0732	-0.015275	-0.0997405	-0.285419	0.899842	0.909817	0.961712
0.00220271	2.08086	up	Rv1706c	0.33907	0.639317	0.135589	-0.635227	-0.760806	-0.661525
0.000342886	2.08047	down	Rv0054	-0.397053	-0.530992	-0.690707	0.59287	0.469875	0.489236
0.000493379	2.07958	up	Rv0888	-0.0751319	-0.210871	0.0751319	-1.24326	-1.09313	-1.04335
4.43338e-05	2.07757	up	Rv1056	0.484938	0.379966	0.502499	-0.580038	-0.675666	-0.541577
0.0352959	2.07756	down	Rv2635	-0.76428	0.144824	-0.575588	0.472134	0.455853	1.04163
1.89552e-05	2.07699	down	Rv1611	-0.0583158	-0.043396	0.0690045	1.03145	1.01788	1.08143
0.00125348	2.07663	up	Rv0659c	0.422633	0.277918	0.647975	-0.750004	-0.536467	-0.527738
0.0368906	2.07587	down	Rv1934c	-1.34026	-0.404999	-0.793081	0.622805	-0.0280478	0.0280478
0.00199716	2.07564	down	MTB000046	-0.890533	-0.566863	-0.394852	0.396439	0.444019	0.467966
5.83754e-05	2.07516	up	Rv2091c	0.320116	0.124931	0.172182	-0.85934	-0.845347	-0.837748
7.89056e-05	2.07499	up	Rv3046c	0.311781	0.229241	0.44275	-0.747604	-0.729576	-0.698355
0.00046629	2.07414	down	Rv3149	-0.0815041	-0.321813	-0.098141	0.758285	0.956791	0.941001
0.00175887	2.07378	up	Rv3407	0.768471	0.648378	1.12043	-0.210239	-0.194622	-0.214642
0.00035188	2.0729	down	Rv0152c	-0.974285	-0.709221	-0.845699	0.207659	0.116835	0.301254
3.40227e-05	2.0714	up	Rv2097c	0.300953	0.180014	0.323854	-0.831307	-0.771118	-0.744578
0.00176348	2.07133	down	Rv0685	0.0172343	-0.360159	-0.440432	0.792519	0.766455	0.80935
0.0116758	2.07079	up	Rv2983	-0.0128741	0.594152	-0.089478	-0.98739	-0.986719	-0.684634
0.00051614	2.06981	down	Rv2418c	-0.522331	-0.496489	-0.812166	0.405143	0.461981	0.450392
0.00587256	2.06938	up	Rv1463	1.06675	0.758306	0.550286	-0.440853	-0.315616	-0.015779
2.75838e-06	2.06896	up	Rv0865	0.947706	1.02364	0.952771	-0.0941868	-0.0760889	-0.0523281
8.33934e-06	2.0683	up	Rv2356c	0.676997	0.662359	0.628879	-0.32922	-0.441378	-0.406503
0.000324432	2.06777	up	Rv0425c	0.441839	0.591655	0.696918	-0.576959	-0.42402	-0.412842
2.11888e-05	2.06759	down	Rv0200	-0.0357506	-0.151799	-0.0319006	0.929967	1.00615	0.988297
0.000844108	2.06693	down	Rv1490	-0.635196	-0.458317	-0.852308	0.353623	0.434419	0.408604
0.00605208	2.06263	down	Rv1858	-0.714186	-0.16161	-0.73331	0.627142	0.458034	0.439182
0.000117065	2.0604	up	Rv3607c	0.377202	0.493739	0.616531	-0.531878	-0.566201	-0.543227
0.000517778	2.05579	up	Rv1842c	0.798419	0.579282	0.488307	-0.478468	-0.441179	-0.333415
8.87671e-05	2.05572	down	Rv3793	-0.653099	-0.478544	-0.685915	0.437096	0.417966	0.446317
0.000421111	2.05569	down	Rv0429c	0.00553942	-0.0840325	-0.314004	0.938244	0.905118	0.883005
0.000632515	2.05469	up	Rv3183	0.172664	0.326252	0.342045	-0.916793	-0.59645	-0.762551
6.90487e-05	2.05347	up	Rv1672c	0.739958	0.7514	0.590059	-0.407316	-0.310658	-0.314797
0.00788165	2.05131	down	MTB000078	-1.22096	-0.933264	-0.613094	0.342312	0.0343471	-0.0343471
0.00280023	2.05128	down	Rv2898c	-0.76617	-0.576193	-1.0954	0.247324	0.137539	0.286944
0.000215396	2.05029	down	Rv3635	-0.6112	-0.393739	-0.56704	0.604332	0.472618	0.458554
0.00317942	2.049	down	Rv2510c	-1.25737	-0.930766	-0.695176	0.0555253	0.0721312	0.0937977
0.00140115	2.04883	down	Rv3472	-0.607636	-0.239891	-0.491126	0.730077	0.480721	0.554947
1.51524e-05	2.04875	down	Rv1400c	-0.182745	-0.0741515	-0.199867	0.859058	0.902665	0.885737
0.0001024	2.04581	up	Rv0065	0.632616	0.636993	0.758932	-0.455739	-0.277324	-0.336413
3.17541e-05	2.04568	down	Rv0957	-0.103841	-0.22245	-0.116022	0.823629	0.898006	0.933795
0.000441003	2.04559	up	Rv1982A	0.352549	0.0471816	0.202731	-0.830795	-0.762082	-0.902205
0.00156941	2.04466	up	Rv1952	0.946068	0.600251	0.985579	-0.296587	-0.10539	-0.161713
8.32633e-05	2.0443	down	Rv2363	-0.114633	-0.0690699	-0.272124	0.901459	0.850472	0.887059
0.0018609	2.04146	up	Rv0376c	0.0142429	-0.0729916	0.357293	-0.855879	-0.907076	-1.0273
0.000397743	2.03844	down	Rv3154	-0.0620384	-0.0901818	-0.328776	0.79241	0.933441	0.875548
0.00222852	2.03842	down	Rv3788	-0.324303	-0.452956	-0.813296	0.532567	0.475607	0.483623
0.000206519	2.03691	up	Rv2034	0.831915	0.55941	0.699307	-0.339641	-0.340704	-0.308175
0.000114484	2.03649	up	Rv3212	0.969971	1.0366	1.16585	0.104088	0.00588202	-0.0158164
0.0015897	2.03628	down	Rv3771c	-0.199601	0.00250673	-0.458448	0.821573	0.828537	0.77215
0.000439248	2.03093	down	Rv0001	-0.778265	-1.01561	-0.871155	0.000711441	0.196635	0.204052
0.000147418	2.02924	down	Rv3093c	-0.90821	-1.0991	-0.945495	-0.0490613	0.0827374	0.0763411
0.00220406	2.02791	down	Rv2077A	-0.436131	-0.529895	-0.871882	0.491294	0.442808	0.287971
0.00113911	2.02755	down	Rv0157	-0.433724	-0.301004	-0.666234	0.673085	0.489858	0.495314
0.0508532	2.02654	down	Rv1203c	-1.25556	-0.127474	-0.863698	0.57794	0.215562	0.0168295
0.000114614	2.0259	up	Rv2851c	0.673035	0.583539	0.684598	-0.490353	-0.299781	-0.324385
0.000403465	2.0252	up	Rv3784	0.00529742	0.103808	0.126495	-0.768055	-1.0282	-1.02234
3.66474e-06	2.0248	down	Rv0178	-0.233703	-0.253533	-0.244484	0.735767	0.7576	0.828243
0.00189366	2.02371	up	Rv3087	1.0352	0.803828	0.825733	-0.366092	-0.0136881	-0.00646305
0.000603648	2.02349	up	Rv1174c	0.30165	-0.00945663	0.00353956	-0.958526	-0.897649	-0.898626
9.81269e-06	2.02275	up	Rv0969	0.123602	0.146669	0.230977	-0.879524	-0.824249	-0.843942
6.08258e-05	2.02185	up	Rv2037c	-0.000487804	-0.11188	0.00128222	-1.14008	-1.00349	-1.01454
8.02353e-05	2.02102	up	Rv2077c	0.224771	0.242454	0.372664	-0.664734	-0.735608	-0.805018
0.00286207	2.01762	up	Rv2142A	-0.0464129	0.0962734	0.456728	-0.76157	-0.896053	-0.873751
0.0736837	2.01759	down	Rv1551	-1.08598	-0.0056653	-1.3228	0.30759	0.330834	-0.0149717
0.000355005	2.01733	down	Rv1689	-0.402646	-0.345287	-0.618629	0.495513	0.561724	0.613531
0.0031066	2.01608	down	Rv2562	-0.694629	-0.782556	-0.830042	0.52646	0.202172	-0.00120401
1.95133e-05	2.01587	down	Rv0169	-0.937569	-0.880806	-0.795057	0.1615	0.120588	0.138681
9.32509e-05	2.01491	down	Rv2399c	-0.242291	-0.290273	-0.141911	0.694628	0.815257	0.847782
7.83226e-05	2.01483	up	Rv2134c	0.156091	-0.00588822	0.165246	-0.945508	-0.912678	-0.85834
0.000289725	2.01406	up	Rv2222c	0.726542	0.447191	0.530335	-0.482066	-0.421627	-0.422561
0.00287396	2.01402	up	Rv0064A	0.557576	0.431419	0.923581	-0.464622	-0.34931	-0.303721
4.48368e-06	2.01122	down	Rv3558	-0.553287	-0.529162	-0.594152	0.485741	0.407217	0.454647
0.000577951	2.01072	down	Rv3401	-0.317918	-0.304206	-0.605314	0.65001	0.569011	0.576674
0.00261424	2.00998	up	Rv2142A	-0.117279	0.117946	0.381553	-0.793797	-0.902103	-0.943417
0.000619448	2.00826	up	Rv1977	0.152117	-0.00928283	0.341496	-0.87651	-0.846641	-0.810354
0.00188999	2.00602	up	Rv1577c	1.36994	1.18644	0.987969	0.279896	0.23819	0.0132465
4.40914e-05	2.0046	up	Rv0915c	0.97111	0.843029	0.894667	-0.117743	-0.0293908	-0.154011
0.000849732	2.00406	up	Rv2825c	0.0851145	0.0960078	0.415665	-0.85719	-0.774694	-0.780117
4.98191e-06	2.00388	up	Rv0426c	0.0388508	0.062819	-0.0322189	-0.961098	-0.996429	-0.981413
0.000104787	2.00236	down	Rv3196A	-0.547164	-0.428457	-0.593997	0.563919	0.437714	0.433862
2.28154e-08	2.00228	down	Rv0890c	-0.24096	-0.240088	-0.238187	0.776135	0.749157	0.760398
7.00622e-05	1.99871	up	Rv1602	0.971173	0.946774	0.900032	-0.168725	-0.0168805	0.00638151
0.000625013	1.99646	down	Rv3791	-0.577273	-0.770658	-0.534342	0.225413	0.440908	0.443732
0.00142133	1.99612	down	Rv1283c	-0.692519	-0.680167	-1.06396	0.184189	0.15679	0.213972
0.0151201	1.99586	down	Rv2550c	-0.185907	-0.0560532	-0.711851	0.897953	0.720532	0.418725
0.000467919	1.99464	up	Rv3874	0.313063	0.142949	-0.0139093	-0.847162	-0.867995	-0.831136
0.000353937	1.99464	up	Rv1335	0.339661	0.144171	0.293329	-0.866857	-0.692064	-0.652305
0.0016182	1.99457	down	Rv0655	-0.75654	-0.849972	-1.16479	-0.00248766	0.067842	0.151578
0.000192988	1.99394	up	Rv3313c	-0.111539	-0.119256	0.111539	-1.03752	-1.03204	-1.03657
0.00038328	1.9931	up	Rv2496c	0.420028	0.693357	0.655529	-0.359509	-0.457913	-0.398715
0.000272599	1.99291	down	Rv3145	-0.00810623	-0.194978	-0.256795	0.773844	0.859103	0.891809
0.000179203	1.99182	down	Rv2048c	-0.731694	-0.591493	-0.74179	0.417824	0.244651	0.25481
0.0014903	1.99143	up	Rv1361c	0.263231	0.0915835	0.460173	-0.864641	-0.656072	-0.645709
0.00437434	1.99052	down	MTB000078	-1.14735	-0.922701	-0.628766	0.256411	-0.00246787	0.026686
2.4904e-05	1.99028	down	MTB000009	-0.57837	-0.519652	-0.475019	0.411388	0.527635	0.466855
0.00396193	1.98982	up	Rv2205c	0.443841	0.266063	0.358071	-0.325617	-0.741509	-0.842804
0.000692286	1.98899	down	Rv0730	-1.03143	-0.750125	-0.7817	0.239786	0.122735	0.0503368
6.11138e-07	1.98886	down	Rv0731c	-0.149324	-0.111821	-0.1195	0.837997	0.879782	0.877391
5.41936e-05	1.9888	down	Rv2962c	-0.321596	-0.207834	-0.198307	0.814764	0.748877	0.684308
0.00656852	1.98787	down	Rv3449	-0.203189	0.180797	-0.438476	0.866964	0.92844	0.717401
2.56888e-05	1.98785	up	Rv2136c	0.188595	0.0916309	0.107853	-0.928948	-0.836507	-0.820098
0.000465531	1.98715	up	Rv0874c	0.320267	0.252678	0.130852	-0.904468	-0.713457	-0.650378
0.000561358	1.98702	down	Rv1610	-0.879569	-0.545879	-0.771297	0.267075	0.234411	0.273586
7.21195e-05	1.98684	down	Rv2778c	-0.597472	-0.622092	-0.780143	0.33747	0.298172	0.336068
8.98194e-06	1.98679	down	Rv1201c	-0.0937805	-0.114501	-0.00679016	0.90384	0.939708	0.912699
0.00101024	1.98591	down	Rv2357c	-0.451004	-0.328192	-0.0654864	0.733311	0.671257	0.72016
0.00012374	1.98514	up	Rv2461c	0.241051	0.0261848	0.105047	-0.90984	-0.857799	-0.827802
0.000176492	1.98487	down	Rv3671c	-0.264144	-0.277795	-0.481472	0.664803	0.605143	0.673781
0.00315292	1.9847	up	Rv0622	0.49993	0.47406	0.831367	-0.583463	-0.35359	-0.224345
0.00379793	1.98361	up	Rv0064A	0.583044	0.455095	0.967212	-0.431376	-0.263982	-0.26367
0.000526169	1.98324	down	Rv1090	-0.525941	-0.597226	-0.437052	0.297708	0.56556	0.540091
3.58083e-05	1.98316	down	Rv0637	-0.181222	-0.253482	-0.086412	0.808507	0.829776	0.804011
0.000621371	1.98301	up	Rv1982A	0.397609	0.089129	0.177572	-0.833194	-0.780027	-0.685542
9.93567e-07	1.98252	up	Rv2842c	0.110607	0.078723	0.147548	-0.874435	-0.8731	-0.877595
0.000739008	1.98209	up	Rv1697	0.549903	0.563237	0.24014	-0.520359	-0.552416	-0.535002
0.000279025	1.98012	down	Rv3828c	-0.59396	-0.426282	-0.681334	0.486899	0.380386	0.387898
0.00274412	1.9801	down	Rv1815	0.166566	0.0498269	-0.327781	0.928684	0.962363	0.954285
4.16457e-05	1.97994	up	Rv3007c	0.103513	0.00574899	-0.0655653	-0.949357	-0.995459	-0.96786
0.00037059	1.97818	up	Rv2345	0.561442	0.352498	0.476661	-0.643203	-0.493128	-0.425593
0.000186256	1.9781	up	Rv1258c	1.01156	1.11041	0.997143	-0.0725899	0.138906	0.100461
5.28764e-06	1.97692	up	Rv1593c	0.937958	1.03074	0.954175	-0.0268979	0.00586843	-0.00586843
5.8979e-05	1.9757	down	Rv0091	-0.216625	-0.287599	-0.112929	0.732692	0.795922	0.801313
0.00512835	1.97543	up	Rv1027c	0.317121	0.47683	0.891301	-0.457621	-0.332549	-0.471083
1.29777e-05	1.97484	up	Rv2182c	0.138399	0.0460973	0.0164614	-0.931483	-0.910724	-0.902041
6.51343e-05	1.97472	up	Rv1489	0.0756772	0.0121381	-0.0121381	-1.0561	-0.895524	-0.917643
0.00159829	1.97144	up	Rv2471	0.427264	0.39341	0.789476	-0.427208	-0.414642	-0.485737
6.73224e-06	1.97135	down	Rv0003	-0.6539	-0.568222	-0.602331	0.338379	0.367432	0.407294
0.000291623	1.97103	down	Rv2120c	-0.336135	-0.482559	-0.614276	0.465536	0.504955	0.533389
2.41635e-06	1.96953	down	Rv1175c	-0.416346	-0.36662	-0.438154	0.591142	0.547606	0.573687
0.0145741	1.96748	down	MTB000078	-1.17717	-0.968179	-0.439995	0.29254	0.0151327	0.0360296
0.000363493	1.96744	up	Rv3369	0.125388	0.0591474	0.343718	-0.830184	-0.787175	-0.783339
3.30916e-05	1.96729	up	Rv3864	0.0739136	0.110446	-0.00892258	-0.854267	-0.95186	-0.947055
0.000575567	1.96671	up	Rv1000c	0.870952	0.866228	1.11985	-0.122687	0.00423789	0.0481274
0.00444414	1.96525	up	Rv1986	0.391965	0.420993	-0.0922699	-0.787472	-0.711872	-0.704102
0.000109412	1.9647	down	MTB000009	-0.619412	-0.503655	-0.420353	0.427431	0.436607	0.515473
0.0059878	1.96427	up	Rv3698	0.33705	0.542237	0.898759	-0.54253	-0.311064	-0.29033
0.0922347	1.96046	down	Rv0393	-0.910831	0.0573635	-1.43714	0.30804	0.17398	0.140952
3.25957e-05	1.95899	down	MTB000009	-0.60473	-0.520412	-0.459864	0.399571	0.461297	0.464465
0.001836	1.95865	down	Rv3156	0.102398	0.00459838	-0.119632	0.808159	1.19075	0.898034
0.00019601	1.95707	up	Rv3161c	0.308947	0.289328	0.199619	-0.834412	-0.636228	-0.637562
0.000482478	1.95699	up	Rv0272c	0.341923	0.318708	0.595946	-0.604807	-0.53178	-0.512737
1.20813e-06	1.95627	down	Rv1023	-0.52522	-0.589701	-0.562932	0.392981	0.411643	0.421838
0.000131242	1.95549	up	Rv1633	0.924451	0.837038	0.705219	-0.178282	-0.147412	-0.110195
1.40617e-06	1.95463	up	Rv1337	0.467233	0.532495	0.48937	-0.48441	-0.452914	-0.474273
3.0026e-05	1.95398	up	Rv3916c	0.50134	0.587405	0.659687	-0.377532	-0.388374	-0.384901
0.00509127	1.95385	down	MTB000078	-1.13496	-0.887605	-0.594578	0.242412	-0.00465941	0.0440667
0.012117	1.95376	down	MTB000023	-1.32446	-0.772967	-0.586069	0.0692244	0.0543838	0.0916467
4.23516e-05	1.95356	up	Rv2596	0.517967	0.383663	0.379274	-0.502022	-0.573727	-0.541664
0.00193537	1.95291	up	Rv3529c	0.766298	0.727327	0.732722	0.0399263	-0.385703	-0.324743
0.011277	1.95265	down	Rv1170	-0.564288	-0.385163	-0.669354	0.144557	0.318596	0.814338
0.00569688	1.95167	down	Rv1439c	-0.799844	-0.409015	-0.854667	0.496548	0.190154	0.143892
0.0151807	1.95161	down	MTB000040	-0.871961	-0.521838	-0.427215	0.744843	0.194628	0.133519
3.2451e-05	1.95117	up	Rv2830c	0.318622	0.442203	0.293243	-0.628785	-0.604333	-0.605832
5.97116e-05	1.95098	down	Rv0177	-0.136913	-0.183644	-0.0141277	0.813932	0.861877	0.882109
0.000515443	1.95009	down	Rv0503c	-0.829495	-1.10989	-0.827021	0.0574636	0.03197	0.0347767
1.53068e-05	1.94863	down	Rv0145	-0.422348	-0.366091	-0.481341	0.502726	0.545451	0.569412
0.00125443	1.94816	down	Rv1028A	-0.179615	-0.2079	-0.497301	0.789343	0.614573	0.597608
0.00205489	1.94747	up	Rv1634	0.59228	0.979648	0.861696	-0.00796223	-0.214196	-0.229018
8.00603e-05	1.94659	down	Rv3824c	-0.877451	-1.07436	-0.970379	-0.00441885	0.00453234	-0.0394502
2.03335e-05	1.9443	up	Rv1859	0.0306458	0.0951834	0.13705	-0.818059	-0.889051	-0.907774
0.0667047	1.9438	up	Rv2807	-0.0282035	1.10415	0.526556	-0.330063	-0.809246	-0.134825
0.000129972	1.94358	down	Rv3001c	0.0347912	-0.00868249	-0.178946	0.891225	0.924394	0.907686
2.25651e-05	1.94272	down	Rv1979c	-0.803203	-0.784688	-0.877368	0.0825956	0.134823	0.191552
0.00381061	1.94231	up	Rv2044c	0.202451	0.0239778	0.558903	-0.690186	-0.737211	-0.660598
6.08329e-05	1.94178	up	Rv1063c	0.538877	0.690893	0.704144	-0.29577	-0.307068	-0.335383
7.4849e-06	1.9417	down	Rv3146	-0.145179	-0.125614	-0.229358	0.783402	0.792025	0.79639
0.0189332	1.94128	up	Rv1395	-0.152323	0.448055	0.182821	-0.803921	-1.10841	-0.480131
0.0012359	1.93905	down	Rv1515c	-0.543565	-0.751493	-0.445794	0.225157	0.455949	0.444098
0.0818363	1.93846	down	Rv3751	-1.50246	-0.0887704	-0.724153	0.300543	0.120518	0.128294
0.00564332	1.93758	down	MTB000078	-1.09191	-0.929772	-0.578833	0.260715	0.0446641	-0.0431349
0.000173467	1.93574	up	Rv1222	0.291841	0.198481	0.0505309	-0.76226	-0.782986	-0.772546
0.000448119	1.93546	up	Rv0627	0.127862	0.113554	0.384037	-0.777381	-0.712241	-0.742959
0.00265454	1.93534	up	Rv2204c	-0.0972858	-0.191119	0.273324	-0.998308	-0.937299	-0.937244
0.00208124	1.93354	down	Rv3112	-0.774892	-0.70105	-0.395433	0.202777	0.43169	0.347889
0.000634962	1.93253	down	Rv0449c	-0.526907	-0.259235	-0.510805	0.610036	0.474988	0.469502
4.75073e-05	1.93217	up	Rv1336	0.350198	0.365812	0.508609	-0.551873	-0.537031	-0.537154
0.00120704	1.93178	up	Rv2145c	0.420506	0.21897	0.0234919	-0.701171	-0.725272	-0.76039
0.00623218	1.93152	up	Rv0388c	0.343627	0.176146	-0.0250478	-0.494475	-0.912522	-0.947481
0.000857994	1.93107	down	Rv3029c	-0.165564	-0.130887	-0.431236	0.800303	0.671212	0.648997
3.33069e-05	1.93102	down	Rv3580c	-0.508088	-0.382771	-0.517464	0.507763	0.479563	0.452441
0.000292525	1.93102	up	Rv1339	1.04304	1.04607	0.809515	-0.00775862	0.00775862	0.0505366
2.03165e-05	1.93099	down	Rv2184c	-0.379914	-0.401412	-0.277035	0.570501	0.600761	0.618389
0.00504391	1.93069	up	Rv2524c	0.00747061	0.01618	0.513584	-0.830357	-0.738968	-0.740799
0.0434584	1.93	down	Rv1507A	0.028224	-0.672311	-1.04095	0.288922	0.56049	0.311342
7.83991e-05	1.9299	up	Rv3334	0.764817	0.57957	0.732157	-0.244923	-0.26225	-0.261864
0.00150841	1.92932	up	Rv1742	0.688167	0.307266	0.630268	-0.468068	-0.386801	-0.363711
0.000162857	1.92829	down	Rv3253c	-0.378057	-0.288758	-0.52061	0.57772	0.529265	0.547552
0.00871772	1.92821	down	Rv1269c	-0.318747	-0.585887	-0.992382	0.262255	0.326167	0.356354
0.000582163	1.9274	up	Rv1592c	0.684583	0.384032	0.59282	-0.432738	-0.323288	-0.422516
0.0131788	1.92655	up	Rv3189	0.255836	0.271448	0.654101	-0.271294	-0.495939	-0.889431
0.00191287	1.92635	down	Rv2288	-0.357596	-0.748938	-0.688031	0.427379	0.264968	0.350704
0.00501584	1.92541	down	Rv0488	-0.362916	-0.434168	-0.888999	0.339656	0.457919	0.351833
0.000119231	1.92504	up	Rv0877	0.100252	0.029865	0.0804465	-0.992723	-0.796844	-0.834532
0.0029689	1.92486	down	Rv1315	-1.00364	-0.833423	-0.507467	0.135008	0.165565	0.189165
0.00716399	1.92217	down	Rv1550	-0.586806	-0.747935	-0.174723	0.578438	0.323792	0.416523
8.24702e-06	1.92203	up	Rv2470	0.672493	0.569581	0.647442	-0.319201	-0.294536	-0.324634
0.0240606	1.92198	down	Rv1068c	-0.539387	-0.224386	-0.593781	0.276151	0.224387	0.969677
0.0025504	1.92144	up	Rv2472	0.476195	0.253028	0.72621	-0.431749	-0.518885	-0.420496
0.00035993	1.92132	down	Rv3762c	-0.746087	-0.85397	-0.864878	-0.0240195	0.158016	0.227365
0.00107216	1.92087	down	Rv2299c	0.280996	0.0715611	-0.0940058	0.978575	1.04393	1.06132
9.11362e-07	1.92075	up	Rv2557	0.74794	0.748104	0.739066	-0.196765	-0.22837	-0.164765
0.00306266	1.92048	down	MTB000023	-1.08933	-0.788646	-0.593304	0.0651445	0.123214	0.164761
0.000294096	1.9203	up	Rv2307D	0.520753	0.326577	0.56862	-0.528502	-0.440508	-0.439032
0.000189334	1.91968	down	Rv0428c	-0.0623131	0.0623131	-0.17787	0.857778	0.912147	0.874793
0.00210484	1.91906	up	Rv0259c	0.535795	0.730633	0.539311	-0.105953	-0.45532	-0.454181
0.000171641	1.91894	up	Rv2202c	0.32136	0.235319	0.0949159	-0.725418	-0.759037	-0.684878
0.00714393	1.9188	down	Rv1954c	-0.118568	-0.421229	-0.750197	0.442262	0.548665	0.539688
0.000971872	1.91774	down	Rv3738c	-0.641136	-0.450577	-0.298282	0.39784	0.482301	0.548091
0.00695389	1.91772	down	Rv1204c	-0.723332	-0.350023	-0.63377	0.660778	0.207736	0.242532
0.194827	1.91712	up	GE_BrightCorner	0.116897	-0.0286479	1.84856	-0.280064	-0.349744	-0.250217
0.0147102	1.91642	up	Rv0399c	-0.244306	-0.141216	0.463698	-1.02628	-0.870253	-0.840535
0.00050802	1.91612	up	Rv1101c	0.539671	0.510994	0.787035	-0.370668	-0.28056	-0.325645
0.00010243	1.91529	up	Rv1600	0.834189	0.666463	0.857046	-0.144867	-0.141503	-0.168618
0.0015479	1.91382	down	MTB000009	-0.720174	-0.576463	-0.305622	0.391405	0.392497	0.423201
0.00196102	1.91347	down	Rv1719	-0.276526	-0.0686233	-0.404711	0.52066	0.733842	0.804214
0.000399054	1.91238	down	Rv0128	-1.03997	-0.774259	-0.803861	0.0940614	0.0392499	0.0547061
0.0142346	1.91166	up	Rv1357c	0.358167	0.670188	-0.0795856	-0.617335	-0.518175	-0.720209
0.00933124	1.90949	up	Rv3875	0.537402	0.354071	-0.12438	-0.722482	-0.66801	-0.641984
0.00924011	1.90948	up	Rv2039c	0.792665	0.60401	0.407069	-0.623339	-0.316237	-0.0562232
0.00108228	1.90935	down	Rv0182c	-0.256034	-0.224104	-0.175204	0.926325	0.570699	0.64688
4.51224e-05	1.90935	up	Rv1489A	-0.0813682	-0.0529683	0.0768816	-0.941741	-0.962748	-0.952203
0.000371897	1.90911	down	Rv2904c	-0.553924	-0.626876	-0.825618	0.239188	0.247054	0.306047
0.0100368	1.90847	down	Rv2737A	-0.682304	-0.176577	-0.814051	0.43592	0.259053	0.42935
2.50134e-06	1.90842	up	Rv3484	0.185068	0.145172	0.126529	-0.749551	-0.805011	-0.785813
0.000543794	1.90822	down	Rv0517	-0.560455	-0.800655	-0.727289	0.192591	0.353031	0.162661
0.0268171	1.90816	down	Rv1135A	-0.698343	-0.450523	-0.522571	0.445969	0.790181	-0.111043
0.000429454	1.90792	up	Rv1905c	0.34988	0.59219	0.547238	-0.34565	-0.477886	-0.483161
4.57369e-05	1.90742	up	Rv2720	0.898041	0.977755	1.0133	-0.0387778	0.0577064	0.0752959
0.00087709	1.90706	down	Rv2549c	-0.390445	-0.0838356	-0.342744	0.59527	0.741004	0.640748
0.0023635	1.90672	up	Rv0487	0.561506	0.490101	0.905201	-0.366487	-0.250387	-0.219598
0.000160004	1.9066	down	Rv2213	0.0187788	0.0830569	-0.100355	0.849865	0.970161	0.974456
0.000136815	1.90556	up	Rv3690	0.0810697	-0.11693	0.071358	-0.91587	-0.908107	-0.931174
0.00487359	1.90452	down	Rv3090	-0.482473	-0.746038	-0.181017	0.425604	0.44918	0.503979
8.19233e-05	1.90371	down	MTB000009	-0.615796	-0.484705	-0.43524	0.384799	0.41865	0.44724
2.69467e-05	1.90279	up	Rv3604c	0.856732	0.883014	0.968862	-0.0757418	0.0128164	-0.0128164
0.000163264	1.90237	down	Rv2140c	0.0825267	-0.0436344	-0.145445	0.872327	0.883063	0.92144
0.0200585	1.90191	down	MTB000002	-1.28333	-0.805844	-0.431005	0.126818	0.0894363	0.0459235
0.000384958	1.90161	down	Rv1824	-0.397675	-0.291025	-0.56909	0.482938	0.553268	0.487666
7.92303e-05	1.90147	up	Rv2687c	0.741903	0.734022	0.728996	-0.301047	-0.11428	-0.161108
7.72386e-05	1.90047	down	Rv2833c	-0.843127	-0.93167	-0.74793	0.0531309	0.112623	0.0905921
0.00181372	1.9003	down	Rv1826	-0.508547	-0.676802	-0.920995	0.15152	0.237475	0.283339
0.0011555	1.899	down	Rv2607	-0.122484	-0.0621853	-0.274559	0.955064	0.697882	0.66354
0.000262979	1.89855	up	Rv0835	-0.115067	0.0612102	0.0123911	-0.829059	-1.00191	-0.98518
0.000434864	1.89705	up	Rv1828	0.795026	0.557202	0.615538	-0.360615	-0.196748	-0.246145
0.000439042	1.89686	down	Rv2945c	-0.0853608	-0.356817	-0.304839	0.722044	0.641683	0.660088
0.000393748	1.89673	up	Rv2602	0.240695	0.106719	0.0749702	-0.917118	-0.711381	-0.719661
0.00039289	1.89493	up	Rv1624c	0.337406	0.0708084	0.121106	-0.779326	-0.74625	-0.71153
0.00607844	1.89477	up	Rv0389	0.0897801	0.486772	0.276301	-0.613138	-0.424606	-0.87546
0.000726258	1.89439	down	Rv3425	-0.49403	-0.173213	-0.266867	0.651274	0.61511	0.564715
8.55214e-05	1.8936	down	Rv1297	-0.373789	-0.53968	-0.497592	0.395877	0.472276	0.48418
8.44695e-05	1.89327	up	Rv1748	0.0517807	-0.114582	-0.0517807	-0.984582	-0.992377	-0.90027
0.000516567	1.88876	up	Rv1095	1.03718	0.885619	1.11066	-0.0265393	0.141194	0.166495
0.000710347	1.88872	up	Rv1167c	0.128389	-0.0495536	0.263574	-0.874661	-0.771709	-0.763446
0.000111637	1.88843	up	Rv0856	0.0426168	-0.0937648	0.0265532	-1.01026	-0.892224	-0.873667
0.000497289	1.88777	down	Rv1006	-0.346146	-0.470131	-0.487849	0.341583	0.498097	0.60624
0.000557148	1.88764	up	Rv2234	0.87196	0.60007	0.606335	-0.190842	-0.226497	-0.254054
0.00166147	1.88719	up	Rv3802c	0.273939	0.125034	-0.136586	-0.851703	-0.84513	-0.7895
0.00104108	1.887	up	Rv2788	0.00901174	0.278009	0.326929	-0.627484	-0.743887	-0.762953
0.00618787	1.8869	down	Rv0115	-0.990176	-0.77498	-0.445481	0.0613291	0.307089	0.168989
0.00261595	1.88685	up	Rv3060c	0.10747	-0.0475519	0.367733	-0.897629	-0.740633	-0.682026
0.000447225	1.88683	up	Rv1777	0.179787	0.398884	0.239285	-0.756068	-0.586009	-0.587851
0.00244288	1.88604	up	Rv3064c	0.347558	0.317644	-0.0573044	-0.710822	-0.772457	-0.654897
8.25906e-05	1.88314	up	Rv0522	0.296306	0.157055	0.325311	-0.667327	-0.612583	-0.680848
0.00763927	1.88295	down	MTB000023	-1.25565	-0.865617	-0.644639	-0.0868802	0.000342369	0.0596075
8.96568e-06	1.88291	down	Rv0403c	-0.693066	-0.626305	-0.663023	0.254997	0.206645	0.294853
0.000519481	1.8824	down	Rv3439c	-0.821271	-0.729746	-0.685746	0.320704	0.128691	0.0515618
0.0146751	1.88227	down	Rv1754c	-0.731024	-0.758843	-0.117797	0.229584	0.444829	0.455349
0.000266544	1.88199	up	Rv1780	0.341382	0.13108	0.303615	-0.73025	-0.609147	-0.621293
1.71654e-06	1.88095	up	Rv3061c	-0.0273859	0.0138195	-0.0138195	-0.924121	-0.889076	-0.948578
0.0119638	1.88077	up	Rv3422c	0.591721	0.754116	1.27044	-0.117685	-0.0147967	0.0147967
9.47812e-05	1.88076	down	Rv0357c	-0.0448532	0.0232906	0.0294251	1.01439	0.836004	0.891419
0.00396644	1.87999	up	Rv1991A	0.00450635	0.388281	0.486156	-0.655832	-0.535188	-0.662212
0.000463941	1.87964	up	Rv0276	0.81104	0.797281	1.05712	0.0050683	-0.0600314	-0.0109773
0.00110406	1.87907	down	MTB000001	-0.776548	-0.663329	-0.567564	0.161571	0.140411	0.420631
2.55546e-06	1.87833	up	Rv0811c	0.223084	0.19762	0.170998	-0.747339	-0.690252	-0.699064
0.0085362	1.87829	down	MTB000040	-1.05896	-0.623143	-0.465919	0.316555	0.165385	0.0982962
4.88282e-05	1.87814	up	Rv1477	0.264971	0.128715	0.138806	-0.772393	-0.723529	-0.699495
1.30178e-05	1.87544	down	Rv2999	-0.0254891	-0.120269	-0.128802	0.836578	0.798937	0.811623
5.2793e-05	1.87541	up	Rv3881c	-0.00609016	-0.0772729	0.0913429	-0.909523	-0.916654	-0.887454
0.000174937	1.87488	down	Rv2976c	-0.43955	-0.458584	-0.64042	0.429338	0.358122	0.394381
0.00255275	1.87483	up	Rv2526	0.775352	0.693794	0.375618	-0.185408	-0.306261	-0.383858
0.00102133	1.87319	up	Rv0028	0.342935	0.297368	0.0333407	-0.600321	-0.694215	-0.748312
1.15222e-06	1.87294	up	Rv1809	0.0108695	-0.0206242	0.00699568	-0.937486	-0.897735	-0.883447
0.0110412	1.87127	down	MTB000040	-0.937712	-0.45168	-0.487053	0.534096	0.159435	0.14207
0.000690072	1.87002	down	Rv1505c	-0.548943	-0.814415	-0.782455	0.097832	0.244369	0.221146
0.000320744	1.86957	up	Rv0419	0.539502	0.358955	0.603132	-0.453331	-0.358938	-0.39425
6.97085e-05	1.86803	up	Rv0914c	0.136468	-0.0276883	0.117206	-0.841428	-0.831979	-0.805159
0.000539368	1.86803	down	Rv3271c	-0.768888	-0.723662	-1.01	0.0675335	0.0539961	0.0804739
0.000420037	1.86749	up	Rv2974c	0.512717	0.531296	0.524318	-0.239823	-0.367011	-0.528134
0.00185785	1.8663	down	Rv1682	-0.501937	-0.503636	-0.741677	0.146613	0.336742	0.469949
6.79191e-05	1.86472	down	Rv3726	-0.737141	-0.683062	-0.57451	0.269201	0.194955	0.23801
0.000446836	1.8643	down	Rv0964c	-0.747821	-0.762562	-0.513067	0.223205	0.180711	0.268528
0.0430382	1.86355	down	Rv2014	-0.628816	0.171074	-0.73503	0.721217	0.359413	0.420768
0.0199488	1.86249	down	MTB000002	-1.19362	-0.68748	-0.372496	0.155429	0.132756	0.149908
0.000333976	1.86247	down	Rv1498c	-0.255638	-0.477007	-0.259349	0.515827	0.569993	0.613848
0.000335637	1.85959	up	Rv3865	-0.179232	0.0193667	0.0050602	-0.863335	-1.01927	-0.957144
0.000100677	1.85892	down	Rv3262	-0.307896	-0.208402	-0.131378	0.731642	0.647166	0.656905
2.04721e-05	1.85882	up	Rv1910c	0.0976265	0.0802858	0.184501	-0.812259	-0.739402	-0.769097
6.10993e-05	1.85826	down	Rv2566	-0.386038	-0.327456	-0.484679	0.531996	0.456655	0.495039
0.0416237	1.85795	up	MTB000076	0.103776	0.170411	0.920389	-0.796729	-0.355894	-0.333931
9.03552e-05	1.85757	down	Rv3438	-0.49466	-0.551152	-0.476257	0.308337	0.36696	0.48289
0.115162	1.8574	down	Rv1402	-1.45593	-0.466174	-0.705466	-0.283919	-0.34119	0.677389
0.000192527	1.85706	up	Rv0757	0.316554	0.323828	0.232306	-0.724159	-0.548513	-0.533691
3.03868e-05	1.85634	up	Rv2678c	0.933076	0.870518	0.912566	-0.0635836	0.0478537	0.0544975
0.000241501	1.8558	up	Rv2325c	0.269085	0.331592	0.183327	-0.532083	-0.628671	-0.731361
0.00514925	1.85543	up	Rv0539	0.61921	0.616523	0.15179	-0.510626	-0.385314	-0.391801
6.72627e-05	1.85465	up	Rv2925c	0.441939	0.30686	0.321055	-0.476391	-0.568252	-0.558945
0.000365233	1.85454	up	Rv1574	0.257959	0.506538	0.289778	-0.548843	-0.508241	-0.561822
0.000296024	1.85425	up	Rv3103c	0.211991	0.290543	0.303514	-0.761989	-0.55028	-0.554179
3.56489e-05	1.85305	up	Rv0758	0.309216	0.221389	0.354811	-0.581258	-0.634726	-0.568315
0.0134871	1.85201	down	Rv3122	0.0127211	0.0191345	-0.49529	0.646005	0.578402	0.979434
0.000130929	1.85168	up	Rv0384c	0.510805	0.602341	0.59542	-0.420992	-0.29838	-0.238564
0.0683278	1.85096	down	Rv2408	-1.2099	-0.565719	-0.0501432	0.485032	0.0501432	0.30387
4.31052e-06	1.85093	down	Rv0418	0.0143254	-0.0226896	0.0305345	0.932145	0.861013	0.893753
0.000290345	1.84956	down	Rv0404	-0.434598	-0.496818	-0.668396	0.304006	0.395756	0.361982
0.0059366	1.84938	down	Rv2886c	-0.104347	0.154529	-0.244646	1.03714	0.799707	0.629804
0.000912032	1.84926	up	Rv3608c	0.794778	0.646604	0.488488	-0.30374	-0.278204	-0.149034
0.0105338	1.84914	down	Rv1947	-0.220044	0.0456724	-0.583429	0.50157	0.658569	0.74263
0.00627572	1.84903	down	Rv0224c	-0.951069	-0.774874	-0.385588	0.175572	0.145861	0.227346
0.00025637	1.84848	up	Rv1466	0.644445	0.70772	0.843285	-0.0723619	-0.176485	-0.214725
3.78384e-05	1.8482	down	Rv3151	-0.0860395	-0.172213	-0.0302639	0.808496	0.756321	0.805026
0.000358365	1.84732	down	Rv0073	-0.974844	-0.899394	-0.820186	-0.14262	0.0480709	0.0564308
0.00153787	1.84695	down	Rv3062	-0.319611	-0.124573	-0.144791	0.523845	0.682827	0.859781
0.000235397	1.84681	up	Rv0131c	0.401213	0.175767	0.246708	-0.652699	-0.609515	-0.569204
5.19646e-05	1.84667	up	Rv3606c	0.382606	0.344006	0.28367	-0.472013	-0.598348	-0.574125
0.00291727	1.84638	down	Rv2231B	-0.22483	0.0573604	-0.172191	0.943551	0.579919	0.790973
0.0013591	1.84634	down	Rv1802	-0.387237	-0.251776	-0.151352	0.782933	0.600096	0.480616
0.00168083	1.84546	down	Rv1282c	-0.926777	-0.746659	-0.526182	0.173901	0.169025	0.109399
0.000393292	1.84422	up	Rv2743c	-0.0906868	-0.106583	0.107153	-0.996927	-0.868649	-0.87357
0.000779931	1.84397	up	Rv2975c	-0.095319	-0.0246427	0.211909	-0.802963	-0.875677	-0.877849
9.86359e-06	1.84381	down	Rv3919c	-0.295483	-0.333518	-0.3508	0.610306	0.531009	0.526947
0.00282404	1.84274	up	Rv1862	-0.00738025	0.0794265	0.432507	-0.723539	-0.722123	-0.695341
0.000712419	1.84079	down	Rv3648c	-0.433538	-0.417729	-0.703546	0.386764	0.354178	0.345214
0.00261405	1.83955	up	Rv1992c	1.15847	1.13279	0.823072	0.0235567	0.285226	0.167491
0.000143725	1.83858	down	Rv2108	-0.51155	-0.38304	-0.307641	0.508988	0.475096	0.44945
0.00335579	1.83773	down	Rv3191c	-0.33731	0.0834627	-0.226964	0.83912	0.631079	0.682757
0.00288654	1.83662	down	Rv0248c	-0.362813	-0.501731	-0.056479	0.510968	0.591312	0.607868
0.0826416	1.83658	down	Rv0689c	-1.16537	-0.213034	0.000740528	0.49884	0.588517	0.166032
0.000139487	1.83613	down	Rv0785	-0.334671	-0.227623	-0.13481	0.647571	0.606784	0.67854
0.0123318	1.83463	down	MTB000002	-1.17103	-0.799874	-0.496563	0.158988	-0.00149798	0.00149798
0.000225173	1.83413	down	Rv1650	-0.206619	-0.0325699	-0.0873246	0.855953	0.741714	0.701103
7.18858e-05	1.8339	up	Rv3756c	0.0757675	-0.0239286	0.124742	-0.835047	-0.761497	-0.851628
0.000157696	1.83249	down	Rv0952	0.109019	0.0747836	-0.0747836	0.966484	0.878428	0.885533
1.48937e-05	1.83237	down	Rv2888c	0.0267437	0.0588014	-0.0393574	0.927533	0.873716	0.866081
9.24379e-05	1.8314	down	Rv3117	-0.655555	-0.75059	-0.562024	0.202559	0.21709	0.231023
0.000658267	1.83123	up	Rv0477	0.268667	0.0940521	0.347265	-0.738018	-0.600087	-0.570343
0.0039245	1.83107	up	Rv0661c	0.787193	0.503988	0.869992	0.0370979	-0.256946	-0.237051
0.000664	1.83073	down	Rv2412	-0.549176	-0.737545	-0.859743	0.135606	0.15911	0.176078
1.93158e-05	1.8305	down	Rv0030	-0.825852	-0.703903	-0.739402	0.127671	0.100953	0.118928
0.000804266	1.82966	down	Rv3901c	-0.0131757	-0.147	-0.334102	0.663139	0.723643	0.733661
0.00973929	1.82868	down	Rv1718	-0.198352	-0.165332	-0.671993	0.611538	0.623312	0.341887
0.000685078	1.82836	up	Rv3182	0.326217	0.347865	0.387395	-0.621466	-0.337869	-0.590841
0.00341471	1.82764	down	MTB000009	-0.71826	-0.493897	-0.321605	0.201675	0.409747	0.46477
0.0286909	1.82732	down	MTB000023	-1.3623	-0.771439	-0.490309	-0.0780485	0.00566506	0.0575378
0.000164381	1.82572	up	Rv1246c	0.15322	0.0346117	-0.0131192	-0.887651	-0.786398	-0.756628
0.0183539	1.82521	down	MTB000002	-1.14623	-0.738468	-0.376107	0.186519	0.0576448	0.0992093
0.000113645	1.82372	down	Rv2957	-0.395645	-0.574309	-0.535487	0.356365	0.402115	0.33674
0.00113124	1.82363	down	Rv3522	-0.19666	0.00265241	-0.299451	0.809112	0.665788	0.632072
3.73547e-05	1.82281	down	Rv0926c	-0.00497413	-0.106001	-0.0983923	0.812478	0.740334	0.836321
0.00932307	1.82259	down	MTB000040	-0.861775	-0.510768	-0.350759	0.502786	0.1737	0.19817
0.00351863	1.82258	up	Rv0313	-0.259258	0.092674	0.111594	-0.749473	-0.996145	-0.907311
0.000471729	1.82139	up	Rv2155c	0.523986	0.495857	0.267274	-0.406099	-0.454904	-0.447
0.000707349	1.82092	down	Rv3134c	-0.46831	-0.209881	-0.448711	0.423433	0.485282	0.558388
0.000867341	1.82003	down	Rv3147	-0.0507121	-0.32455	-0.23586	0.5585	0.683632	0.738632
0.00222809	1.81969	down	Rv2508c	-0.612976	-0.195076	-0.44531	0.494715	0.414078	0.428928
0.000252034	1.81862	down	Rv1132	-0.158049	-0.0573466	-0.112002	0.842241	0.6296	0.789286
0.00032917	1.81825	up	Rv1020	0.613476	0.621829	0.831203	-0.156224	-0.221207	-0.143708
0.0287287	1.81777	down	Rv1716	-0.904134	-0.272383	-0.226156	0.664914	0.293228	0.22569
0.0086814	1.81685	down	MTB000040	-0.844645	-0.436254	-0.482405	0.522011	0.173211	0.125801
0.00186726	1.81672	down	Rv3332	-0.778788	-0.595685	-0.843526	0.303028	0.00692058	0.0560586
0.000341196	1.81662	up	Rv2109c	0.483227	0.383626	0.368953	-0.582198	-0.372622	-0.393152
0.00809161	1.81617	down	Rv2468c	-0.089843	-0.0520246	-0.58839	0.683839	0.58599	0.582618
0.000104047	1.81515	down	Rv1590	-0.163467	-0.0160072	0.0160072	0.792413	0.803374	0.821015
0.0817859	1.8139	down	Rv1715	-0.949304	0.0882468	-0.915451	0.560694	0.0786147	0.161468
0.000406924	1.81347	down	Rv2928	-0.384828	-0.474121	-0.207603	0.48228	0.512597	0.514838
2.46473e-06	1.81322	down	Rv3509c	-0.106876	-0.0703864	-0.0620222	0.753288	0.772475	0.810613
8.77817e-06	1.81282	up	Rv1782	0.130861	0.0965586	0.189124	-0.735766	-0.728299	-0.694096
0.00106237	1.81281	up	Rv1615	0.208892	0.101613	-0.0963659	-0.881694	-0.745341	-0.733512
0.0933587	1.81093	up	Rv3594	-0.00849867	0.481601	1.21932	-0.384951	-0.509808	0.0170002
0.0169719	1.80947	down	Rv3533c	-0.36185	-0.303112	-0.923333	0.505614	0.225016	0.247765
0.00224272	1.8094	down	Rv0951	0.280915	0.115229	-0.139421	0.917492	0.942316	0.963454
0.00179774	1.80928	up	Rv1635c	0.712837	0.63352	0.987202	-0.162792	-0.0554955	-0.0143931
0.000169261	1.80869	up	Rv0253	0.113532	0.125751	0.0189977	-0.663593	-0.833015	-0.809947
0.000179124	1.80689	down	Rv0249c	-0.0865862	-0.056999	-0.249481	0.765566	0.695758	0.706134
0.00289387	1.80683	down	Rv2763c	-0.445913	-0.230378	-0.684497	0.409103	0.385589	0.404901
0.00388029	1.80659	up	Rv2686c	0.486778	0.652975	0.205614	-0.471842	-0.449725	-0.292882
0.00139893	1.80623	up	Rv1594	0.780597	0.7611	0.450309	-0.157174	-0.207497	-0.20227
0.00240645	1.80582	down	Rv2528c	-0.265888	-0.28821	-0.580284	0.614269	0.441601	0.367702
6.97693e-05	1.80569	up	Rv2093c	0.0397887	-0.0554838	-0.0111918	-0.939932	-0.847523	-0.797085
0.00685082	1.80563	down	Rv3636	-0.856345	-0.318354	-0.436889	0.378614	0.288067	0.279229
9.79531e-05	1.80529	up	Rv1478	0.236429	0.101998	0.0999928	-0.76603	-0.686807	-0.665436
0.000249254	1.80493	down	Rv3234c	-0.254595	-0.313084	-0.0862958	0.659147	0.622874	0.619821
7.21469e-06	1.80387	up	Rv3769	0.432575	0.488399	0.41208	-0.373541	-0.421163	-0.425523
0.0528601	1.80372	down	Rv0111	-1.15128	-0.822659	-0.0973628	0.143885	0.122635	0.215113
0.0749057	1.80317	down	Rv0962c	-1.22435	-0.0317419	-0.736277	0.0310161	0.300422	0.22779
0.0154872	1.80164	down	Rv2231B	-0.346697	0.133528	-0.305373	0.962001	0.530008	0.53738
0.000273146	1.80155	down	Rv1607	-0.210517	-0.135522	0.0168791	0.78384	0.711544	0.723174
0.000115028	1.80128	down	Rv0460	-0.085062	0.0588737	-0.0475979	0.897749	0.786832	0.788712
0.000599649	1.79945	down	Rv3718c	-0.143956	-0.0160627	-0.295292	0.75528	0.656452	0.675618
0.00116781	1.79915	down	Rv0533c	-0.358033	-0.47747	-0.405468	0.526977	0.533161	0.240849
4.00145e-05	1.7991	down	Rv0663	-0.256652	-0.253629	-0.270945	0.667436	0.520968	0.572207
0.000537208	1.79904	up	Rv1562c	0.403843	0.639023	0.550745	-0.391047	-0.226525	-0.330488
0.00160518	1.79903	up	Rv0949	0.677845	0.732791	1.03134	-0.0661821	-0.0323677	-0.00113773
0.000121202	1.7985	up	Rv0262c	0.181976	0.0415506	0.0108876	-0.810497	-0.761158	-0.734304
0.000609975	1.79744	down	Rv2956	-0.526749	-0.485275	-0.387589	0.232334	0.420234	0.48565
2.193e-05	1.79743	down	Rv3158	-0.119055	-0.0598602	0.00702906	0.775919	0.800476	0.789515
0.00565069	1.79681	down	Rv3613c	-0.632998	-0.761675	-0.418838	0.00178003	0.341858	0.379159
0.0491025	1.79443	down	MTB000023	-1.32162	-0.777267	-0.29022	-0.0227175	0.0227175	0.141472
0.119138	1.79398	down	Rv3202c	-0.0179265	0.642664	-0.410193	0.355228	1.36029	1.02853
7.70283e-05	1.79312	up	Rv1808	0.0580249	-0.0325785	0.0156894	-0.915475	-0.790502	-0.780292
0.00407066	1.79242	up	Rv0965c	0.030916	0.279097	0.518798	-0.527458	-0.581973	-0.587481
0.00142806	1.79235	up	Rv2828A	0.455887	0.276122	0.419432	-0.576463	-0.521393	-0.276255
3.31313e-05	1.79223	down	Rv1534	-0.839668	-0.867989	-0.795145	0.0708573	-0.0501645	0.00177836
0.00259654	1.79133	down	Rv2951c	-0.69638	-0.678418	-1.06229	0.0492783	0.0312872	0.00544643
9.66972e-05	1.79115	down	Rv0072	-0.777444	-0.752428	-0.914275	0.0516772	-0.0100942	0.0369391
0.0052805	1.79071	down	MTB000010	-0.611202	-0.36566	-0.1058	0.567894	0.434099	0.436943
1.1098e-05	1.78983	down	Rv3763	-0.786638	-0.785014	-0.839365	-0.0134468	0.0514688	0.070425
0.000610992	1.78942	down	Rv3629c	-0.893589	-0.652146	-0.831077	-0.0447879	0.0884242	0.0980401
0.000508189	1.78832	down	Rv0076c	-0.347632	-0.467608	-0.486211	0.266357	0.473463	0.474537
7.79722e-05	1.78801	up	Rv1470	-0.0304103	-0.140326	0.0304103	-0.900705	-0.882134	-0.872554
0.0109625	1.78795	down	Rv0480c	-0.621151	-0.489087	-0.0235	0.368805	0.512021	0.500352
5.41919e-05	1.78766	down	Rv2754c	0.0757835	-0.0582068	-0.0343983	0.862339	0.842381	0.792687
0.013439	1.78757	up	Rv0786c	0.576956	0.450099	-0.0176396	-0.51311	-0.354564	-0.636901
0.00194463	1.78628	down	Rv3444c	-0.896711	-0.540396	-0.700301	0.021415	0.155587	0.196453
0.000198601	1.78559	down	Rv1472	-0.455766	-0.323172	-0.254875	0.534299	0.493379	0.447711
0.000136775	1.78478	down	Rv1823	-0.386103	-0.382408	-0.2113	0.493299	0.518873	0.515249
0.000315796	1.78436	down	Rv3148	-0.0143447	-0.193992	-0.22428	0.63477	0.736728	0.702099
5.29e-05	1.7841	up	Rv0579	0.22205	0.369945	0.331591	-0.548013	-0.508962	-0.525023
0.00054594	1.78331	up	Rv1415	0.0368347	0.239015	0.258568	-0.579083	-0.727144	-0.663035
0.0943764	1.78275	down	Rv1460	-0.132102	-0.219678	-1.16264	0.532033	0.511631	-0.0557668
0.00317436	1.78158	down	Rv1918c	-0.768149	-1.05586	-0.739214	-0.173017	-0.0080452	0.117327
0.0606837	1.78102	up	Rv0619	0.433534	0.629304	0.238349	-0.0152745	-0.18899	-0.992654
0.000422684	1.7803	down	Rv3032	-0.276285	-0.127009	-0.126385	0.538012	0.725007	0.703657
0.210095	1.78009	down	Rv2875	0.414778	0.295554	0.0161166	-0.0161166	1.62797	1.61045
0.00171023	1.78007	down	Rv0344c	-0.0194757	-0.358022	-0.340042	0.55939	0.605228	0.613643
0.00200476	1.77997	down	Rv3331	-1.00898	-0.702128	-0.741553	-0.111934	0.101351	0.053467
0.00502694	1.77987	up	Rv2380c	0.620372	0.672257	1.05357	-0.136945	-0.0751469	0.0629866
0.0011345	1.77946	up	Rv1566c	0.335628	0.114325	-0.00411034	-0.674507	-0.69661	-0.67735
6.4784e-06	1.77922	up	Rv0486	0.713604	0.678902	0.699362	-0.136178	-0.175901	-0.089797
0.00257148	1.77792	up	Rv0648	0.145121	0.473417	0.172506	-0.484036	-0.520121	-0.695377
0.000102978	1.77765	down	Rv3485c	-0.761194	-0.665614	-0.804441	0.14763	0.0271177	0.0839253
0.000217976	1.77739	up	Rv1351	0.306551	0.322394	0.48721	-0.48656	-0.488788	-0.39777
0.000345929	1.777	up	Rv0080	0.323086	0.52887	0.363264	-0.350876	-0.449755	-0.472473
0.000736293	1.77586	up	Rv2243	0.15742	-0.123744	0.109812	-0.817919	-0.761168	-0.762989
0.000110583	1.77503	down	Rv1919c	-0.319676	-0.215827	-0.379784	0.470863	0.556146	0.541227
5.82041e-05	1.77491	down	Rv0107c	-0.602527	-0.553421	-0.511343	0.196034	0.302202	0.317714
0.000138107	1.7745	up	Rv1229c	0.45928	0.433302	0.539126	-0.253882	-0.402568	-0.394069
0.000126665	1.77365	down	Rv0069c	-0.494698	-0.426556	-0.322657	0.372357	0.402333	0.461573
0.00392071	1.77303	up	Rv0906	0.945147	0.91804	0.520423	-0.010833	-0.0601947	-0.0240099
0.000556844	1.77295	down	Rv2909c	0.0581121	0.102485	-0.160588	0.847531	0.801278	0.829649
0.000673628	1.77287	up	Rv0623	0.0363708	0.102793	0.315358	-0.715082	-0.650397	-0.65825
0.0796967	1.77268	down	Rv0735	-0.961874	0.00161743	-0.931346	-0.00161743	0.0797501	0.508059
0.0011806	1.77206	down	Rv3417c	0.0466576	0.126062	-0.152824	0.719994	0.88522	0.890957
1.61905e-05	1.77184	up	Rv1603	0.66125	0.553404	0.607329	-0.198056	-0.240929	-0.214772
0.263706	1.77086	down	Rv0142	-0.0243773	0.131767	-0.282241	0.238119	0.0528049	2.00757
0.000522731	1.77039	up	Rv0270	0.527531	0.313396	0.46865	-0.486748	-0.335652	-0.340214
0.000117771	1.76948	down	Rv3389c	-0.320635	-0.221495	-0.320856	0.621337	0.473958	0.511696
0.000601697	1.76907	up	Rv1323	0.439609	0.191063	0.224528	-0.588426	-0.543388	-0.481953
0.00826371	1.76886	down	MTB000010	-0.59097	-0.399217	-0.0383172	0.577643	0.43377	0.428545
0.00588556	1.76801	down	Rv1473A	-0.802218	-0.413284	-0.507731	0.19186	0.110266	0.44102
0.00201848	1.76761	up	Rv0750	-0.052098	0.052098	0.302541	-0.630017	-0.75449	-0.778356
0.000211326	1.76682	up	Rv0861c	0.264551	0.22175	0.41713	-0.567606	-0.495315	-0.497118
0.000253763	1.76595	down	Rv0013	-0.639571	-0.753678	-0.844126	0.0124891	0.10151	0.109956
0.000361468	1.76582	up	Rv2285	0.410433	0.295531	0.171101	-0.576252	-0.507086	-0.500616
0.000581261	1.76581	down	Rv2185c	-0.332643	-0.275691	-0.520842	0.517498	0.412061	0.402249
0.00133336	1.76575	down	Rv3617	-0.840821	-0.671657	-0.567353	0.193452	-0.00266099	0.190214
0.000805969	1.76555	up	Rv3724B	0.355258	0.053786	0.163072	-0.665684	-0.617733	-0.604809
0.0104792	1.76503	down	Rv1758	-0.290359	-0.736688	-0.391076	0.477372	0.455425	0.108165
0.00678212	1.76499	up	Rv2518c	0.590005	0.528352	1.01092	-0.017344	-0.127322	-0.185029
0.000405062	1.76477	down	Rv2955c	-0.843138	-0.864764	-0.630524	0.0275981	0.0583084	0.0341184
0.00416804	1.76422	up	Rv3088	0.659275	0.591905	0.321789	-0.481284	-0.191267	-0.211567
0.000358423	1.76304	down	Rv0633c	-0.100634	-0.0439634	0.134966	0.836904	0.782859	0.824796
6.7549e-05	1.76231	down	Rv0214	-0.207605	-0.154383	-0.310747	0.595015	0.570415	0.61424
0.00424765	1.76144	down	Rv1030	-0.527188	-0.146687	-0.450166	0.595298	0.383215	0.347719
0.00141421	1.76126	up	Rv0712	0.384143	0.100299	0.0867958	-0.653522	-0.672601	-0.552455
0.066557	1.7612	down	Rv0095c	-0.893215	-0.00372505	-0.945605	0.400526	0.00497437	0.201623
0.000142974	1.76093	down	Rv3152	-0.0049324	-0.189461	-0.112473	0.67703	0.749939	0.715176
0.00196763	1.76049	up	Rv3749c	-0.0359211	-0.21241	0.121052	-0.973908	-0.826074	-0.77522
0.00811772	1.75993	up	Rv1991A	-0.0233781	0.333526	0.545768	-0.560835	-0.52499	-0.50481
0.000344848	1.75972	up	Rv1224	0.323018	0.24887	0.129221	-0.670709	-0.537336	-0.536891
0.000191632	1.75963	down	Rv2981c	0.0156248	-0.0156248	-0.144511	0.839792	0.712959	0.74855
0.000251852	1.75942	down	Rv1887	-0.412594	-0.592971	-0.3903	0.316243	0.367748	0.365445
0.00208947	1.75936	down	Rv3375	-0.238868	0.0878427	-0.163605	0.780215	0.756977	0.593338
0.00109986	1.75702	down	Rv3373	-0.23731	-0.340024	-0.0372944	0.536242	0.667295	0.62122
0.000159322	1.75564	down	Rv0026	-0.682683	-0.509114	-0.506209	0.235463	0.259885	0.242625
0.0465944	1.75525	up	Rv1048c	0.569481	0.0258875	0.836576	-0.108104	-0.634532	-0.260449
0.00156699	1.75402	down	Rv2600	-0.0605535	-0.134873	-0.391289	0.548357	0.633718	0.663199
0.0007072	1.75368	up	Rv3871	-0.00332928	0.112999	0.273042	-0.696576	-0.728786	-0.623076
0.00149995	1.75312	down	Rv2462c	0.11364	-0.0501146	-0.240103	0.793148	0.717003	0.743039
6.92486e-05	1.75265	up	Rv0617	0.579567	0.630277	0.712791	-0.123614	-0.164482	-0.217871
0.00864969	1.75219	down	MTB000010	-0.741368	-0.541131	-0.182476	0.401298	0.265651	0.295551
0.00589392	1.75218	down	Rv1244	-0.330308	0.0835111	-0.293655	0.48223	0.69552	0.709248
0.00024925	1.75218	down	Rv0164	-0.604301	-0.643094	-0.430433	0.262001	0.244294	0.243325
0.000224845	1.75126	up	Rv3866	0.191339	0.175752	0.00461245	-0.647887	-0.725446	-0.68015
6.34124e-05	1.75089	up	Rv1410c	0.0515239	0.00478482	0.144316	-0.781372	-0.734715	-0.707543
0.00213715	1.75067	down	Rv1981c	0.245037	0.11916	-0.11916	0.806332	0.927718	0.934706
0.00229087	1.75048	down	Rv3157	-0.0917754	-0.301751	0.0491166	0.583832	0.719334	0.775671
0.000204505	1.74952	down	Rv3224A	-0.0312462	-0.0674691	-0.232858	0.686509	0.703652	0.699133
0.00240718	1.74904	up	Rv1620c	0.25436	0.401691	0.645604	-0.429027	-0.323385	-0.365635
0.00226416	1.74881	up	Rv3765c	-0.220236	-0.155623	0.155623	-0.884129	-0.887797	-0.86744
7.94914e-05	1.7484	up	Rv1909c	0.85291	0.786851	0.89077	-0.014195	0.014195	0.112434
0.011348	1.74837	down	MTB000010	-0.761752	-0.58531	-0.162098	0.371603	0.24787	0.289409
0.000740685	1.74831	down	Rv0500B	-0.719825	-0.617512	-0.430417	0.185938	0.216818	0.247374
0.000171902	1.74656	up	Rv2583c	0.306416	0.339243	0.484192	-0.424868	-0.469746	-0.389088
0.0101393	1.74653	down	Rv2397c	0.00401497	-0.00401497	-0.525124	0.642851	0.638917	0.606585
0.0196557	1.74588	up	Rv2307A	-0.0672412	0.57595	0.488037	-0.606933	-0.36795	-0.440242
0.000209333	1.74541	up	Rv1108c	0.154744	0.159453	0.342453	-0.587755	-0.568764	-0.597528
7.39817e-05	1.7448	up	Rv0749A	-0.0581369	-0.0788035	0.0670233	-0.813196	-0.855707	-0.810202
0.000310661	1.74473	down	Rv3282	-0.263427	-0.29988	-0.0905964	0.550938	0.572264	0.631902
0.00138827	1.74458	up	Rv1587c	0.651015	0.643142	0.922085	-0.0437877	-0.000509977	-0.148091
0.00616655	1.74334	down	Rv2032	-0.232944	0.0135753	-0.460823	0.705575	0.52044	0.499348
0.0487909	1.74312	up	Rv1509	0.466373	0.474311	1.32554	-0.00832605	-0.0341563	-0.096302
6.60732e-06	1.74302	down	Rv2083	-0.62973	-0.630547	-0.65847	0.115492	0.197075	0.173455
0.00157002	1.7423	up	Rv1045	0.71649	0.468169	0.797875	-0.0873406	-0.130327	-0.20277
0.000233333	1.74194	up	Rv3682	0.15175	-0.0125229	0.170397	-0.750601	-0.67051	-0.671346
7.457e-05	1.74193	down	Rv0175	0.0566809	-0.0406296	-0.105823	0.755612	0.777398	0.779281
0.000702577	1.74104	up	Rv1601	0.859555	0.61304	0.826072	-0.103108	0.00871754	-0.00679588
0.00251555	1.74053	up	Rv3180c	0.605583	0.234816	0.475775	-0.440745	-0.364837	-0.276817
0.00120263	1.74015	down	Rv0138	-0.685612	-0.63236	-0.931849	-0.010402	0.0626795	0.095535
0.000882138	1.74008	up	Rv1793	0.352589	0.167591	0.0461969	-0.591536	-0.631382	-0.608164
3.138e-05	1.73933	down	Rv1242	-0.256793	-0.242286	-0.2801	0.465614	0.570239	0.580565
3.8697e-06	1.73921	up	Rv0050	0.294665	0.345432	0.330674	-0.505395	-0.47213	-0.446999
0.000235435	1.73878	up	Rv3160c	0.452391	0.318329	0.433221	-0.486037	-0.383589	-0.320661
0.000561244	1.73867	up	Rv0691c	0.776237	0.705035	0.748407	-0.208822	0.0219393	0.0226154
6.67087e-05	1.73867	down	Rv3400	0.00782585	-0.00782585	-0.0978942	0.722983	0.829421	0.743643
0.0133169	1.73769	up	Rv1575	1.14583	0.893445	0.534645	0.182399	-0.029614	0.029614
0.0074126	1.73735	down	Rv3823c	-0.746911	-0.588488	-1.10752	0.0495458	-0.0913653	-0.0104241
0.000112132	1.73729	up	Rv2680	0.759872	0.778826	0.76475	-0.132936	0.0355825	0.0102792
0.000104504	1.73713	up	Rv0864	0.531429	0.540602	0.396669	-0.270923	-0.349371	-0.30113
0.0047251	1.73637	down	Rv3194c	-0.0839803	-0.274317	-0.564612	0.496113	0.498262	0.47095
0.0121711	1.7355	down	Rv0943c	-0.636535	-0.177415	-0.748987	0.169624	0.34775	0.305748
0.00033878	1.7354	down	Rv2960c	-0.43309	-0.34572	-0.217213	0.412653	0.518734	0.458403
0.00267892	1.73533	up	Rv2677c	0.505302	0.572763	0.762854	-0.304753	-0.237836	-0.00213051
0.00085609	1.73454	down	Rv1860	-0.504655	-0.714863	-0.775225	0.0659795	0.142876	0.180062
0.00446652	1.73443	up	Rv2595	0.209564	0.540519	0.226813	-0.323864	-0.461793	-0.620828
0.00016678	1.73433	down	Rv1580c	-0.00544548	-0.0500302	0.136537	0.79306	0.843606	0.82754
0.00134076	1.73427	up	Rv2107	0.585755	0.456004	0.630256	-0.0675969	-0.314179	-0.329197
0.140537	1.73383	down	Rv0519c	-0.40501	-0.033129	-1.45795	0.306356	0.106543	0.0729077
0.000127547	1.73357	down	Rv3748	-0.131787	-0.0289114	-0.207721	0.647962	0.662417	0.702452
0.0118096	1.73233	down	MTB000010	-0.758049	-0.515499	-0.149897	0.390831	0.265372	0.298501
0.00247879	1.73215	up	Rv3197A	0.582588	0.598596	0.244521	-0.32901	-0.280133	-0.342843
0.0390869	1.73173	down	Rv0447c	-0.0568862	-0.0560279	-0.297346	0.197912	1.0569	0.711575
0.000201259	1.73168	down	Rv0346c	-0.644284	-0.82331	-0.774857	-0.009902	0.0544395	0.0895367
0.000356724	1.73127	up	Rv3645	0.0523274	0.0371168	0.226709	-0.747937	-0.624844	-0.68657
0.00287453	1.73088	down	Rv0405	-0.368068	-0.254858	-0.620087	0.488212	0.333989	0.309293
0.00333763	1.73075	up	Rv3773c	-0.0346041	-0.0471787	0.332452	-0.679636	-0.690741	-0.753151
4.45734e-05	1.73003	up	Rv2235	0.117741	0.112879	0.00145102	-0.744667	-0.707921	-0.687736
0.0262096	1.72995	down	Rv2231A	-0.889538	-0.145046	-0.458074	0.270637	0.438877	0.170014
0.00071154	1.72992	up	E1A_r60_3	0.0119348	0.139728	0.209233	-0.569681	-0.661037	-0.78051
0.00145769	1.72958	down	Rv0985c	-0.513287	-0.58844	-0.825451	0.219543	0.0915914	0.132942
0.00239931	1.72907	down	Rv1866	-0.212685	-0.401553	-0.189571	0.41426	0.709602	0.442317
0.00764285	1.72886	down	MTB000040	-0.572428	-0.496979	-0.27643	0.604104	0.194833	0.224691
0.000350558	1.72878	up	Rv0246	0.447608	0.537376	0.332996	-0.369691	-0.403268	-0.278321
0.000986125	1.72878	down	Rv0729	-0.276914	-0.144734	-0.408479	0.613653	0.454217	0.471254
0.000466937	1.72839	up	Rv1766	0.192945	0.214919	-0.00861359	-0.645674	-0.703238	-0.620126
6.36625e-05	1.72708	up	Rv0578c	0.789147	0.808755	0.694694	0.0134616	-0.00604963	-0.0798135
0.00122658	1.72648	up	Rv0238	-0.0121503	-0.0905328	0.122211	-0.928523	-0.696606	-0.718841
2.20721e-06	1.72556	up	Rv2021c	0.0951986	0.031302	0.0697222	-0.710798	-0.729605	-0.724576
0.00287458	1.72495	down	Rv1376	-0.127102	-0.0298066	-0.217852	0.877532	0.554669	0.552709
0.0518334	1.72438	down	Rv1805c	0.418382	0.418209	-0.418209	1.05821	0.844122	0.874288
0.00175053	1.72406	up	Rv1102c	0.319453	-0.027097	0.244113	-0.624743	-0.588849	-0.607365
0.000190816	1.72364	down	Rv1644	-0.151771	0.0285206	-0.0285206	0.788352	0.707534	0.708721
0.00100961	1.72361	up	Rv1038c	0.264714	-0.031817	0.160248	-0.71071	-0.635576	-0.616879
0.138013	1.72299	down	Rv0895	-1.38144	0.0551121	-0.804121	0.224288	0.0283701	-0.0283701
0.00642953	1.72265	down	MTB000023	-0.962904	-0.751936	-0.452492	0.0412815	0.113674	0.0316122
0.000962448	1.72199	down	Rv1321	-0.535415	-0.406722	-0.714737	0.220057	0.218944	0.256351
1.62965e-05	1.72164	up	Rv2634c	0.80746	0.71873	0.769525	-0.0556231	0.00637627	-0.00637627
0.000251052	1.72065	up	Rv1338	0.128998	0.245471	0.342006	-0.574587	-0.538132	-0.519656
0.0620193	1.71993	down	MTB000023	-1.25197	-0.79017	-0.211757	-0.0600257	0.0931478	0.0600257
0.000904348	1.71963	down	Rv1869c	0.222605	0.0773871	-0.0773871	0.820505	0.869794	0.8786
0.0119353	1.71935	down	MTB000072	-0.95955	-0.558788	-0.416872	0.269428	0.0115125	0.129438
0.00280272	1.7191	down	Rv2986c	0.0452566	-0.034637	-0.345647	0.672776	0.664783	0.672383
0.0237662	1.7184	up	Rv2811	0.318333	0.498134	0.0645411	-0.152899	-0.537479	-0.771805
0.00277386	1.71829	up	Rv2111c	-0.184998	-0.00916243	0.157976	-0.662327	-0.869971	-0.846808
0.0231723	1.71825	down	MTB000072	-0.965726	-0.634529	-0.28349	0.339572	0.0431135	0.076381
0.00573139	1.71788	down	Rv3372	-0.349271	-0.208157	0.103264	0.736444	0.549166	0.602124
0.00966177	1.71784	down	MTB000010	-0.752106	-0.575479	-0.189342	0.317982	0.235538	0.271342
2.15424e-05	1.71708	up	Rv3408	0.747647	0.652478	0.701431	-0.117178	-0.0726733	-0.0484519
0.001563	1.71704	up	ETG09_48764	0.332209	0.538876	0.225935	-0.459064	-0.457354	-0.326337
0.000554047	1.7158	down	Rv1617	-0.251688	-0.26016	-0.412661	0.568975	0.370417	0.472747
0.00116919	1.71568	up	Rv2350c	0.938196	0.622171	0.730247	-0.0457377	-0.0117412	0.0117412
0.000589514	1.71568	down	Rv3463	-0.112277	-0.228449	0.0165753	0.601405	0.700605	0.710175
0.0225953	1.71554	up	Rv1645c	-0.42916	0.00201821	0.130576	-1.14381	-0.720203	-0.768547
0.000500104	1.71546	down	Rv1168c	-0.590069	-0.756863	-0.51373	0.186595	0.176921	0.111618
0.000295832	1.71501	down	Rv1238	-0.653164	-0.518899	-0.427624	0.259268	0.231622	0.244072
0.000424868	1.71473	down	Rv2420c	-0.480801	-0.269085	-0.393351	0.471224	0.343679	0.375808
0.118329	1.71473	up	Rv3513c	0.256479	1.38816	0.221424	-0.0701227	-0.0745048	-0.32324
0.0150072	1.7142	down	Rv1160	-0.654468	-0.270026	-0.89395	0.283214	0.125862	0.105077
0.00198437	1.71361	down	Rv3224	0.169439	-0.0147245	-0.190333	0.709695	0.812489	0.773308
0.000226711	1.71326	down	Rv2398c	-0.0345438	0.0345438	-0.155687	0.703922	0.777233	0.693397
0.0130014	1.71308	down	Rv2998A	-0.564055	-0.00698662	-0.540676	0.413883	0.413648	0.390525
0.000754938	1.71258	down	Rv1896c	-0.109068	-0.227526	-0.385745	0.581641	0.498686	0.525849
0.00636695	1.71228	up	Rv2347c	0.623379	0.408667	0.119105	-0.428445	-0.404231	-0.343925
0.00280344	1.71206	down	Rv3314c	0.0299487	0.145805	-0.225649	0.670515	0.798215	0.808575
0.00490163	1.71187	down	Rv2579	-0.0212851	-0.141226	-0.448759	0.652528	0.590307	0.472616
0.0383674	1.71182	down	Rv2645	-0.108643	0.0443766	-0.777628	0.421986	0.536719	0.526003
4.45199e-05	1.71136	up	Rv1417	0.193674	0.260652	0.138462	-0.601985	-0.592961	-0.537709
0.000583253	1.71111	up	Rv2498c	0.75612	0.830514	0.584032	0.002388	-0.0636835	-0.0928488
0.00110767	1.71052	up	Rv2035	0.58897	0.442536	0.284585	-0.380248	-0.344191	-0.282777
0.000648787	1.71004	down	Rv0642c	-0.364879	-0.452855	-0.633927	0.27491	0.278618	0.316908
0.000181544	1.70965	down	MTB000001	-0.734264	-0.655192	-0.538663	0.153517	0.120011	0.119448
0.00673655	1.70869	up	Rv1461	0.764731	0.769227	0.327274	-0.0957651	-0.206514	-0.155155
0.00267294	1.70804	up	Rv0530	0.471089	0.513616	0.153028	-0.390814	-0.436397	-0.352091
0.0419779	1.70796	up	MTB000076	0.0252919	0.130152	0.695564	-0.805569	-0.346943	-0.313295
0.00162298	1.70759	down	Rv0665	-0.208451	-0.440937	-0.530632	0.315958	0.432464	0.387445
0.00497071	1.70749	up	Rv2771c	0.619408	0.526396	0.966738	-0.129674	-0.0260327	-0.047374
0.0137548	1.70687	up	Rv1330c	0.114141	0.083041	0.0824521	-0.312954	-0.827629	-0.893839
0.000429892	1.7062	down	Rv1193	-0.808547	-0.711152	-0.576896	0.0267875	0.0728729	0.1161
0.000491222	1.70578	down	Rv2226	-0.238278	-0.114724	-0.0319221	0.724078	0.573027	0.629274
0.154568	1.70522	down	Rv3098c	0.136435	-0.458236	-1.35721	0.0755043	0.278371	0.276973
0.00518566	1.70507	up	Rv2327	0.540449	0.283442	0.177033	-0.489196	-0.554188	-0.265173
0.000362085	1.70485	up	Rv1767	0.0640554	-0.135527	0.0662236	-0.793328	-0.740762	-0.780094
0.00728137	1.7043	down	Rv1384	0.26457	0.0292895	-0.243472	0.712803	0.787766	0.857353
6.31403e-05	1.7024	down	Rv1011	-0.374781	-0.24572	-0.35529	0.40665	0.45855	0.461713
0.000635768	1.70205	up	Rv0618	0.0814393	0.0448124	0.25982	-0.691998	-0.553114	-0.670631
0.00340483	1.70161	up	Rv3650	0.319565	0.440695	0.0434787	-0.435796	-0.565093	-0.496065
0.000585854	1.70141	up	Rv2302	0.213482	0.334465	0.478014	-0.448484	-0.420628	-0.405131
4.96498e-06	1.70134	down	Rv3479	-0.437233	-0.424421	-0.407055	0.351855	0.303248	0.3762
0.000810321	1.70068	up	Rv3059	0.461812	0.386702	0.579839	-0.414917	-0.237589	-0.217474
0.0118175	1.70049	down	Rv3686c	-1.01595	-0.715704	-0.431835	0.13437	-0.0121031	0.0121031
0.000164649	1.69998	down	Rv1630	-0.21387	-0.317747	-0.405853	0.450931	0.465667	0.442476
2.94174e-05	1.69994	up	Rv0328	0.778595	0.671907	0.722903	-0.0569744	-0.00332212	-0.0627484
0.00355961	1.69968	up	Rv0767c	0.794159	0.686558	0.593698	-0.279662	0.0976698	-0.0393708
0.002123	1.69948	up	Rv2749	0.718329	0.542104	0.443021	-0.328192	-0.185977	-0.0776615
0.0126369	1.69846	up	Rv2104c	-0.0515146	0.534718	0.304337	-0.417372	-0.497425	-0.590344
0.00141617	1.69828	down	Rv2069	-0.403527	-0.670473	-0.427699	0.17003	0.308482	0.312006
2.14962e-05	1.69806	up	Rv2210c	0.645316	0.602466	0.554994	-0.196461	-0.124963	-0.167473
1.41213e-05	1.69767	down	Rv0988	-0.398085	-0.429134	-0.33994	0.347779	0.377303	0.398418
0.0106339	1.69729	down	Rv1507c	-0.693057	-0.633383	-0.16234	0.283245	0.232206	0.28548
0.000314397	1.69722	down	Rv2419c	-0.526964	-0.409824	-0.338004	0.407429	0.28713	0.320176
0.00126341	1.6968	up	Rv1832	0.284976	-0.0115502	0.05497	-0.706525	-0.609924	-0.643592
0.0416143	1.69633	up	MTB000076	0.049665	0.0925808	0.678743	-0.805796	-0.347927	-0.312541
0.000540469	1.69535	up	Rv0258c	0.578842	0.360165	0.429629	-0.381014	-0.250918	-0.284185
0.181365	1.69533	down	Rv1737c	-1.1682	0.408139	-0.572203	0.471141	0.362757	0.118532
5.86623e-05	1.69526	down	Rv2287	-0.608623	-0.609406	-0.705187	0.117922	0.170776	0.0726128
0.00255275	1.69469	down	Rv2768c	-0.344636	-0.309482	-0.661314	0.29786	0.31342	0.356352
3.9281e-05	1.69465	down	Rv2734	-0.236949	-0.152806	-0.17743	0.622208	0.520032	0.573532
0.00653121	1.69365	down	Rv2832c	-0.871758	-0.367678	-0.642566	0.158395	0.119677	0.120346
0.0124526	1.69365	up	Rv0252	0.0528405	-0.0583985	0.515313	-0.571569	-0.590676	-0.608415
0.0290909	1.69323	down	Rv0122	-0.244611	-0.370118	-0.821613	0.234826	0.553956	0.054215
0.00342402	1.69294	up	Rv0476	0.382549	0.374605	0.0121903	-0.506736	-0.490108	-0.512413
6.0685e-05	1.69263	up	Rv1467c	0.053889	0.0438426	-0.0438426	-0.681657	-0.77206	-0.770182
0.000391051	1.69153	up	Rv1100	0.0831642	0.18495	0.14103	-0.497231	-0.690651	-0.677954
0.0901919	1.69146	down	Rv2730	-1.22964	-0.0824811	-0.781994	0.0593135	0.180699	-0.0593135
0.00367354	1.69002	down	MTB000001	-0.816996	-0.781099	-0.430477	0.0650723	0.112207	0.0652811
6.40363e-06	1.68918	up	Rv3514	0.124774	0.184521	0.112846	-0.615431	-0.598257	-0.633132
9.52927e-05	1.68873	down	Rv3431c	-0.28357	-0.161799	-0.140233	0.52529	0.575602	0.581333
0.000847165	1.68857	up	Rv1578c	0.789801	0.8041	0.824757	0.215979	-0.0140867	-0.0506339
0.127373	1.68741	up	Rv1655	0.0191536	-0.154691	1.10017	-0.449996	-0.38581	-0.463985
3.63002e-06	1.68728	down	Rv0523c	-0.281312	-0.231859	-0.295755	0.482909	0.471766	0.500489
0.000396486	1.6867	down	Rv1111c	-0.279003	-0.40445	-0.271391	0.330093	0.505404	0.472267
0.000674976	1.68643	up	Rv3105c	0.226718	-0.0338721	0.067131	-0.627827	-0.704867	-0.669239
0.0175386	1.68465	down	MTB000010	-0.789632	-0.603399	-0.149089	0.30019	0.192109	0.222939
0.00176916	1.68413	down	Rv2271	-0.074594	-0.266493	-0.418172	0.538924	0.485653	0.472169
0.000161799	1.68249	down	Rv1980c	-0.44254	-0.626366	-0.53092	0.207557	0.202013	0.242398
0.000421436	1.68224	up	Rv1956	0.675257	0.491823	0.495802	-0.132739	-0.251747	-0.203772
7.75273e-05	1.68212	down	Rv2066	-0.384835	-0.337593	-0.440288	0.401434	0.392107	0.294593
9.6175e-05	1.68176	up	Rv1595	0.598323	0.480447	0.595145	-0.196805	-0.237755	-0.141433
0.000763667	1.6817	up	Rv1326c	0.773422	0.607821	0.865758	-0.0602679	0.0214581	0.036057
0.000347846	1.68064	down	Rv3715c	-0.439098	-0.503168	-0.28548	0.366026	0.31589	0.33737
0.00219118	1.68057	up	Rv0611c	0.00970888	0.0106192	-0.102334	-0.976672	-0.677062	-0.675132
0.000893832	1.68055	down	Rv3315c	-0.301512	-0.207248	-0.486515	0.45728	0.401215	0.39304
0.027519	1.67946	up	Rv0345	0.932217	0.226341	0.532243	-0.349974	-0.113997	-0.0892138
4.7117e-06	1.67832	down	Rv1547	-0.579434	-0.523584	-0.595073	0.188432	0.171439	0.183094
0.00451243	1.6782	down	Rv3300c	-0.871858	-0.646829	-0.461781	0.174429	0.0933459	-0.00748706
0.00398865	1.67809	up	Rv0913c	0.0822952	-0.0822952	0.24923	-0.816261	-0.634847	-0.540119
0.0462993	1.67753	up	Rv2254c	0.195462	0.792992	-0.0472131	-0.528271	-0.277091	-0.492418
0.000426947	1.67717	up	Rv0491	0.593936	0.77897	0.817154	-0.0303531	-0.01794	0.000279903
1.14121e-05	1.67662	up	Rv2174	0.208759	0.187489	0.126317	-0.570318	-0.55004	-0.593756
0.00199263	1.67574	up	Rv0263c	0.220904	-0.0085907	0.340848	-0.585152	-0.530912	-0.56518
0.000323366	1.67519	up	Rv0596c	0.200639	0.0634177	-9.41753e-05	-0.623316	-0.638748	-0.706957
0.000694611	1.67442	down	Rv0566c	-0.292025	-0.498909	-0.480974	0.404208	0.281854	0.273026
0.00811381	1.67367	down	Rv3069	-0.174172	-0.0373282	-0.497422	0.500629	0.625823	0.393664
0.00933916	1.67362	up	Rv1576c	0.946449	0.679002	0.41045	-0.0403307	-0.022927	-0.129753
0.000180465	1.67227	down	Rv1453	-0.602093	-0.747021	-0.756936	-0.00720072	0.0560307	0.0705485
0.0306838	1.67201	down	Rv2917	-0.739437	-0.122339	-0.120111	0.601023	0.30088	0.340964
2.92078e-05	1.67113	up	Rv2852c	0.659676	0.616922	0.625396	-0.04286	-0.129979	-0.14765
0.00234959	1.67085	up	Rv1220c	0.573386	0.62269	0.901466	-0.106707	-0.0274854	0.00999117
5.3717e-05	1.67079	up	Rv1821	0.0567479	-0.0201035	0.0447974	-0.779167	-0.676475	-0.684503
0.000165895	1.67077	down	Rv1002c	-0.122244	-0.111091	0.0314403	0.711729	0.635279	0.672648
0.0977133	1.67042	down	Rv2478c	-1.10566	-0.0927653	-0.484834	-0.049046	0.527498	0.0589209
0.00100846	1.66986	up	Rv2455c	0.410295	0.292674	0.587932	-0.303203	-0.323357	-0.301733
0.0157436	1.66977	down	MTB000010	-0.756547	-0.580646	-0.152583	0.319195	0.188983	0.221006
0.000753188	1.66946	up	Rv0383c	0.467972	0.406479	0.204232	-0.372218	-0.384966	-0.382266
0.00272615	1.66942	down	MTB000001	-0.772865	-0.644953	-0.397074	0.112744	0.117666	0.172726
5.76554e-06	1.66755	up	Rv3055	0.178383	0.178934	0.143836	-0.610308	-0.555758	-0.545982
0.00127119	1.66733	up	Rv3429	0.589423	0.542326	0.569099	-0.320079	-0.00843048	-0.183259
0.00889163	1.66723	down	Rv1519	-0.612311	-0.514189	-0.711397	-0.148381	0.340431	0.182422
0.00025522	1.66623	down	Rv3614c	-0.562201	-0.649369	-0.602925	0.0225301	0.185043	0.187685
0.214035	1.66616	down	Rv0894	-0.242207	0.0940194	-1.45166	0.527372	0.12828	-0.045929
0.000126852	1.66615	up	Rv3206c	0.664089	0.57097	0.506071	-0.195453	-0.125022	-0.147961
0.00575444	1.66597	down	Rv3672c	-0.727576	-0.577626	-0.282993	0.133811	0.274388	0.212682
0.00110876	1.66548	up	Rv3284	0.233026	0.00852585	0.208122	-0.688627	-0.544582	-0.524928
0.00410703	1.66513	up	Rv3297	0.657923	0.849865	0.446731	-0.0790956	-0.162956	-0.0103281
0.0565867	1.66465	down	Rv2824c	-0.436914	0.450941	0.00504565	0.87748	0.81088	0.536371
0.000140362	1.66431	down	Rv2775	-0.271828	-0.409591	-0.41195	0.358388	0.338832	0.414184
0.00121918	1.66428	up	Rv2709	0.17636	0.148617	0.417556	-0.43158	-0.520666	-0.509918
0.00740107	1.66375	down	Rv1146	-0.502564	-0.210356	-0.677409	0.209202	0.226106	0.377688
0.000584893	1.66286	up	Rv0123	0.711229	0.69439	0.489248	-0.0620179	-0.11901	-0.125099
0.00153868	1.66285	down	Rv2699c	-0.540753	-0.544322	-0.702288	0.296027	0.0524039	0.0651832
0.00103663	1.66273	up	Rv2752c	0.260824	0.371825	0.541501	-0.39581	-0.32234	-0.308375
0.00799491	1.66258	up	Rv0304c	0.481323	0.484622	0.0365806	-0.400783	-0.375002	-0.421965
0.00525547	1.66258	down	MTB000001	-0.802188	-0.679012	-0.360789	0.0821562	0.133413	0.142701
0.0134789	1.66247	up	Rv0631c	0.242048	0.229661	0.747994	-0.285184	-0.304721	-0.390378
0.0154317	1.66215	up	Rv2863	0.067697	0.129313	0.492748	-0.566317	-0.265713	-0.677351
2.23445e-05	1.662	down	Rv3153	-0.0488372	-0.073782	0.022922	0.716677	0.671367	0.711009
0.00387681	1.66193	down	Rv3907c	-0.276851	-0.210879	0.116148	0.623971	0.617666	0.58535
0.0012628	1.66176	down	Rv0216	-0.381842	-0.394561	-0.61692	0.365369	0.219377	0.220074
0.000319134	1.66156	down	Rv2701c	-0.0972357	0.0532408	0.0962734	0.797665	0.727725	0.724501
0.0624344	1.66153	down	MTB000072	-0.973736	-0.407608	-0.055913	0.388854	0.055913	0.315513
0.00381289	1.66125	down	Rv1029	-0.182767	-0.112018	-0.467425	0.502513	0.557759	0.374334
0.0101984	1.66061	down	Rv3201c	-0.185465	0.29926	-0.152158	0.677817	0.694069	0.784886
0.00264778	1.66041	down	Rv0645c	-0.0301018	0.0384488	-0.261227	0.771597	0.584857	0.585294
0.000240803	1.66004	down	Rv2965c	-0.613767	-0.778591	-0.603368	0.0695374	0.0375855	0.090812
0.000679322	1.65998	down	Rv2568c	-0.608007	-0.73287	-0.472692	0.116251	0.1058	0.157868
0.0189917	1.65958	down	Rv1499	-0.455693	0.114756	-0.415837	0.551844	0.513436	0.370405
0.00456833	1.65878	down	MTB000001	-0.807225	-0.694005	-0.394486	0.0394046	0.105534	0.149718
0.000172321	1.65772	up	Rv0191	0.0649109	-0.0874934	0.0429492	-0.758399	-0.673671	-0.735168
0.00140958	1.65752	up	Rv0336	0.656531	0.809525	0.894626	-0.0338669	0.0338669	0.173601
0.000180399	1.65693	up	Rv1317c	0.271482	0.105864	0.181405	-0.592016	-0.530084	-0.504688
0.000128936	1.65626	up	Rv2041c	-0.0151162	-0.0674386	0.054883	-0.807023	-0.709759	-0.694684
0.00258	1.65619	down	Rv2787	-0.260543	0.0330415	-0.189148	0.606097	0.472127	0.688723
0.0262498	1.65579	down	Rv1765A	-0.321008	-0.443767	-0.966712	0.00444412	0.201134	0.245488
8.66994e-05	1.65549	up	Rv1898	0.310147	0.341098	0.258231	-0.423769	-0.358272	-0.490264
0.000319362	1.65524	down	Rv1286	-0.13493	-0.0347729	0.0438662	0.756506	0.650914	0.647876
0.00132366	1.65522	up	Rv3691	0.0262561	-0.0962677	0.180036	-0.774698	-0.631711	-0.664645
9.80134e-05	1.65512	up	Rv1783	0.162089	0.152699	0.0183339	-0.609929	-0.618459	-0.6193
0.00151617	1.65487	down	Rv2212	-0.2284	-0.153755	-0.320425	0.653996	0.403794	0.419784
0.000548104	1.65341	down	Rv3395c	-0.130919	0.038698	-0.0517261	0.598453	0.777796	0.656131
0.00240026	1.65335	down	MTB000001	-0.792611	-0.71395	-0.443111	0.0913732	0.0710704	0.0640676
0.000529091	1.65315	up	Rv1605	0.732751	0.796389	0.603921	0.0546937	-0.00259542	-0.0946789
0.00211029	1.65304	down	Rv1098c	-0.175012	-0.302237	0.0412278	0.54058	0.583872	0.61488
0.00035906	1.65265	up	Rv0779c	0.112991	-0.0171316	0.10517	-0.678212	-0.56464	-0.730469
0.0019077	1.65237	up	Rv0887c	0.200889	0.259641	-0.00888944	-0.688603	-0.52487	-0.508491
0.0500275	1.65214	up	MTB000076	0.0195169	0.0807881	0.655915	-0.800068	-0.328852	-0.287876
0.00278875	1.65213	up	Rv1596	0.254187	0.29423	0.525608	-0.507812	-0.303429	-0.28772
0.0204581	1.6519	up	Rv1894c	0.857719	0.774805	0.342513	0.156199	-0.165347	-0.188205
1.65709e-05	1.65187	up	Rv3724A	0.190582	0.120846	0.215034	-0.563528	-0.54969	-0.53261
0.0240454	1.65168	down	MTB000072	-0.904785	-0.57735	-0.254054	0.307033	0.0722356	0.0563521
0.185317	1.65128	down	Rv0062	0.17172	0.323782	-0.659026	1.01035	0.996427	0.000443935
0.00231707	1.65124	up	Rv1350	0.280502	0.42875	0.364691	-0.342489	-0.541689	-0.212521
0.000317585	1.65088	up	Rv1496	0.427619	0.500195	0.637709	-0.182149	-0.217014	-0.205009
5.39017e-05	1.65032	down	Rv3274c	0.00487423	-0.0302901	-0.083437	0.73912	0.68637	0.633903
0.168196	1.64948	up	ETG10_195139	0.761501	0.286431	-0.441971	-0.548791	-0.0745363	-0.936747
0.0305942	1.64931	down	Rv0882	-0.087287	-0.00778818	-0.701076	0.481431	0.478306	0.409701
6.22537e-06	1.64851	up	Rv3411c	0.669718	0.696865	0.745038	-0.0171828	-0.00552416	-0.0291514
0.000333847	1.64832	up	Rv0743c	0.174967	-0.0174913	0.0740118	-0.693881	-0.59083	-0.646795
1.46389e-05	1.64696	down	Rv2906c	-0.313076	-0.255672	-0.22236	0.437951	0.474548	0.455808
0.00783804	1.64688	down	Rv0583c	-0.261863	-0.679117	-0.681972	0.0957143	0.233492	0.207044
0.000212755	1.64668	up	Rv0443	0.290684	0.252101	0.128954	-0.4428	-0.536455	-0.507691
0.000351098	1.64586	down	Rv1017c	0.0537362	-0.0729675	-0.161499	0.676371	0.664809	0.634606
0.000324177	1.64576	down	Rv0604	-0.337999	-0.395689	-0.419267	0.219926	0.381938	0.401443
0.000237031	1.64576	down	Rv3169	-0.335722	-0.489637	-0.433404	0.250379	0.369368	0.277748
2.58229e-05	1.64475	up	Rv1776c	0.404992	0.363089	0.441192	-0.361196	-0.300847	-0.282296
0.0061985	1.64475	up	Rv1874	0.457885	0.275369	-0.0071578	-0.465882	-0.455847	-0.505772
0.00790564	1.6446	down	Rv3168	-0.634667	-0.647207	-0.277621	0.125232	0.108797	0.35968
0.00143624	1.64423	down	Rv0074	-0.782559	-0.685207	-0.554342	-0.0834477	0.104523	0.109049
0.000527271	1.64421	down	Rv3556c	-0.644255	-0.585651	-0.721841	0.18347	0.0003407	0.0166357
0.00156511	1.64419	down	Rv2766c	-0.055944	-0.167399	-0.321357	0.445874	0.530588	0.630979
0.00023867	1.64416	down	Rv1546	-0.552115	-0.435825	-0.625398	0.205308	0.149096	0.184314
0.00116158	1.6437	up	Rv0958	0.457302	0.311949	0.28914	-0.470365	-0.386639	-0.235457
5.78498e-05	1.64285	up	Rv0348	0.303726	0.34485	0.289567	-0.33046	-0.441922	-0.438084
2.87676e-05	1.64283	down	Rv0920c	-0.518588	-0.609578	-0.61823	0.149489	0.113362	0.139314
0.00174827	1.64276	up	Rv3750c	0.160613	-0.125298	0.0788584	-0.765899	-0.653336	-0.614962
0.0003306	1.64261	up	Rv2553c	0.281955	0.453822	0.415937	-0.264418	-0.37672	-0.355118
0.000919184	1.64257	up	Rv3005c	0.71264	0.513127	0.452434	-0.198077	-0.130846	-0.140753
0.00158117	1.64182	down	Rv2489c	-0.462642	-0.522848	-0.307259	0.329297	0.150342	0.373489
0.0403511	1.64138	up	Rv3531c	0.4387	0.715192	0.355062	0.205341	-0.346818	-0.494303
0.0051987	1.6413	down	Rv0866	0.0242586	0.236892	-0.07726	0.956014	0.690785	0.681596
0.0108355	1.64087	up	Rv1452c	0.730036	0.498924	0.213135	-0.161027	-0.201851	-0.338408
0.0353778	1.64046	up	Rv3131	0.482169	0.0603054	0.198016	-0.730565	-0.0938656	-0.577379
0.100122	1.6391	up	Rv2425c	0.000875473	0.769818	0.752534	0.226401	-0.479099	-0.362793
0.00304831	1.63865	down	Rv1440	-0.595476	-0.534583	-0.859151	0.148308	-0.00219011	0.00219011
0.00177935	1.63816	up	Rv3605c	0.443363	0.630512	0.306625	-0.212108	-0.259243	-0.284385
1.43836e-05	1.63799	up	Rv2551c	0.500297	0.459398	0.44728	-0.207242	-0.235501	-0.286065
0.0207978	1.63783	up	Rv3891c	0.503461	0.266354	-0.147672	-0.487332	-0.558529	-0.467342
0.00231446	1.63729	up	Rv0312	-0.102349	-0.168558	0.168203	-0.745983	-0.752862	-0.737779
0.00126838	1.63622	up	Rv1665	0.597271	0.463339	0.709625	-0.0175104	-0.173184	-0.170163
0.0667053	1.63544	down	Rv0319	-0.33236	-0.0199776	-0.976775	0.202287	0.319368	0.278258
0.000623712	1.63496	down	Rv0256c	-0.417791	-0.593497	-0.38158	0.194602	0.30443	0.235864
2.31302e-07	1.63489	up	Rv3695	0.0100913	-0.0126562	-0.00865412	-0.7269	-0.707611	-0.704299
0.0015159	1.63463	up	Rv1454c	0.26804	-0.0430171	0.0979235	-0.631339	-0.567142	-0.605478
0.0147593	1.63451	down	Rv1554	-0.606667	-0.411813	-0.96371	0.0727017	0.138518	-0.0668476
0.00058927	1.63446	up	Rv3385c	0.205804	0.2371	0.407574	-0.493648	-0.403545	-0.378783
3.01697e-05	1.63412	up	Rv3815c	0.6374	0.677432	0.641983	-0.113198	-0.00564098	-0.0498943
0.00837619	1.63394	down	Rv3323c	-0.381332	-0.112204	-0.046042	0.331298	0.568344	0.685845
0.000856435	1.63313	up	Rv1186c	0.0700748	-0.0317495	0.167261	-0.747351	-0.58591	-0.584082
0.000170677	1.63283	down	Rv2985	-0.353116	-0.387681	-0.523374	0.279532	0.29377	0.284662
0.00426103	1.63274	down	Rv3388	-0.166918	-0.132716	-0.508074	0.469316	0.429922	0.414931
0.000173191	1.63272	down	Rv0500	-0.201848	-0.108361	-0.24025	0.591521	0.476981	0.50287
0.000518394	1.63226	up	Rv2004c	0.625598	0.767342	0.598556	-0.129122	-0.0245309	0.0245309
0.00303828	1.63221	up	Rv3689	-0.0080924	-0.0221767	0.289524	-0.704531	-0.566116	-0.59058
0.107811	1.63171	down	Rv3366	0.108218	-0.322735	0.0709624	0.93133	1.01013	0.034143
0.00959073	1.6317	down	MTB000075	-0.40649	-0.375063	-0.840066	0.123509	0.179337	0.194652
0.0037998	1.63093	up	Rv0805	0.464876	0.329106	0.0855083	-0.485532	-0.384444	-0.367627
0.00940748	1.63034	up	Rv0385	0.110417	0.49013	0.594564	-0.311441	-0.24958	-0.359387
0.00206266	1.62999	up	Rv0109	0.493763	0.425391	0.722431	-0.0825477	-0.163361	-0.227087
0.000275158	1.62854	down	Rv3002c	0.0891466	-0.0400586	-0.0313921	0.638143	0.709706	0.780582
0.00243307	1.62822	up	Rv0870c	0.30371	0.183729	-0.034965	-0.610565	-0.524587	-0.522266
0.000194705	1.62817	up	Rv3079c	0.645397	0.647419	0.614844	-0.108786	0.0369875	-0.130285
0.00571541	1.62814	down	Rv1230c	-0.630561	-0.614305	-0.279086	0.318442	0.117927	0.149355
0.0509256	1.6281	up	Rv0724A	0.618492	0.572097	-0.162468	-0.423038	-0.320882	-0.337533
0.180052	1.62692	up	Rv3681c	-0.0889783	-0.418405	0.661525	-0.715014	-1.12115	-0.116133
0.0159544	1.62654	up	Rv2728c	0.402217	0.602202	0.542133	-0.333181	-0.367859	0.142169
7.66346e-05	1.62622	up	Rv2360c	0.381996	0.418497	0.486936	-0.227265	-0.2637	-0.326167
0.000871121	1.62588	up	Rv0616A	0.623013	0.443247	0.378596	-0.164491	-0.261248	-0.233056
0.0718781	1.62577	up	MTB000069	0.113792	0.291971	1.03292	-0.347395	-0.160846	-0.156445
7.11731e-05	1.62569	down	Rv1085c	-0.471129	-0.373837	-0.377933	0.240703	0.324762	0.314785
0.00130941	1.62559	up	Rv1829	-0.115782	-0.106652	0.116021	-0.820232	-0.714502	-0.674562
0.00025016	1.62517	up	Rv3267	0.201555	0.00731587	0.129067	-0.577513	-0.593918	-0.592399
0.114315	1.62447	down	Rv2873	0.158055	-0.107476	-0.0151205	0.0353479	1.01636	1.08367
0.00167779	1.62447	up	Rv1127c	0.0262094	0.0846977	0.291748	-0.615709	-0.472325	-0.609226
0.000149717	1.62405	up	Rv3452	0.133233	0.131202	0.104539	-0.671514	-0.508026	-0.550268
0.0708664	1.62335	up	Rv3128c	0.813683	-0.0541039	0.634287	-0.314412	-0.369338	-0.0193143
6.11979e-06	1.6233	up	Rv3036c	0.00970507	-0.0618267	-0.00658369	-0.716711	-0.728174	-0.710621
1.23116e-05	1.62324	up	Rv1442	0.0324478	-0.0189338	0.0601597	-0.698436	-0.670142	-0.654376
8.33228e-06	1.62252	up	Rv3258c	0.349505	0.402771	0.328513	-0.356512	-0.326018	-0.331386
0.00780879	1.6225	down	Rv2798c	-0.39888	-0.229511	-0.698694	0.202702	0.246022	0.31885
0.00311777	1.62191	up	Rv3759c	0.327931	0.216782	0.584344	-0.337089	-0.330454	-0.296476
0.024857	1.62159	down	MTB000072	-0.938025	-0.463611	-0.337432	0.272552	0.0132573	0.0673487
1.91072e-05	1.62041	up	Rv0147	0.372949	0.337198	0.339232	-0.400291	-0.313088	-0.326326
0.000415447	1.62032	down	Rv0892	-0.517007	-0.50586	-0.380103	0.320613	0.20049	0.164753
0.000165066	1.61969	down	Rv1692	-0.275861	-0.218923	-0.389084	0.418653	0.396512	0.388115
0.00383573	1.61964	down	Rv0225	-0.136718	-0.0639648	-0.409528	0.562378	0.400744	0.513679
0.00159206	1.61964	up	Rv3626c	0.507807	0.377818	0.217762	-0.294417	-0.399881	-0.289325
0.000398566	1.61916	down	Rv1272c	-0.45488	-0.293826	-0.500299	0.280005	0.258993	0.297738
0.000102812	1.61888	down	Rv0688	-0.189629	-0.0520825	-0.0786085	0.592261	0.558906	0.613507
0.00108269	1.61813	up	Rv0509	0.547273	0.682006	0.82719	0.0224423	-0.026526	-0.0224423
1.14744e-07	1.61803	up	Rv3880c	0.00364757	-0.00364757	-0.0124848	-0.710648	-0.687555	-0.697007
9.26732e-05	1.61782	down	Rv3716c	-0.361296	-0.388935	-0.290547	0.354586	0.399415	0.287377
0.0406796	1.61701	down	Rv1882c	-0.126049	0.126049	-0.649184	0.409116	0.559996	0.461696
0.00102911	1.6162	up	Rv1358	0.363922	0.23982	0.0926094	-0.438458	-0.501396	-0.441614
0.0162936	1.61585	down	Rv2046	-0.374227	-0.662503	-0.924335	-0.0995965	0.126994	0.0884242
0.00744425	1.61536	down	Rv1259	-0.448701	-0.124954	-0.0267613	0.566556	0.388792	0.519815
0.000248204	1.61517	up	Rv0561c	0.492412	0.310131	0.410049	-0.321178	-0.254835	-0.286463
0.0029389	1.61436	up	Rv1082	0.392911	0.261547	0.607542	-0.227124	-0.243874	-0.339885
0.00213619	1.61414	up	Rv3211	0.776641	0.580334	0.762798	-0.133282	0.0787778	0.101986
8.53367e-05	1.61386	up	Rv0624	0.1787	0.130445	0.230706	-0.563248	-0.454772	-0.513687
0.015486	1.61318	up	Rv3370c	0.857036	0.734333	0.914597	0.436248	0.123183	-0.123183
0.00385081	1.61283	down	MTB000001	-0.750185	-0.635259	-0.37733	0.0629699	0.0785177	0.164527
0.000327487	1.6127	down	Rv2762c	-0.235459	-0.254238	-0.364054	0.319348	0.425586	0.469761
0.0495278	1.61261	down	Rv3196	-0.12306	-0.247793	-0.916278	0.212667	0.274716	0.293689
0.136581	1.61228	down	Rv1958c	-0.863137	0.0945797	-1.10944	0.10177	-0.0372882	0.124825
0.000294322	1.61209	up	Rv0339c	0.559193	0.564072	0.601391	-0.0182302	-0.109117	-0.214796
0.00100121	1.61172	up	Rv1616	0.192669	0.0184023	0.0388429	-0.71948	-0.566806	-0.529598
0.002989	1.61072	up	Rv1126c	0.115315	0.104612	0.109445	-0.777084	-0.544812	-0.411862
0.0728116	1.61067	down	Rv1676	0.00140023	-0.00140023	-0.842572	0.493379	0.353983	0.373039
0.0366983	1.61057	up	Rv2661c	0.682443	0.384929	0.00794387	-0.116935	-0.406252	-0.464213
0.01107	1.61017	up	Rv3104c	-0.109866	-0.0706279	0.364176	-0.672815	-0.607622	-0.597511
0.00432883	1.60959	down	Rv3623	-0.0492225	-0.303202	-0.444704	0.423253	0.380528	0.459179
0.0116292	1.6093	down	MTB000075	-0.410714	-0.365722	-0.846024	0.0917487	0.156904	0.188196
0.00129253	1.60927	down	Rv3233c	-0.579697	-0.390744	-0.388312	0.169487	0.347224	0.183758
0.00145151	1.60875	up	Rv1880c	0.608198	0.485772	0.309869	-0.237389	-0.227771	-0.188811
0.00752927	1.60783	up	Rv3832c	-0.192136	0.0497301	-0.0497301	-0.515488	-0.838442	-0.893563
0.0153627	1.607	up	Rv1706A	0.396758	0.46166	0.465826	-0.569666	-0.0185118	-0.140681
0.0079972	1.60671	down	Rv0481c	-0.467955	-0.585369	-0.929668	0.052012	0.000175953	0.0171466
0.015183	1.60636	up	Rv3428c	-0.113778	0.113778	0.36295	-0.404377	-0.547878	-0.736189
0.00994156	1.60607	up	Rv0398c	0.153486	0.414802	0.42172	-0.157994	-0.333646	-0.56896
0.000631595	1.60497	down	Rv3829c	-0.632435	-0.581303	-0.74585	0.125051	-0.048244	0.0112462
0.00190028	1.60414	up	Rv2663	0.20489	-0.00951791	0.211527	-0.644398	-0.554737	-0.439379
0.000916305	1.6038	down	Rv3303c	-0.216706	0.0128934	0.0111792	0.611894	0.597795	0.642158
0.0399352	1.6037	up	Rv0649	0.378366	0.442623	-0.0887783	-0.326616	-0.244835	-0.740564
0.006666	1.60356	down	Rv0446c	-0.165775	-0.205922	-0.0471954	0.299451	0.626005	0.69949
0.0848555	1.60223	up	MTB000069	0.111513	0.317492	1.08966	-0.213499	-0.152425	-0.155661
0.00693319	1.6022	up	Rv1565c	0.249779	0.0960624	0.481323	-0.547776	-0.341966	-0.323269
0.0839429	1.60196	up	MTB000069	0.125624	0.266596	1.07152	-0.26384	-0.173892	-0.138043
0.0013697	1.60139	up	Rv0400c	0.336965	0.205721	0.0781913	-0.55597	-0.424352	-0.436783
0.01248	1.60105	down	MTB000072	-0.766588	-0.459595	-0.369746	0.34785	0.0728919	0.0203931
0.0111715	1.60102	down	Rv0247c	-0.456421	-0.594577	-0.0873714	0.276969	0.290019	0.331606
0.0108202	1.59985	down	Rv2913c	-0.178452	-0.0516918	-0.487982	0.592198	0.364049	0.359433
0.00609688	1.59929	down	Rv2993c	0.277252	-0.1477	-0.0238113	0.697558	0.753747	0.686743
0.00311746	1.59844	up	Rv3427c	0.570687	0.497575	0.801869	-0.159873	0.0108883	-0.0108883
0.196882	1.59844	up	Rv2804c	0.169988	-0.0103881	1.38282	-0.148142	-0.179222	-0.160218
0.0117352	1.59726	up	Rv1159	0.414692	-0.0740771	0.26918	-0.574952	-0.418787	-0.423275
0.000201614	1.59695	down	Rv3669	-0.209051	-0.332239	-0.300916	0.321904	0.435998	0.425854
0.00141466	1.59594	down	Rv2943	-0.255339	-0.0215995	-0.294747	0.481329	0.468584	0.501632
2.61563e-05	1.59591	down	Rv0987	-0.323528	-0.22938	-0.24364	0.423381	0.413247	0.389956
0.0114158	1.59575	up	Rv1906c	0.343615	0.0502107	0.526892	-0.488373	-0.281038	-0.332572
0.00296866	1.59541	down	Rv1382	-0.158754	0.191046	-0.0181577	0.631766	0.692612	0.711545
0.0046229	1.5952	up	Rv2020c	0.357702	0.00746322	0.336386	-0.502991	-0.399196	-0.417464
0.0003669	1.59501	down	Rv0461	0.083719	0.0159438	-0.0667946	0.600899	0.725309	0.727352
0.00163716	1.59498	up	Rv1960c	0.2103	0.0233948	-0.00907826	-0.489144	-0.681169	-0.625677
0.0217244	1.59494	down	Rv3481c	-0.424382	-0.0289371	-0.18837	0.25632	0.383969	0.738541
0.000197662	1.59464	down	Rv3906c	-0.478868	-0.471671	-0.586997	0.1192	0.131578	0.231371
0.00653971	1.59454	down	MTB000075	-0.486066	-0.382761	-0.806617	0.0793996	0.1079	0.156666
0.0010267	1.59449	down	Rv1514c	-0.423196	-0.313231	-0.173948	0.308189	0.412713	0.388019
0.000208222	1.59439	down	Rv0669c	-0.324686	-0.308902	-0.196388	0.459618	0.381052	0.34836
0.0168242	1.59217	down	Rv0266c	-0.827329	-0.407801	-0.362106	0.223018	0.220805	-0.0280852
0.00662064	1.59199	up	Rv2774c	0.256983	0.594522	0.675405	-0.1245	-0.172215	-0.188856
0.0305003	1.59163	down	Rv1476	-0.0381069	-0.0189652	-0.608889	0.397498	0.579161	0.368907
0.000226891	1.59083	up	Rv2753c	0.524934	0.478128	0.572502	-0.231817	-0.123705	-0.078258
0.000412973	1.59024	down	Rv1631	0.0277162	-0.14454	-0.154956	0.543463	0.59305	0.59944
0.00207651	1.58933	down	Rv3121	-0.181358	-0.487551	-0.375835	0.278991	0.304785	0.37673
0.000125522	1.58924	up	Rv2173	0.227002	0.154591	0.293974	-0.485123	-0.428741	-0.415586
0.0002288	1.58915	down	Rv2860c	-0.165144	-0.318519	-0.1758	0.485185	0.420112	0.439996
0.00352381	1.58893	down	Rv1149	-0.29194	-0.127524	-0.443911	0.496609	0.312696	0.331478
0.00173111	1.58848	up	Rv2131c	0.240709	0.185341	0.46894	-0.328825	-0.405194	-0.373929
0.00866512	1.58794	down	Rv1191	-0.354332	-0.455495	0.000594854	0.369844	0.402282	0.420111
0.000939735	1.58788	down	Rv3679	-0.201342	-0.39844	-0.237531	0.295888	0.426199	0.441914
0.00460527	1.5876	down	Rv1251c	-0.16853	-0.30245	-0.507317	0.216529	0.400939	0.404776
6.47703e-05	1.58661	up	Rv1209	0.471435	0.408946	0.378625	-0.249913	-0.291049	-0.197879
0.000364296	1.58623	up	Rv0192A	0.0235691	0.216364	0.0870237	-0.54267	-0.59243	-0.534751
0.000601881	1.58621	down	Rv2674	-0.464615	-0.486779	-0.295225	0.310114	0.229132	0.210881
6.34076e-05	1.58602	down	Rv1097c	-0.0791862	-0.143872	-0.0131438	0.595728	0.587738	0.576556
0.00320324	1.58587	up	Rv2463	0.309961	0.00186324	0.112683	-0.630033	-0.450645	-0.490636
0.000578395	1.58464	up	Rv3089	0.605115	0.555527	0.418885	-0.209204	-0.0848668	-0.118878
0.000442135	1.58452	down	Rv3432c	-0.213115	-0.26873	-0.373576	0.329857	0.460404	0.346449
0.00451222	1.58268	down	Rv1936	-0.512155	-0.134954	-0.306936	0.348395	0.278908	0.405766
0.000964673	1.58246	down	Rv0289	-0.521686	-0.484285	-0.719607	0.0435548	0.105968	0.111404
0.000832265	1.58236	down	Rv1096	-0.666546	-0.692214	-0.474655	0.00701618	0.0960588	0.0497341
3.07786e-05	1.58211	down	Rv0031	-0.592931	-0.618735	-0.527619	0.114564	0.0642607	0.067445
0.002053	1.58199	up	Rv2827c	0.413927	0.294291	0.116411	-0.368224	-0.452895	-0.33946
0.119864	1.58166	up	Rv2893	0.51242	0.538157	-0.350739	-0.214645	-0.317504	-0.752332
0.0093523	1.5816	down	Rv2857c	-0.603475	-0.558214	-0.169916	0.268456	0.163377	0.220724
0.00849759	1.58088	up	Rv2650c	0.42317	0.759272	0.525962	-0.273773	0.0403984	-0.0403984
0.00158146	1.58055	down	Rv3378c	-0.0155008	0.0155008	-0.245523	0.631174	0.545613	0.558957
2.87406e-06	1.57918	up	Rv1994c	0.625141	0.638202	0.653934	-0.00510144	-0.00459838	-0.0505564
0.11285	1.57899	up	Rv1043c	0.56116	0.469101	0.450188	0.397168	-0.169873	-0.723859
0.0128821	1.57877	up	Rv0386	0.182559	0.561586	0.592216	-0.168109	-0.103352	-0.368584
0.00308795	1.57823	up	Rv0483	0.34245	0.107234	0.45375	-0.355222	-0.382438	-0.333819
0.00080068	1.57777	up	Rv0598c	0.401107	0.337177	0.567607	-0.266397	-0.197909	-0.20346
1.57001e-05	1.57703	up	Rv3006	-0.0460417	-0.0186565	0.0186565	-0.703427	-0.6755	-0.638736
0.0302949	1.57587	down	MTB000072	-0.842263	-0.404091	-0.254175	0.342447	0.0707154	0.0547586
0.000582686	1.57571	up	Rv2552c	0.663208	0.615918	0.545261	0.0598433	-0.132192	-0.0712822
0.0471747	1.57534	down	Rv3349c	-0.984362	-0.234602	-0.63652	0.185492	0.0209007	-0.0948777
0.000647291	1.57505	down	Rv3232c	-0.219042	-0.247584	-0.408339	0.431392	0.333821	0.326001
0.000704329	1.57491	up	Rv0765c	0.687837	0.735916	0.510175	-0.0318677	0.000269651	-0.000269651
0.0377673	1.57477	down	Rv0826	-0.26967	-0.3036	-0.477597	-0.100185	0.555284	0.45945
0.00226283	1.57457	down	Rv2597	-0.0649402	-0.084594	-0.355912	0.49599	0.495893	0.467554
0.00122361	1.57424	down	Rv2311	-0.367867	-0.501502	-0.575054	0.277343	0.110847	0.131349
0.0171272	1.57424	down	Rv1591	-0.336155	-0.340015	0.156216	0.436715	0.484283	0.523004
0.000444109	1.57421	up	Rv0472c	0.600345	0.626645	0.44537	-0.0553226	-0.139959	-0.09624
0.000308925	1.57323	down	Rv1545	-0.652769	-0.498055	-0.619619	0.00267172	0.0915265	0.0965562
0.0119992	1.57179	down	Rv2577	0.0404873	-0.263732	-0.188985	0.749378	0.372658	0.422952
0.0442738	1.57148	up	Rv0745	0.227341	0.80773	0.227326	-0.00165129	-0.331346	-0.360988
0.00941666	1.57103	down	Rv2992c	0.353058	0.0246365	-0.112497	0.710976	0.740734	0.768625
0.0329106	1.57032	down	Rv2323c	-0.454053	-0.36449	-0.711804	0.0673542	0.473762	-0.118289
0.0106168	1.57008	down	Rv1144	-0.0172698	0.0844443	-0.364153	0.491119	0.645245	0.519159
0.000479875	1.57006	up	Rv2373c	0.247565	0.121855	0.074647	-0.432479	-0.541851	-0.53406
0.000101173	1.56953	down	Rv3100c	-0.521843	-0.501905	-0.620836	0.0694385	0.0979009	0.139064
0.0468544	1.56947	down	Rv1929c	-0.324139	0.0410874	0.447607	0.794363	0.707874	0.613163
0.0310763	1.56863	down	Rv1473	-0.669169	-0.436996	-0.00392246	0.3586	0.259282	0.220547
0.000363525	1.56813	up	Rv2885c	0.429248	0.465693	0.289341	-0.25127	-0.218045	-0.293529
0.000329922	1.56653	up	Rv1327c	0.697054	0.538451	0.716228	-0.00405312	0.00902128	0.00405312
0.00422835	1.56627	up	Rv1542c	0.404406	0.666571	0.683227	0.0645459	-0.123978	-0.128373
0.0155584	1.56583	down	Rv3476c	-0.611437	-0.53851	-0.116701	0.14261	0.245738	0.28579
0.0512159	1.56471	down	Rv0195	-0.204398	-0.376929	-0.73778	0.540494	0.124109	-0.0460198
4.51797e-05	1.56471	up	Rv0038	0.139038	0.117498	0.0717707	-0.591572	-0.511728	-0.506078
0.000276198	1.56379	up	Rv2388c	-0.0086143	0.0086143	0.095958	-0.648401	-0.527678	-0.663092
0.00102067	1.56328	down	Rv2717c	-0.178967	-0.177707	-0.387995	0.36553	0.452113	0.371415
0.00612273	1.56299	up	Rv2919c	0.587091	0.559106	0.246893	-0.288021	-0.133302	-0.118514
0.00138981	1.56297	down	Rv3261	0.0226407	-0.141326	-0.237307	0.46701	0.544594	0.565275
0.0761242	1.56285	down	Rv2191	-0.24334	0.456945	-0.327422	0.81603	0.541557	0.461129
5.33717e-05	1.56254	down	Rv1437	-0.0103564	0.0274286	-0.0673432	0.608283	0.601867	0.671266
0.0909353	1.56246	down	Rv1834	-0.448842	-0.172515	-1.13072	0.142396	0.0869165	-0.049932
0.000947002	1.56243	up	Rv2022c	0.016602	0.182676	0.0600753	-0.450292	-0.593822	-0.627902
0.000110274	1.56242	down	Rv2294	-0.465806	-0.41548	-0.540892	0.212399	0.15607	0.140715
0.019611	1.56151	down	Rv3462c	0.105358	-0.225777	-0.475867	0.431373	0.496908	0.404265
0.0372942	1.5607	up	Rv0326	0.252766	0.936204	0.538077	0.0131364	-0.0131364	-0.199545
0.0016406	1.56057	up	Rv1393c	0.269752	0.0398641	0.275633	-0.385375	-0.451092	-0.504498
0.00470421	1.56002	down	Rv1429	-0.109497	-0.206058	-0.434825	0.506503	0.350073	0.317748
0.00279945	1.56001	down	Rv2836c	-0.479576	-0.1587	-0.251927	0.315197	0.330916	0.388338
0.0113128	1.55949	down	Rv1380	-0.0162127	0.349252	-0.121665	0.72668	0.738986	0.668927
0.138637	1.5592	up	ETG09_35454	0.676556	0.59971	-0.223885	-0.165465	-0.0349298	-0.669629
0.000112811	1.55793	up	Rv2291	0.641757	0.580194	0.695864	0.0412316	-0.0485959	0.00629377
0.00400855	1.55762	up	Rv3592	0.351706	0.218209	-0.0160036	-0.453639	-0.458949	-0.451525
0.00993859	1.5575	down	Rv3273	-0.148785	-0.199776	-0.586789	0.315551	0.321291	0.345491
0.107468	1.55703	down	Rv0574c	-0.372215	0.0324054	-0.761653	-0.114635	0.593922	0.335634
3.3213e-05	1.55687	down	Rv1825	-0.355517	-0.309398	-0.270129	0.289161	0.344175	0.347573
0.0014297	1.5566	down	Rv1145	-0.355103	-0.505597	-0.560132	0.144689	0.0836642	0.266022
1.81088e-05	1.55619	down	Rv3493c	-0.331812	-0.322351	-0.368032	0.28193	0.342052	0.26787
7.48365e-05	1.55597	down	Rv1233c	0.0949647	0.0132048	-0.0132048	0.638485	0.66349	0.70643
0.000135419	1.55555	up	Rv2217	0.612251	0.570487	0.555096	-0.139778	-0.0207319	-0.0139313
0.00172197	1.55533	up	Rv3746c	0.381975	0.481541	0.269053	-0.158912	-0.36436	-0.255831
0.00813329	1.55464	down	Rv0222	-0.418468	-0.283179	-0.561611	0.420416	0.104574	0.121498
0.00397566	1.55433	up	Rv3266c	0.690054	0.444281	0.79344	0.0578122	-0.0148931	-0.0240331
0.00284865	1.55381	down	Rv3342	-0.00625491	0.00625491	0.28307	0.690958	0.725674	0.773868
0.00381965	1.55205	up	Rv2458	0.452742	0.314974	0.404285	-0.295107	-0.0554209	-0.379991
0.00363581	1.55152	down	Rv3231c	-0.456942	-0.110572	-0.257362	0.306371	0.382447	0.387357
0.0260868	1.55152	down	MTB000036	-0.746772	-0.363248	-0.289595	0.395605	0.00945497	0.0963638
0.00308321	1.55111	up	Rv3384c	0.429939	0.524521	0.697436	-0.204232	-0.0193543	-0.0244098
0.000360938	1.55081	up	Rv1005c	0.0392637	0.0872149	-0.0392637	-0.68946	-0.564213	-0.558164
0.0487155	1.55079	down	Rv3562	-0.430084	-0.0511558	-0.492595	0.53599	0.433774	-0.0445812
0.000487111	1.55026	down	Rv2072c	-0.354814	-0.204626	-0.177983	0.402809	0.421825	0.335469
0.00352013	1.55018	up	Rv2006	-0.0522747	-0.277015	0.0522747	-0.774002	-0.738488	-0.661821
0.00226167	1.54966	up	Rv1989c	0.15296	-0.0319324	0.0128469	-0.62829	-0.447264	-0.686427
0.00157124	1.54931	down	Rv0541c	0.0929298	0.188239	-0.0929298	0.698516	0.68958	0.695022
0.0874037	1.54856	down	Rv2023A	-1.03468	-0.789231	-0.0991218	-0.0143926	-0.0157115	-0.000156164
0.000767983	1.5484	down	Rv2683	-0.136941	-0.318527	-0.0976214	0.458921	0.445475	0.434848
0.00538497	1.54835	down	Rv3324c	-0.67837	-0.461807	-0.319578	0.237858	0.0759213	0.118663
0.00207842	1.54753	up	Rv1404	0.473172	0.513572	0.298686	-0.082747	-0.261199	-0.260515
0.00071615	1.5474	down	Rv1423	-0.145449	-0.143122	-0.297318	0.521459	0.395486	0.386699
0.0054544	1.5471	down	Rv3826	-0.657783	-0.797843	-0.406943	-0.0192585	0.0192585	0.0261345
0.000140279	1.54685	down	Rv1215c	-0.161309	-0.0393276	-0.0217214	0.546763	0.562016	0.556867
8.17429e-05	1.54683	up	Rv2721c	-0.0223079	-0.105742	0.0223079	-0.672644	-0.673419	-0.647632
0.000536139	1.54657	up	Rv1539	0.559385	0.679794	0.597226	-0.112954	0.00138664	0.0607529
0.0023089	1.54654	down	Rv3544c	-0.384695	-0.193129	-0.150175	0.496251	0.315211	0.347681
1.41146e-05	1.54628	down	MTB000054	-0.418592	-0.402334	-0.338433	0.235836	0.244461	0.246742
0.00671313	1.54548	up	Rv0678	0.518435	0.680998	0.359717	0.0433164	-0.222176	-0.146163
0.000737073	1.54546	down	Rv3377c	-0.225857	-0.179741	-0.0426581	0.401734	0.527228	0.506889
0.00100044	1.54488	down	Rv1399c	-0.0335307	-0.219997	-0.17302	0.57853	0.442476	0.434932
0.000299687	1.54408	down	Rv0923c	0.0169621	-0.161448	-0.0717726	0.529288	0.576757	0.557933
0.00278456	1.54364	down	Rv0600c	-0.293739	-0.134351	-0.391625	0.453354	0.356854	0.249095
0.000257103	1.54351	up	Rv1425	0.196183	0.23571	0.0663846	-0.464456	-0.454568	-0.461338
0.0125354	1.54276	up	Rv1648	0.520953	0.257411	0.0552914	-0.313101	-0.276923	-0.452864
0.003393	1.54219	down	Rv3033	-0.558329	-0.784262	-0.704077	0.0918059	-0.153396	-0.110134
0.0180091	1.54213	down	Rv2228c	-0.490791	-0.379793	0.0245729	0.263968	0.377804	0.387003
0.183749	1.54186	up	Rv0979c	1.19436	0.533976	0.467838	0.727286	-0.271912	-0.133225
0.000629147	1.54145	down	MTB000062	-0.313927	-0.169733	-0.384637	0.341206	0.350877	0.312484
0.000381621	1.54142	down	Rv0713	-0.391759	-0.539185	-0.4442	0.0929804	0.199491	0.205156
0.00150322	1.54125	down	Rv2670c	-0.0435097	-0.00714946	0.0761058	0.487647	0.70746	0.70265
0.00128471	1.53994	down	Rv3579c	-0.676594	-0.499369	-0.453744	0.150547	0.0277042	0.060667
0.0930689	1.53963	up	MTB000069	0.172574	0.223943	1.03988	-0.220058	-0.107242	-0.104058
0.000158777	1.53909	up	Rv1213	0.57021	0.474037	0.418096	-0.143653	-0.120346	-0.139905
0.0489777	1.53896	down	Rv0594	-0.253391	-0.34834	-0.866474	-0.0532846	0.108933	0.342005
0.000813798	1.53866	up	Rv3530c	0.453311	0.53249	0.460379	-0.0132456	-0.190548	-0.215047
0.00180798	1.53813	up	Rv0305c	0.221963	-0.0331924	0.15073	-0.580929	-0.471106	-0.471991
0.000245772	1.53783	up	Rv2208	0.760418	0.655099	0.6777	-0.000379801	0.119488	0.111424
0.00742633	1.53579	down	Rv3894c	-0.867943	-0.564969	-0.456981	-0.0329628	0.000223637	-0.000223637
0.0621396	1.53566	down	Rv1189	-0.658912	-0.331451	-0.411425	0.589661	-0.102303	-0.0325713
0.00091608	1.53556	down	Rv0845	-0.172637	-0.288081	-0.271492	0.255053	0.421518	0.447513
0.000218676	1.53527	down	Rv0165c	-0.546422	-0.60596	-0.58976	-0.0477116	0.105845	0.0552046
0.00486116	1.53508	down	Rv3014c	-0.64687	-0.38329	-0.455294	0.275633	0.0536852	0.0401754
0.000330612	1.53396	up	Rv2163c	0.0294592	0.00810695	0.170578	-0.570431	-0.559478	-0.513719
0.00386658	1.5336	up	Rv2593c	0.518857	0.556122	0.749936	-0.142017	0.111997	0.00416517
0.00209825	1.53358	up	Rv1779c	0.758555	0.478525	0.524848	-0.0153098	-0.0278316	-0.0456414
0.000179785	1.53298	up	Rv3207c	0.0576212	0.00693393	0.0824978	-0.644605	-0.548448	-0.508901
0.0212992	1.53287	up	Rv3572	0.117356	-0.0714955	0.398826	-0.660498	-0.348293	-0.395219
7.70024e-06	1.53264	up	Rv0634c	0.291083	0.233778	0.289405	-0.352808	-0.35392	-0.327054
0.0417813	1.53217	up	Rv2087	0.385097	-0.157348	0.338732	-0.544145	-0.539731	-0.196359
0.00100971	1.53149	up	Rv2050	0.180268	-0.00507665	0.0146115	-0.620553	-0.555406	-0.479056
0.0033043	1.53104	down	Rv3047c	-0.238019	0.0551095	-0.00981426	0.467733	0.595361	0.587729
0.000426192	1.53027	up	Rv3451	0.283682	0.142675	0.257484	-0.320049	-0.449209	-0.388257
0.00122814	1.53018	down	Rv3494c	-0.0598631	-0.0627112	-0.280778	0.445203	0.489836	0.502726
0.00202805	1.52976	up	Rv2135c	0.121689	0.0464215	0.143883	-0.670212	-0.437013	-0.420696
0.00671449	1.52809	up	Rv1471	0.248761	0.046751	0.00607729	-0.692115	-0.392781	-0.448708
0.00136494	1.52804	down	Rv0545c	0.0137939	-0.101196	-0.206717	0.428265	0.54248	0.570177
0.00126915	1.52797	down	Rv3125c	-0.556049	-0.353572	-0.598161	0.105348	0.104487	0.117227
0.0013658	1.52786	down	Rv1182	-0.454278	-0.641121	-0.678421	-0.0453916	0.0402465	0.0658727
0.00123418	1.52777	down	Rv3633	-0.383932	-0.50529	-0.561269	0.0242338	0.155155	0.204408
0.00667249	1.52759	up	Rv0353	0.00034523	0.083364	0.367485	-0.541526	-0.428242	-0.412803
0.0001665	1.5267	up	Rv3256c	0.513839	0.548909	0.599211	0.0156822	-0.108363	-0.0766068
0.000479364	1.52601	up	Rv3868	0.0422888	-0.130041	-0.00357056	-0.686434	-0.643691	-0.590501
0.0104792	1.52575	down	Rv3286c	0.00310588	-0.108753	-0.442235	0.422658	0.410805	0.447207
0.00202736	1.5254	down	Rv2943A	-0.0860052	-0.183103	0.0714531	0.460322	0.573549	0.596043
0.000429417	1.52535	down	Rv1685c	0.00423121	-0.00423121	-0.142269	0.503391	0.571537	0.610211
0.100501	1.52511	down	Rv0402c	0.150673	-0.337154	-0.837916	0.306838	0.264024	0.23147
0.00856633	1.52443	down	Rv3396c	0.166627	0.207916	-0.166627	0.764237	0.644614	0.623868
0.00191399	1.52345	up	Rv1540	0.706759	0.662077	0.436902	0.000582218	-0.0162854	-0.000582218
0.0489383	1.52242	down	Rv2892c	-0.573488	-0.239059	-0.980958	0.0256565	0.0517399	-0.05181
0.000173196	1.52141	up	Rv1083	0.369895	0.25048	0.246601	-0.342674	-0.327476	-0.279093
0.0601095	1.52133	down	Rv0255c	-0.200275	0.5138	-0.0219033	0.881854	0.635327	0.590431
0.00038688	1.52116	down	Rv1016c	-0.103116	-0.0220225	-0.0449579	0.450084	0.605215	0.590118
0.000175731	1.52097	down	Rv2837c	-0.139421	-0.241424	-0.2459	0.345944	0.444368	0.397911
0.00448808	1.52083	down	Rv3341	0.27531	0.00977492	-0.00977492	0.7851	0.69453	0.610263
0.00103914	1.52045	down	Rv3799c	-0.328957	-0.245323	-0.155885	0.461617	0.306557	0.315148
0.000518936	1.52007	up	Rv0810c	0.17252	0.0870275	0.0134597	-0.586685	-0.487045	-0.465681
0.00740942	1.5199	down	Rv3445c	-0.766882	-0.430697	-0.746611	0.0558071	-0.116032	-0.0720277
0.000918212	1.51946	down	Rv2329c	-0.583827	-0.530998	-0.705069	0.0768013	-0.0797348	-0.00628948
0.0060942	1.51913	up	Rv3848	-0.0535963	0.0535963	-0.2074	-0.510242	-0.797753	-0.709152
0.00302917	1.51843	down	Rv0814c	-0.599639	-0.653004	-0.35394	0.0525684	0.0452232	0.103358
0.00048608	1.51831	up	Rv2642	0.632096	0.493665	0.437979	-0.0751503	-0.0750473	-0.0934675
0.00286223	1.51819	down	Rv3586	0.002455	-0.002455	-0.225812	0.428851	0.61347	0.538929
0.0127699	1.51806	up	Rv1651c	-0.0605307	-0.192627	0.247671	-0.707471	-0.563032	-0.541676
0.000486082	1.51789	down	Rv3048c	-0.403576	-0.497694	-0.603977	0.106075	0.0939	0.100973
0.0365999	1.51728	up	Rv0916c	0.298	0.818959	0.286968	-0.0919707	-0.01283	-0.295744
0.00267506	1.51723	up	Rv0361	0.31707	0.0120535	0.222532	-0.431424	-0.399889	-0.421347
0.00030055	1.51717	up	Rv3697A	-0.103161	0.0527322	0.0425556	-0.596827	-0.592799	-0.62239
0.000221512	1.51676	down	Rv2604c	-0.125788	-0.0456018	-0.207323	0.48336	0.459243	0.481658
0.0261207	1.51628	down	Rv1901	-0.494798	-0.495025	0.0246572	0.314565	0.250817	0.27105
0.000468955	1.51616	up	Rv3173c	0.491648	0.572323	0.376247	-0.124369	-0.129604	-0.107068
0.00193878	1.51538	up	Rv2063A	0.518139	0.447129	0.419484	-0.0280938	-0.0984507	-0.287744
0.000925229	1.51488	down	Rv2188c	-0.424138	-0.495927	-0.518651	0.240978	0.0807309	0.0371871
0.00123356	1.51485	up	MTB000015	-0.0335009	0.0335009	0.207672	-0.560722	-0.517204	-0.511929
0.219141	1.51473	down	Rv2614A	0.0455518	0.0757146	-0.802865	0.844408	0.438447	-0.167259
0.0561964	1.51365	up	MTB000067	0.727379	0.484628	-0.0164843	-0.109226	-0.280026	-0.209317
0.00712557	1.51259	down	Rv2309A	-0.719626	-0.331133	-0.530336	0.112898	0.0981595	-0.00108886
0.116254	1.51244	down	Rv3578	-1.12454	-0.128323	-0.421235	-0.0364819	0.0437322	0.109296
0.00205405	1.5123	up	Rv0250c	0.0642548	-0.0869203	0.13525	-0.663473	-0.512675	-0.501499
0.0357607	1.5119	down	Rv2591	-0.084928	0.0600162	-0.535431	0.490416	0.462792	0.275546
5.00971e-05	1.51132	up	Rv2517c	0.474859	0.57686	0.563849	-0.0527287	-0.062644	-0.0564842
0.000765427	1.51129	up	Rv3244c	0.386818	0.361864	0.532137	-0.239243	-0.115655	-0.151618
0.0723509	1.51109	down	Rv3640c	-0.282217	-0.394855	-0.596374	0.618458	-0.126733	0.0215931
3.11479e-05	1.511	up	Rv2812	0.239571	0.204091	0.18582	-0.399282	-0.418327	-0.339417
0.211719	1.51075	down	Rv0601c	-1.09843	0.126074	-0.0388293	0.349591	0.397475	0.0275311
0.012768	1.51065	up	Rv1378c	0.476647	0.344429	0.73699	-0.227452	-0.0257223	0.0257223
0.0210783	1.51065	down	Rv3461c	-0.0105443	-0.143759	-0.546769	0.369472	0.343921	0.371032
0.00779095	1.51048	up	Rv1990A	0.353937	0.228405	-0.0249844	-0.398925	-0.336242	-0.492486
4.75074e-05	1.51029	up	Rv0301	0.273469	0.195186	0.290143	-0.355797	-0.352251	-0.317635
0.00596807	1.51021	down	Rv3737	0.151505	0.094069	-0.200443	0.575352	0.655707	0.598322
2.02664e-05	1.50982	up	Rv0490	0.607548	0.542454	0.624714	0.00410199	-0.0126612	0.000148535
0.000367169	1.50946	up	Rv3260c	0.237795	0.336899	0.377758	-0.34248	-0.235672	-0.251503
0.0373084	1.50941	down	Rv3892c	-0.74359	-0.271003	-0.897453	0.0109863	-0.130081	-0.0109863
0.00289586	1.5094	down	Rv0370c	-0.277772	-0.402084	-0.411598	0.376501	0.0983315	0.215628
0.00145381	1.50905	down	MTB000062	-0.397879	-0.408102	-0.176392	0.249568	0.276663	0.272307
0.00392056	1.50878	up	Rv1257c	0.334522	0.570739	0.34515	-0.0518711	-0.233061	-0.244796
0.000348891	1.50842	up	Rv1155	0.165713	0.0544238	-0.0126152	-0.53137	-0.530062	-0.510149
0.00527054	1.50786	down	Rv3703c	-0.245747	-0.028707	-0.392302	0.361515	0.341676	0.407561
0.00829457	1.50778	down	MTB000058	-0.682545	-0.397901	-0.314428	0.224184	0.0601687	0.0980506
0.00857167	1.50743	down	Rv1456c	0.0340765	0.00611138	-0.33343	0.562073	0.449511	0.471438
0.00172085	1.50736	up	Rv2708c	0.0748267	-0.0915442	0.0522714	-0.644876	-0.634899	-0.460742
0.0005151	1.50722	down	Rv3908	-0.0900459	0.00330544	-0.0130415	0.641234	0.566778	0.467882
0.0108361	1.50708	down	Rv0233	-0.399247	-0.427109	-0.372524	-0.0585959	0.254072	0.380921
6.29221e-05	1.50704	up	Rv3837c	0.0509443	0.0535493	-0.0368347	-0.594792	-0.539054	-0.573646
0.0133539	1.50679	up	Rv1993c	0.662827	0.673094	0.25723	-0.00562334	-0.0776734	-0.0980001
0.0347387	1.5066	down	Rv2274c	-0.527328	-0.647866	-0.0388908	0.137044	0.193252	0.229504
0.000379991	1.50658	up	Rv1844c	0.27347	0.125954	0.283651	-0.393132	-0.360231	-0.337401
0.0350449	1.50632	down	Rv0070c	0.0631182	-0.278332	-0.121828	0.307973	0.799856	0.328206
0.000138792	1.50594	up	Rv3735	0.173615	0.104592	0.0682626	-0.524727	-0.470667	-0.430137
0.0098112	1.50589	down	Rv2054	0.291912	-0.0217187	-0.128988	0.67121	0.608751	0.633106
0.0489628	1.50543	up	MTB000067	0.704895	0.448644	-0.00187016	-0.140921	-0.287343	-0.190585
0.00217971	1.50538	up	Rv2292c	0.131056	0.0688415	0.300991	-0.328973	-0.457512	-0.483011
0.00320088	1.50534	down	MTB000062	-0.45094	-0.446066	-0.169812	0.224635	0.252009	0.226802
0.00128485	1.50499	up	Rv2147c	0.393022	0.313521	0.244984	-0.388701	-0.235678	-0.193366
0.00032386	1.50472	up	Rv3421c	0.541832	0.523942	0.651105	0.0364349	-0.0131099	-0.0749204
0.197169	1.5047	down	Rv0797	0.216231	0.145441	-0.959895	0.426255	0.395703	0.348249
8.42474e-05	1.50354	up	Rv2539c	0.455599	0.34499	0.356101	-0.189919	-0.198921	-0.219572
0.000760568	1.50352	up	Rv3729	0.0295343	-0.0295343	0.153696	-0.51697	-0.491551	-0.602827
0.00188881	1.50348	up	Rv2896c	0.390534	0.614047	0.38352	-0.115654	-0.178636	-0.082531
0.00223758	1.50219	up	Rv2362c	0.479548	0.211498	0.370249	-0.286752	-0.238568	-0.174577
0.00196812	1.50143	up	Rv0959	0.343126	0.172657	0.0838604	-0.403946	-0.425491	-0.32992
0.000721046	1.50092	up	Rv0869c	0.0585856	0.226802	0.257623	-0.389288	-0.405157	-0.420096
0.000158996	1.49984	up	Rv0229c	0.374945	0.265756	0.255043	-0.30836	-0.250582	-0.299733
0.0568341	1.49954	up	MTB000067	0.715391	0.50236	-0.012599	-0.100456	-0.246589	-0.201373
1.27535e-05	1.49904	down	MTB000054	-0.314261	-0.321567	-0.336803	0.302248	0.234473	0.242755
0.142768	1.49782	down	Rv2028c	-0.360929	0.00585914	-0.910196	0.516612	-0.00585914	-0.0274274
0.116929	1.49775	down	Rv3555c	0.112328	-0.292318	-0.0731134	0.721014	0.809167	-0.0348997
0.00279524	1.49772	up	Rv3095	0.389621	0.158617	0.105165	-0.335847	-0.365601	-0.393445
0.013752	1.49767	down	Rv1386	-0.425155	-0.485427	-0.867647	0.00117159	-0.00117159	-0.0300574
0.0109766	1.49738	down	MTB000036	-0.714717	-0.485577	-0.297239	0.146157	-0.0113838	0.115015
0.00604908	1.49697	down	Rv3155	-0.124519	-0.217846	-0.450572	0.216531	0.381613	0.355052
0.000463949	1.49615	up	Rv0092	0.605029	0.527271	0.449457	0.00108099	-0.0523152	-0.110788
0.000682791	1.49522	up	Rv2619c	0.411248	0.448685	0.342765	-0.074862	-0.222552	-0.240967
0.00125707	1.49494	down	Rv0019c	-0.32781	-0.158806	-0.344725	0.379082	0.244015	0.285838
0.000803995	1.49481	up	Rv0868c	-0.0188098	-0.0714388	0.120935	-0.516582	-0.60835	-0.584277
2.66674e-05	1.49429	down	Rv0217c	-0.505892	-0.426756	-0.462742	0.13325	0.12221	0.0875428
0.0383605	1.49398	down	MTB000075	-0.323935	-0.284513	-0.861994	0.0156126	0.0997133	0.151729
0.00135784	1.49389	down	MTB000036	-0.651614	-0.461679	-0.440415	0.115992	0.0213943	0.046124
0.000364333	1.49384	down	Rv0292	-0.573576	-0.467936	-0.637301	0.0497637	0.0104103	-0.0019207
0.00717681	1.49379	down	Rv3655c	-0.449602	-0.340171	-0.0711544	0.304342	0.250847	0.320825
0.0484664	1.49271	down	Rv0068	-0.00036478	0.0473361	-0.591423	0.368963	0.408783	0.4116
0.00655044	1.49217	up	Rv1798	0.0491247	0.061851	0.384894	-0.446169	-0.390642	-0.399557
0.000453234	1.49135	down	Rv0529	0.0180919	0.138419	-0.025686	0.664932	0.612283	0.583467
0.00658013	1.49128	down	Rv2055c	-0.525845	-0.190309	-0.195552	0.260296	0.274658	0.282999
0.0156066	1.49106	up	Rv2651c	0.670578	0.684926	0.309754	-0.16441	0.028043	0.072612
0.0427959	1.4907	down	Rv0087	-0.497643	-0.09343	-0.757013	0.168418	0.158274	0.0532022
0.0147715	1.49054	down	Rv1285	0.243441	0.172363	-0.172363	0.580936	0.766987	0.623017
0.122172	1.4898	down	Rv0257	-0.147784	-0.0786412	-0.992987	0.150738	0.171668	0.183553
0.00128283	1.48973	up	Rv0784	0.590431	0.707741	0.47614	-0.0321062	0.0321062	0.0491469
0.00765253	1.48929	up	Rv0747	0.594727	0.663765	0.291183	-0.0554798	-0.0308301	-0.0878866
4.87436e-05	1.48911	down	MTB000054	-0.356404	-0.265626	-0.357274	0.250306	0.238424	0.255317
0.0785832	1.48885	down	Rv1553	-0.208873	-0.477313	0.184883	0.614964	0.113729	0.492602
0.000814986	1.48809	up	Rv0616A	0.507231	0.530298	0.398239	0.000972748	-0.152635	-0.132947
0.000205855	1.48749	up	Rv2018	0.0629842	-0.0291173	0.0915153	-0.501686	-0.581266	-0.510312
0.00220785	1.48742	up	Rv1586c	0.227229	0.0932725	0.365522	-0.299596	-0.37849	-0.354331
0.00156496	1.48695	up	Rv0338c	0.67576	0.594373	0.758846	-0.00896072	0.139365	0.181496
3.71229e-05	1.48646	down	MTB000054	-0.221091	-0.223505	-0.307233	0.328981	0.31423	0.320595
0.00107952	1.48625	down	Rv2764c	-0.316368	-0.358064	-0.27089	0.1342	0.292621	0.342901
0.0319239	1.48618	up	Rv0595c	0.452206	0.242901	-0.141837	-0.411943	-0.323729	-0.425894
0.000416804	1.48594	down	Rv1536	-0.173729	-0.056138	-0.200747	0.379542	0.424879	0.479096
0.003689	1.48579	down	Rv0296c	-0.169802	-0.353655	-0.471807	0.305619	0.207362	0.205432
0.0423192	1.48569	down	MTB000075	-0.306792	-0.307371	-0.886709	0.0327158	0.0874786	0.0923233
0.0827341	1.48561	up	Rv2667	0.468789	-0.211958	0.417336	-0.463296	-0.462867	-0.112824
0.00191187	1.48551	down	MTB000036	-0.573335	-0.48628	-0.345577	0.17266	0.108303	0.0267293
0.00124965	1.48541	down	Rv2176	-0.300528	-0.216181	-0.397948	0.191205	0.35186	0.254853
0.000825617	1.48459	up	Rv2063A	0.525416	0.427215	0.363682	-0.0507216	-0.15179	-0.19137
1.49933e-05	1.48447	up	Rv2125	0.0808268	0.0167623	0.0538607	-0.495263	-0.522911	-0.540213
0.00533085	1.48422	down	Rv0283	-0.406171	-0.454397	-0.706425	-0.0417786	0.10734	0.0765753
0.00244879	1.48293	down	Rv2844	0.17002	-0.0150275	-0.110146	0.590004	0.554396	0.605793
0.0272596	1.48287	up	Rv3833	0.00178289	-0.245833	0.0448136	-0.915315	-0.508173	-0.480926
0.21766	1.48254	down	Rv3454	-0.0190692	-0.134366	0.895149	0.480863	1.20864	0.756415
0.0481369	1.48253	up	Rv1733c	-0.0947263	0.0973954	0.120695	-0.839117	-0.18319	-0.558527
0.0754037	1.48222	down	Rv3585	0.303089	-0.300309	-0.323456	0.225024	0.621152	0.536425
0.0308616	1.48216	up	Rv3239c	-0.15962	0.0262454	0.428313	-0.455078	-0.466856	-0.486238
0.00019918	1.48206	up	Rv2460c	0.0844448	0.00565362	-0.0631068	-0.575341	-0.546184	-0.554302
0.00192515	1.48184	up	Rv2469c	0.606165	0.439666	0.630403	-0.0646353	-0.0531731	0.0918779
0.00535793	1.4817	down	MTB000036	-0.691119	-0.5202	-0.356805	0.116435	0.0223267	-0.00512385
0.0198374	1.48137	down	Rv1975	-0.308176	-0.375285	-0.668805	0.31157	0.0725131	-0.0355411
0.00087893	1.48123	down	Rv0741	-0.543693	-0.557058	-0.386298	0.0092957	0.0856063	0.118426
0.00507841	1.48105	down	Rv1270c	-0.203411	-0.493697	-0.513702	0.171905	0.13049	0.186666
0.00259515	1.48057	up	Rv3595c	0.589269	0.63571	0.365086	-0.033926	-0.0141325	-0.0603333
0.00899269	1.4803	down	Rv3591c	-0.635289	-0.342087	-0.524629	0.229726	0.00347519	-0.0375319
0.14944	1.47982	down	Rv3471c	-1.10914	-0.031713	-0.636191	-0.145691	0.0331998	0.031713
0.00345049	1.47943	down	Rv2102	-0.488983	-0.351678	-0.224186	0.167497	0.309195	0.153589
0.0069661	1.47934	up	Rv0794c	-0.0250463	-0.269521	0.0288062	-0.777239	-0.588417	-0.594967
0.107489	1.47912	down	Rv0573c	-1.0074	-0.187535	-0.432998	0.260492	-0.0333002	-0.160898
0.000131826	1.47908	up	Rv2304c	-0.065094	0.0574183	0.00467587	-0.579026	-0.584443	-0.533628
0.00186526	1.47892	down	Rv2907c	-0.242579	-0.0538435	5.19753e-05	0.433073	0.511623	0.452557
0.0171252	1.4789	up	Rv1084	0.630138	0.505259	0.227586	0.0121861	-0.0805135	-0.262276
0.00114529	1.47831	up	Rv3141	0.145574	0.104586	0.293001	-0.45546	-0.353505	-0.339718
0.01247	1.47779	up	Rv2643	0.469202	0.232897	0.403059	-0.406206	-0.142286	-0.03668
0.000237749	1.47769	down	Rv1328	-0.0204983	0.0760474	-0.0342064	0.515838	0.581243	0.614291
0.0264296	1.47746	down	MTB000065	-0.756678	-0.419302	-0.22462	0.200416	0.0512323	0.037117
0.0160164	1.47738	up	Rv2821c	0.358851	0.0845904	-0.0609159	-0.306613	-0.46407	-0.535913
0.00030868	1.47714	down	Rv3500c	-0.346988	-0.265927	-0.36079	0.313706	0.191344	0.209658
0.0134418	1.47705	down	Rv2545	-0.417912	-0.232236	-0.462523	0.00269461	0.393703	0.179096
0.00513344	1.47683	down	MTB000036	-0.67286	-0.488788	-0.347999	0.123059	0.0613	-0.00650144
0.0171435	1.47667	up	Rv1931c	0.0327928	0.0729916	0.452458	-0.293879	-0.36454	-0.470383
0.000222176	1.47652	up	Rv3697c	0.110837	0.0252635	0.127956	-0.5265	-0.476476	-0.419572
0.00213431	1.47642	up	Rv0206c	0.251453	0.201017	-0.00534868	-0.386219	-0.430653	-0.422329
0.0144365	1.4763	down	Rv1180	-0.654811	-0.769507	-0.318084	-0.000785351	-0.0169196	-0.0387483
0.147083	1.47629	down	Rv0494	-0.551382	0.0891693	-0.925341	-0.0336478	0.298379	0.0336478
0.00157816	1.47587	up	Rv2331	0.0790629	0.139506	0.278783	-0.308744	-0.432618	-0.445989
0.000659205	1.4758	up	MTB000015	0.00619125	0.0378127	0.176459	-0.460235	-0.540504	-0.463275
0.00156177	1.47564	down	Rv1695	-0.471106	-0.287019	-0.239542	0.266714	0.218441	0.201193
9.03926e-05	1.47514	up	Rv1959c	0.010613	0.012579	-0.010613	-0.489021	-0.57982	-0.60115
0.00167574	1.47428	down	Rv1310	-0.0238457	0.0345111	-0.045311	0.687898	0.459793	0.497704
0.00166295	1.47404	down	Rv2560	0.015233	-0.223363	-0.0422258	0.438806	0.496775	0.493396
0.0011291	1.47358	down	Rv3106	-0.362329	-0.498297	-0.305875	0.237983	0.119723	0.153774
2.47298e-05	1.47348	down	Rv1418	-0.585753	-0.569211	-0.587008	-0.0643001	0.0209966	-0.0209966
0.00849476	1.47346	up	Rv2516c	0.724237	0.330906	0.587682	-0.0347934	0.00434303	-0.00434303
0.00149735	1.47225	up	Rv1619	0.220621	0.287051	0.114269	-0.330414	-0.273286	-0.448434
0.000198251	1.47182	up	Rv0088	0.477505	0.446366	0.406296	-0.0398779	-0.158309	-0.144438
0.00414822	1.47134	up	Rv1394c	0.386037	0.318585	0.10379	-0.209797	-0.30321	-0.349982
3.01754e-05	1.47094	down	Rv0021c	-0.191019	-0.177046	-0.119936	0.416567	0.400238	0.365411
0.0123295	1.47083	up	Rv2346c	0.473657	0.296422	0.0327902	-0.281549	-0.309279	-0.276181
0.202021	1.47061	down	Rv1669	-0.833656	0.0169048	-0.956416	0.353817	-0.302176	-0.155575
0.0050365	1.47004	down	Rv1870c	-0.296296	-0.513242	-0.44762	-0.0140748	0.228069	0.196426
0.0193724	1.47003	up	Rv3622c	-0.030386	0.314841	0.0843992	-0.271001	-0.394785	-0.63289
0.0183861	1.46937	up	Rv2556c	-0.124057	-0.141686	0.287481	-0.49201	-0.611079	-0.540758
0.00925267	1.46932	down	Rv3909	-0.000847578	-0.376457	-0.311474	0.285322	0.359719	0.331618
0.00268922	1.46891	up	Rv0751c	0.556781	0.389948	0.627838	-0.120023	0.0111868	0.0191615
0.0119145	1.46879	up	Rv1522c	-0.0174856	-0.136204	0.289187	-0.509276	-0.505858	-0.513247
1.01921e-06	1.46856	up	Rv3876	-0.0263965	0.00734973	-0.00734973	-0.562251	-0.57335	-0.554
0.00678273	1.46854	up	Rv3410c	0.415167	0.142591	0.348424	-0.322567	-0.112379	-0.32201
0.047029	1.46824	down	Rv3030	-0.217616	-0.0489757	-0.393659	0.196853	0.136773	0.668385
0.0248313	1.46821	down	Rv1271c	-0.0596135	-0.272748	-0.549055	0.120681	0.315068	0.345007
0.0312617	1.46735	down	Rv2831	-0.637787	-0.20875	-0.757048	0.0501516	0.0560401	-0.0501516
0.010582	1.46729	up	Rv0976c	0.0358999	0.102895	0.280443	-0.4577	-0.226025	-0.556497
0.000105332	1.4671	down	Rv3705c	-0.606506	-0.556941	-0.491779	-0.000201464	0.0261433	-0.0222514
0.00548542	1.46706	down	Rv3229c	-0.12505	-0.107459	-0.268556	0.211739	0.457084	0.488905
0.00483296	1.46695	up	Rv2864c	0.799681	0.616156	0.537332	-0.0205622	0.161145	0.154126
0.00121839	1.4669	up	Rv2181	0.66945	0.507926	0.486089	-0.057569	-0.00095129	0.0636716
0.00287271	1.46688	up	Rv0662c	0.468432	0.425941	0.543848	0.0438192	-0.0438192	-0.220037
0.0866543	1.46642	up	Rv2626c	0.231154	0.316772	0.32531	-0.743833	0.0215385	-0.0613525
0.000773363	1.46593	down	Rv3078	-0.285357	-0.474926	-0.312096	0.210308	0.17866	0.194104
0.0232943	1.46453	down	Rv1165	-0.412408	-0.511256	-0.022078	0.160877	0.261528	0.283168
0.00753094	1.46374	down	Rv2884	-0.484524	-0.198502	-0.558452	0.13472	0.121377	0.151414
0.000624077	1.46367	up	Rv0686	0.113468	0.167628	-0.0119801	-0.467066	-0.424059	-0.488519
0.0022752	1.46334	down	Rv2536	-0.358481	-0.409983	-0.617171	0.0891786	0.0770459	0.0959439
0.000461226	1.46293	up	Rv0818	0.44524	0.434857	0.590891	-0.0794687	-0.0629311	-0.0331831
0.00138854	1.46275	down	Rv0499	-0.494403	-0.325449	-0.283377	0.153231	0.23247	0.157109
0.000712054	1.46236	up	Rv1374c	0.494814	0.447763	0.576055	-0.126255	-0.0258574	0.0258574
0.00071916	1.46232	up	Rv0570	0.426134	0.576292	0.555206	-0.0471156	0.0382283	-0.0782507
0.00164083	1.46169	up	Rv2941	0.188317	0.0401225	0.0565042	-0.349342	-0.470605	-0.538028
0.013163	1.46169	up	Rv2618	0.483876	0.555838	0.197368	-0.202433	-0.204066	0.000668764
0.101594	1.46111	down	Rv0106	-0.674933	-0.571323	-0.498482	-0.0583177	0.415447	-0.460673
0.000861408	1.46035	up	Rv3245c	0.469779	0.476045	0.618438	-0.0962615	-0.00603724	0.0276322
0.0196579	1.46025	up	Rv1021	0.0985382	0.210869	0.532882	-0.389236	-0.231145	-0.175978
0.0850926	1.46006	up	Rv3023c	0.583496	0.281101	-0.193679	-0.48166	-0.235567	-0.249936
0.0114495	1.46005	up	Rv1171	0.360863	-0.0403481	0.133671	-0.47414	-0.375357	-0.334384
0.00132018	1.45979	down	Rv1299	0.0886366	0.0435584	-0.109418	0.491548	0.601573	0.566947
0.00765491	1.45964	up	Rv2818c	0.169003	-0.0548336	0.100717	-0.637232	-0.337423	-0.44731
0.000760648	1.45942	up	Rv2170	0.302706	0.322849	0.429617	-0.124366	-0.181588	-0.275054
0.148704	1.45941	up	ETG10_234183	0.775244	0.199365	-0.137792	-0.173781	-0.067296	-0.558263
0.00481747	1.45923	up	Rv3757c	0.564472	0.521259	0.306225	-0.140842	0.0265863	-0.129403
0.0180302	1.45897	up	Rv3066	-0.116425	0.295429	-0.0144131	-0.49973	-0.369141	-0.601376
5.23511e-05	1.45837	down	Rv3858c	-0.0242229	0.0583839	0.0202422	0.587814	0.571313	0.528341
0.0715613	1.45815	up	Rv1355c	-0.00606275	0.179995	0.347702	0.00606275	-0.669005	-0.447832
0.128416	1.45799	up	Rv2625c	0.255236	0.892844	0.265554	-0.189983	0.300665	-0.328986
0.00023612	1.45799	up	Rv2501c	0.461182	0.558211	0.528112	0.00195241	0.00722814	-0.0936039
1.40917e-05	1.45764	up	Rv0672	0.048316	0.0592103	0.00206947	-0.482767	-0.520286	-0.518268
0.000738024	1.45743	down	Rv0544c	-0.014658	-0.126363	-0.0576677	0.383217	0.504107	0.544265
0.000421156	1.45727	down	Rv1548c	-0.133109	0.00462747	-0.109428	0.410703	0.499524	0.481668
0.0227237	1.45726	up	Rv3065	-0.0736439	0.415818	0.0534456	-0.350015	-0.411718	-0.472418
0.000199117	1.45695	up	Rv3768	0.336153	0.354193	0.226529	-0.256712	-0.239422	-0.215846
0.000145546	1.45598	down	Rv0199	-0.0156441	-0.0375352	-0.0233593	0.5918	0.48469	0.472945
0.00254516	1.45585	down	Rv0770	-0.408743	-0.252254	-0.191797	0.353459	0.216347	0.202989
0.00165546	1.45477	up	Rv2746c	0.455819	0.49529	0.683483	-0.0156169	-0.00429678	0.0321412
0.00223872	1.45453	down	MTB000062	-0.400096	-0.425773	-0.183548	0.181447	0.213624	0.21718
0.000657346	1.4544	down	Rv2716	-0.390659	-0.238459	-0.405589	0.230966	0.180218	0.175379
0.0522757	1.45371	down	Rv0647c	-0.633776	-0.543296	-0.00177383	0.136288	0.141745	0.162344
0.00484498	1.45342	up	Rv3694c	0.00727129	-0.0545063	0.253445	-0.456471	-0.504086	-0.451595
0.490383	1.45277	up	Rv3448	1.26356	-1.14092	0.379191	-0.44569	-0.509368	-0.159523
0.00205928	1.45271	up	Rv3867	0.219729	0.0906515	-0.0226817	-0.499301	-0.423931	-0.40532
0.00235532	1.45245	up	Rv2416c	0.645089	0.412221	0.57897	0.0798931	-0.0221272	-0.0369582
0.0292529	1.45241	down	Rv3840	-0.280627	-0.591584	-0.185184	-0.0171146	0.236596	0.338476
0.408504	1.45216	down	Rv2031c	0.218791	0.00722408	-0.265412	-0.607559	1.10536	1.0774
0.00165683	1.45203	up	Rv2218	0.103734	-0.119237	0.020328	-0.592055	-0.525006	-0.492341
0.00537204	1.45188	down	Rv1099c	0.258744	-0.0712953	0.0334778	0.589026	0.62049	0.625182
4.32581e-05	1.45187	up	Rv3596c	0.0521894	0.117074	0.043179	-0.478685	-0.486317	-0.436285
0.00103166	1.45175	down	Rv3624c	0.0915682	0.0219448	-0.111665	0.500069	0.546359	0.568814
0.00601202	1.45139	down	MTB000036	-0.640536	-0.442174	-0.337952	0.160291	0.0215898	0.00975704
0.00598768	1.45085	up	Rv2261c	-0.229492	-0.0907109	0.0907109	-0.677516	-0.621796	-0.540879
3.34297e-05	1.44996	down	Rv2229c	-0.0880175	-0.0286241	-0.0498548	0.519189	0.456388	0.465958
0.00211492	1.44983	down	Rv1943c	-0.145634	-0.110821	-0.353609	0.330938	0.329925	0.336714
0.00491456	1.4498	down	Rv2529	-0.170027	-0.0982521	0.135047	0.524453	0.443742	0.506133
1.1717e-05	1.44972	down	Rv3492c	-0.422124	-0.442616	-0.393601	0.142737	0.0941768	0.112082
0.000483994	1.44972	down	Rv3293	-0.149444	0.0183995	-0.0183995	0.471278	0.498591	0.48802
0.000173382	1.44953	down	Rv3896c	-0.451885	-0.468939	-0.378166	0.065839	0.157978	0.0839565
0.00148459	1.44947	down	Rv2334	-0.0152195	-0.0870454	-0.101649	0.347348	0.491596	0.563734
0.00892046	1.44939	up	Rv1219c	0.292131	0.202304	0.561164	-0.135275	-0.244834	-0.170622
0.00381015	1.44758	up	Rv1004c	0.103979	-0.00252199	0.229479	-0.531189	-0.333649	-0.405168
2.46796e-05	1.44695	up	Rv0039c	0.256681	0.21668	0.262797	-0.249539	-0.31167	-0.301668
0.000372251	1.44622	up	Rv3847	0.277747	0.322551	0.425597	-0.182609	-0.227085	-0.161267
0.00644652	1.44611	up	Rv2429	0.386065	0.299677	0.418889	0.0270834	-0.25138	-0.267605
[truncated: 2,281 more rows]
