# Supplementary material for: Efficacy of β-lactam/β-lactamase inhibitor combination is linked to WhiB4-mediated changes in redox physiology of Mycobacterium tuberculosis
Source: eLife. 2017 May 26;6:e25624. doi: 10.7554/eLife.25624 (PMC5473688; doi:10.7554/eLife.25624)
Supplement: Supplementary file 3. — (A) List of bacterial strains and plasmids used in this study. (B) List of chemicals used in this study. (C) Network statistics for top 1% network. (D) Sequences of primers used in this study. DOI: http://dx.doi.org/10.7554/eLife.25624.031 [file elife-25624-supp3.xlsx]

## Sheet: S3A
Supplementary Table S3A: List of bacterial strains and plasmids used in this study.
Strain	Description	Reference
wt Mtb H37Rv	Myocbacterium tuberculosis wild type parental strain	Kind gift from Prof. Anil K Tyagi
MtbΔwhiB4	whiB4 knockout strain of Mtb	Chawla, 2017
whiB4-OE	whiB4 overexpressing strain of Mtb	Chawla et al., 2012
MtbΔmshA	mshA knockout strain of Mtb	Vilchèze et al., 2008
mshA-comp	mshA complement strain	Vilchèze et al., 2008
mshA-OE	mshA overexpressing strain of Mtb	This study
BND 320	Isoniazid resistant strain belonging to CAS clade	Bhaskar et al., 2014; Kumar et al., 2010
BND 320-OE	whiB4 overexpressing BND 320 strain	This study
1934	Streptomycin and isoniazid resistant strain belonging to Manu clade	Bhaskar et al., 2014; Kumar et al., 2010
1934-OE	whiB4 overexpressing 1934 strain	This study
JAL 2261	Rifampicin and isoniazid resistant strain belonging to Manu clade	Bhaskar et al., 2014; Kumar et al., 2010
JAL 2261-OE	whiB4 overexpressing JAL 2261 strain	This study
MYC 431	Streptomycin, rifampicin and isoniazid resistant strain belonging to Beijing clade	Bhaskar et al., 2014; Kumar et al., 2010
MYC 431-OE	whiB4 overexpressing MYC 431 strain	This study
M. bovis BCG	Mycobacterium bovis BCG parental strain	Kind gift from Prof. Anil K Tyagi
wt Msm mc2155	Mycobacterium smegmatis parental strain	Kind gift from Prof. Anil K Tyagi
MsmΔmshA	mshA knockout strain of Msm	Rawat et al., 2002, 2007
MsmΔkatG	katG knockout strain of Msm	Padiadpu et al., 2016
MsmΔmtr	mtr knockout strain of Msm	Holsclaw et al., 2011
MsmΔmshD	mshD knockout strain of Msm	Rawat et al., 2002, 2007
MsmΔsigH	sigH knockout strain of Msm	Fernandes et al., 1999
Dh5α	Escherichia coli lab strain	Kind gift from Prof. Anil K Tyagi
Plasmid
pST-KT	Tetracycline inducible integrating vector	Parikh et al., 2013
pST-KT-mshA	mshA overexpressing vector	This study
pEX-whiB4	whiB4 overexpressing vector	Chawla et al., 2012
pMV762-Mrx1-roGFP2	Redox sensor vector	Bhaskar et al., 2014

## Sheet: S3B
Supplementary Table S3B: List of chemicals used in this study.
Chemical and reagents	Company	Catalogue no
2-Mercaptoethanol	Amresco	0482
7H11 Agar	Becton, Dickinson and Company (BD)	283810
7H9 Broth	Becton, Dickinson and Company (BD)	271310
Acetonitrile	SIGMA-ALDRICH	271004
Acrylamide	Amresco	0341
Agarose	Amresco	0710
Amikacin Sulphate	HIMEDIA	CMS644
Ammonium Persulfate	BIO-RAD	161-0700
Amoxicillin	SIGMA-ALDRICH	A8523
Ampicillin Sodium Salt	Amresco	0339
Anhydrotetracycline	Cayman CHEMICAL	10009542
Augmentin	GlaxoSmithKline
Bovine-Serum-Albumin(BSA)	Amresco	0332
Carbenicillin	SIGMA-ALDRICH	C1389
cDNA synthesis kit	BIO-RAD	170-8891
Chloroform	EMPARTA-ACS	107024
Cloxacillin	SIGMA-ALDRICH	27555
CM-H2DCFDA	ThermoFisher SCIENTIFIC	C6827
Coomassie Brilliant blue	MERCK MILLIPORE	112553
Cumene Hydroperoxide (CHP)	SIGMA-ALDRICH	C0524
Dextrose	Amresco	0188
Dihydroethidium (DHE)	SIGMA-ALDRICH	D7008
Dimethyl Sulfoxide (DMSO)	Amresco	0231
Dithithreitol (DTT)	SIGMA-ALDRICH	D0632
DNaseI	ThermoFisher SCIENTIFIC	AM1907
Doxycycline	Cipla
EDTA	Amresco	0322
Ethidium bromide (EtBr)	MERCK MILLIPORE	111608
FastRNA Blue Kit	MP Biomedicals	116025050
Fetal Bovine Serum	MP Biomedicals	929101
Formamide	SIGMA-ALDRICH	F9037
Glycerol	Thermo Fisher Scientific	17904
GoTaq mix	Promega	M7122
Guanidium thiocyanate (GTC)	Amresco	0380
Hygromycin	InvivoGen	ant-hg-5
Imidazole	Sisco Research Laboratories	94458
Isoniazid	SIGMA-ALDRICH	I3377
Kanamycin Sulphate	Amresco	0408
KCl	Amresco	0395
Luria Broth (LB)	HIMEDIA	M575
Lysozyme	SIGMA-ALDRICH	L6876
Magnesium acetate	Amresco	0131
Meropenem	SIGMA-ALDRICH	M2574
Methanol	Fisher Scientific	32407
NAD/NADH Quantification Kit	SIGMA-ALDRICH	MAK037
N-ethylmaleimide (NEM)	SIGMA-ALDRICH	E3876
Nitrocefin	MERCK MILLIPORE	484400
OADC	Becton, Dickinson and Company (BD)	BD 211886
Paraformaldehyde (PFA)	HIMEDIA	GRM3660
Penicillin	SIGMA-ALDRICH	13752
Phenyl methane Sulphonyl fluoride (PMSF)	Sisco Research Laboratories	84375
Phorbol Myristate acetate (PMA)	SIGMA-ALDRICH	P8139
Potassium Clavulanate	SIGMA-ALDRICH	33454
Propan-2-ol	Fisher Scientific	13825
Resazurin (Alamar Blue)	SIGMA-ALDRICH	R7017
Rifampicin	SIGMA-ALDRICH	R3501
RPMI media	CELLclone	CC3014
Sodium Chloride	Amresco	0241
Sodium dodecyl sulfate (SDS)	Amresco	0227
Sodium Lauroyl Sarcosine	Amresco	0719
Sodium Phosphate Dibasic	Amresco	0404
Sodium Phosphate Monobasic	Amresco	0571
SYBR Green Supermix	BIO-RAD	170-8882
T4 polynucleotide kinase	NEW ENGLAND BioLabs (NEB)	M0201S
TEMED	SIGMA-ALDRICH	T9281
Thiourea	SIGMA-ALDRICH	T8656
Trifluoroacetic acid	Amresco	0993
Tris	Amresco	0497
Tris-Borate-EDTA (TBE) , 10X	MP Biomedicals	816721
Tween-80	MP Biomedicals	2103170
Urea	Amresco	0568
Vancomycin	SIGMA-ALDRICH	V2002
Vancomycin-bodipy	INVITROGEN	V34850
Plasmocin™	InvivoGen	ant-mpt
DE-MyoX Mycoplasma PCR Detection Kit	CELLclone™	GX-E-0250

## Sheet: S3C
Supplementary table S3C: Network statistics for top 1% network.
Strain comparisons	# paths	# nodes	# edges
Wt Mtb 10X AG vs Wt Mtb Control	91500	806	1093
MtbΔwhiB4 10X AG vs MtbΔwhiB4 Control	91667	645	914
MtbΔwhiB4 10X AG vs Wt Mtb 10X AG	91590	733	1002

## Sheet: S3D
Supplementary Table S3D: Sequences of primers used in this study
Gene Name	Primer Sequence (for qRT-PCR)
whiB4	F: 5’ GTGTCAGGAACCCGT 3’
	R: 5’ CCTTGCGTTGTGCGG 3’
ndh	F: 5' CGCGGGTGATTCTGCTTGAC 3'
	R: 5' GGATTTCCACGCCCAGCTTC 3'
Rv1886c	F: 5' GGCTGCCAGACTTACAAGTG 3'
	R: 5' CCAAGATCATTGCCGACGAG 3'
Rv2190c	F: 5' TGCTCAGGCTTGGTGATGTG 3'
	R: 5' ACGCGTCGGAATAGAAGGTC 3'
Rv2989	F: 5' GCCGAACTCTGCGATCGAAC 3'
	R: 5' GCAGTGGATCGTCGACATGG 3'
blaI	F: 5' GTTCGCCAAGTCCACGAAGC 3'
	R: 5' TCGGCCTGAGCCAATGCATC 3'
blaR	F: 5' TACCCATGAGCGGGCTCATC 3'
	R: 5' TCATCGGCCAGGAGCTCGAC 3'
blaC	F: 5' CTGTTGCTGGCCGATCTTGG 3'
	R: 5' CGTGCGGTGTTGTGGTATCC 3'
PPE3	F: 5' GAACGGAATCCCGTTCGAAG 3'
	R: 5' GAAATGCCTCCACCGGATTG 3'
Rv3269	F: 5' TTCTTGGCGAAGGCGACAAC 3'
	R: 5' ATCACGTCGGCCACCTTTAG 3'
16s rRNA	F: 5’ GCCGTAAACGGTGGGTACTA 3’
	R: 5’ TGCATGTCAAACCCAGGTAA 3’
	Primer Sequence (for amplifying fragments used for EMSA analysis)
whiB4	F: 5’ AGTAGCGACCTCCTGTCAC 3’
	R: 5’ GGCTGGACGGGTTCCTGAC 3’
blaC	F: 5’ AGCAGCCGGGGGAG 3'
	R: 5’ TTCGCGACGACCGAATCCTC 3'
blaR	F: 5’ CAGCAGGCAAGCCGCGCTGG 3’
	R: 5’ CGCGAGGATGGTGAAGGCCA 3’
Rv0986 (99 bp)	P1 F: 5’ GCCAACAACGCCTTCAG 3’
Rv0986 (180 bp)	P2 F: 5’ CGTGGTGTGCGCGTAAC 3’
	R: 5’ ACTCAGCTGAACGATAGGTT 3’ (Common reverse primer for Rv0986 promoter)
